# Supplementary material for: Enhanced intermolecular coulombic decay due to sulfur heteroatoms in thiophene dimer
Source: Commun Chem. 2025 May 15;8:151. doi: 10.1038/s42004-025-01547-6 (PMC12081764; doi:10.1038/s42004-025-01547-6)
Supplement: Supplementary file 4 — Supplementary data 1 [file 42004_2025_1547_MOESM4_ESM.xlsx]

## Sheet: 2a
figure 2a
time of flight of ion 1	time of flight of ion 2	Counts
4500	4500	0
4500	4528	0
4500	4556	0
4500	4584	0
4500	4612	0
4500	4640	0
4500	4668	0
4500	4696	0
4500	4724	0
4500	4752	0
4500	4780	0
4500	4808	0
4500	4836	0
4500	4864	0
4500	4892	0
4500	4920	0
4500	4948	0
4500	4976	0
4500	5004	0
4500	5032	0
4500	5060	0
4500	5088	0
4500	5116	0
4500	5144	0
4500	5172	0
4500	5200	0
4500	5228	0
4500	5256	0
4500	5284	0
4500	5312	0
4500	5340	0
4500	5368	0
4500	5396	0
4500	5424	0
4500	5452	0
4500	5480	0
4500	5508	0
4500	5536	0
4500	5564	0
4500	5592	0
4500	5620	0
4500	5648	0
4500	5676	0
4500	5704	0
4500	5732	0
4500	5760	0
4500	5788	0
4500	5816	0
4500	5844	0
4500	5872	0
4500	5900	0
4500	5928	0
4500	5956	0
4500	5984	0
4500	6012	0
4500	6040	0
4500	6068	0
4500	6096	0
4500	6124	0
4500	6152	0
4500	6180	0
4500	6208	0
4500	6236	0
4500	6264	0
4500	6292	0
4500	6320	0
4500	6348	0
4500	6376	0
4500	6404	0
4500	6432	0
4500	6460	0
4500	6488	0
4500	6516	0
4500	6544	0
4500	6572	0
4500	6600	0
4500	6628	0
4500	6656	0
4500	6684	0
4500	6712	0
4500	6740	0
4500	6768	0
4500	6796	0
4500	6824	0
4500	6852	0
4500	6880	0
4500	6908	0
4500	6936	0
4500	6964	0
4500	6992	0
4500	7020	0
4500	7048	0
4500	7076	0
4500	7104	0
4500	7132	0
4500	7160	0
4500	7188	0
4500	7216	0
4500	7244	0
4500	7272	0
4500	7300	0
4500	7328	0
4500	7356	0
4500	7384	0
4500	7412	0
4500	7440	0
4500	7468	0
4500	7496	0
4500	7524	0
4500	7552	0
4500	7580	0
4500	7608	0
4500	7636	0
4500	7664	0
4500	7692	0
4500	7720	0
4500	7748	0
4500	7776	0
4500	7804	0
4500	7832	0
4500	7860	0
4500	7888	0
4500	7916	0
4500	7944	0
4500	7972	0
4500	8000	0
4500	8028	0
4500	8056	0
4500	8084	0
4500	8112	0
4500	8140	0
4500	8168	0
4500	8196	0
4500	8224	0
4500	8252	0
4500	8280	0
4500	8308	0
4500	8336	0
4500	8364	0
4500	8392	0
4500	8420	0
4500	8448	0
4500	8476	0
4500	8504	0
4500	8532	0
4500	8560	0
4500	8588	0
4500	8616	0
4500	8644	0
4500	8672	0
4500	8700	0
4500	8728	0
4500	8756	0
4500	8784	0
4500	8812	0
4500	8840	0
4500	8868	0
4500	8896	0
4500	8924	0
4500	8952	0
4500	8980	0
4500	9008	0
4500	9036	0
4500	9064	0
4500	9092	0
4500	9120	0
4500	9148	0
4500	9176	0
4500	9204	0
4500	9232	0
4500	9260	0
4500	9288	0
4500	9316	0
4500	9344	0
4500	9372	0
4500	9400	0
4500	9428	0
4500	9456	0
4500	9484	0
4500	9512	0
4500	9540	0
4500	9568	0
4500	9596	0
4500	9624	0
4500	9652	0
4500	9680	0
4500	9708	0
4500	9736	0
4500	9764	0
4500	9792	0
4500	9820	0
4500	9848	0
4500	9876	0
4500	9904	0
4500	9932	0
4500	9960	0
4500	9988	0
4500	10016	0
4500	10044	0
4500	10072	0
4500	10100	0
4500	10128	0
4500	10156	0
4500	10184	0
4500	10212	0
4500	10240	0
4500	10268	0
4500	10296	0
4500	10324	0
4500	10352	0
4500	10380	0
4500	10408	0
4500	10436	0
4500	10464	0
4500	10492	0
4500	10520	0
4500	10548	0
4500	10576	0
4500	10604	0
4500	10632	0
4500	10660	0
4500	10688	0
4500	10716	0
4500	10744	0
4500	10772	0
4500	10800	0
4500	10828	0
4500	10856	0
4500	10884	0
4500	10912	0
4500	10940	0
4500	10968	0
4500	10996	0
4500	11024	0
4500	11052	0
4500	11080	0
4500	11108	0
4500	11136	0
4500	11164	0
4500	11192	0
4500	11220	0
4500	11248	0
4500	11276	0
4500	11304	0
4500	11332	0
4500	11360	0
4500	11388	0
4500	11416	0
4500	11444	0
4500	11472	0
4500	11500	0
4500	11528	0
4500	11556	0
4500	11584	0
4500	11612	0
4500	11640	0
4500	11668	0
4500	11696	0
4500	11724	0
4500	11752	0
4500	11780	0
4500	11808	0
4500	11836	0
4500	11864	0
4500	11892	0
4500	11920	0
4500	11948	0
4500	11976	0
4500	12004	0
4500	12032	0
4500	12060	0
4500	12088	0
4500	12116	0
4500	12144	0
4500	12172	0
4500	12200	0
4500	12228	0
4500	12256	0
4500	12284	0
4500	12312	0
4500	12340	0
4500	12368	0
4500	12396	0
4500	12424	0
4500	12452	0
4500	12480	0
4500	12508	0
4500	12536	0
4500	12564	0
4500	12592	0
4500	12620	0
4500	12648	0
4500	12676	0
4500	12704	0
4500	12732	0
4500	12760	0
4500	12788	0
4500	12816	0
4500	12844	0
4500	12872	0
4500	12900	0
4500	12928	0
4500	12956	0
4500	12984	0
4500	13012	0
4500	13040	0
4500	13068	0
4500	13096	0
4500	13124	0
4500	13152	0
4500	13180	0
4500	13208	0
4500	13236	0
4500	13264	0
4500	13292	0
4500	13320	0
4500	13348	0
4500	13376	0
4500	13404	0
4500	13432	0
4500	13460	0
4500	13488	0
4500	13516	0
4500	13544	0
4500	13572	0
4500	13600	0
4500	13628	0
4500	13656	0
4500	13684	0
4500	13712	0
4500	13740	0
4500	13768	0
4500	13796	0
4500	13824	0
4500	13852	0
4500	13880	0
4500	13908	0
4500	13936	0
4500	13964	0
4500	13992	0
4500	14020	0
4500	14048	0
4500	14076	0
4500	14104	0
4500	14132	0
4500	14160	0
4500	14188	0
4500	14216	0
4500	14244	0
4500	14272	0
4500	14300	0
4500	14328	0
4500	14356	0
4500	14384	0
4500	14412	0
4500	14440	0
4500	14468	0
4500	14496	0
4500	14524	0
4500	14552	0
4500	14580	0
4500	14608	0
4500	14636	0
4500	14664	0
4500	14692	0
4500	14720	0
4500	14748	0
4500	14776	0
4500	14804	0
4500	14832	0
4500	14860	0
4500	14888	0
4500	14916	0
4500	14944	0
4500	14972	0
4500	15000	0
4500	15028	0
4500	15056	0
4500	15084	0
4500	15112	0
4500	15140	0
4500	15168	0
4500	15196	0
4500	15224	0
4500	15252	0
4500	15280	0
4500	15308	0
4500	15336	0
4500	15364	0
4500	15392	0
4500	15420	0
4500	15448	0
4500	15476	0
4500	15504	0
4500	15532	0
4500	15560	0
4500	15588	0
4500	15616	0
4500	15644	0
4500	15672	0
4500	15700	0
4500	15728	0
4500	15756	0
4500	15784	0
4500	15812	0
4500	15840	0
4500	15868	0
4500	15896	0
4500	15924	0
4500	15952	0
4500	15980	0
4500	16008	0
4500	16036	0
4500	16064	0
4500	16092	0
4500	16120	0
4500	16148	0
4500	16176	0
4500	16204	0
4500	16232	0
4500	16260	0
4500	16288	0
4500	16316	0
4500	16344	0
4500	16372	0
4500	16400	0
4500	16428	0
4500	16456	0
4500	16484	0
4500	16512	0
4500	16540	0
4500	16568	0
4500	16596	0
4500	16624	0
4500	16652	0
4500	16680	0
4500	16708	0
4500	16736	0
4500	16764	0
4500	16792	0
4500	16820	0
4500	16848	0
4500	16876	0
4500	16904	0
4500	16932	0
4500	16960	0
4500	16988	0
4500	17016	0
4500	17044	0
4500	17072	0
4500	17100	0
4500	17128	0
4500	17156	0
4500	17184	0
4500	17212	0
4500	17240	0
4500	17268	0
4500	17296	0
4500	17324	0
4500	17352	0
4500	17380	0
4500	17408	0
4500	17436	0
4500	17464	0
4500	17492	0
4500	17520	0
4500	17548	0
4500	17576	0
4500	17604	0
4500	17632	0
4500	17660	0
4500	17688	0
4500	17716	0
4500	17744	0
4500	17772	0
4500	17800	0
4500	17828	0
4500	17856	0
4500	17884	0
4500	17912	0
4500	17940	0
4500	17968	0
4500	17996	0
4500	18024	0
4500	18052	0
4500	18080	0
4500	18108	0
4500	18136	0
4500	18164	0
4500	18192	0
4500	18220	0
4500	18248	0
4500	18276	0
4500	18304	0
4500	18332	0
4500	18360	0
4500	18388	0
4500	18416	0
4500	18444	0
4500	18472	0
4528	4500	0
4528	4528	0
4528	4556	0
4528	4584	0
4528	4612	0
4528	4640	0
4528	4668	0
4528	4696	0
4528	4724	0
4528	4752	0
4528	4780	0
4528	4808	0
4528	4836	0
4528	4864	0
4528	4892	0
4528	4920	0
4528	4948	0
4528	4976	0
4528	5004	0
4528	5032	0
4528	5060	0
4528	5088	0
4528	5116	0
4528	5144	0
4528	5172	0
4528	5200	0
4528	5228	0
4528	5256	0
4528	5284	0
4528	5312	0
4528	5340	0
4528	5368	0
4528	5396	0
4528	5424	0
4528	5452	0
4528	5480	0
4528	5508	0
4528	5536	0
4528	5564	0
4528	5592	0
4528	5620	0
4528	5648	0
4528	5676	0
4528	5704	0
4528	5732	0
4528	5760	0
4528	5788	0
4528	5816	0
4528	5844	0
4528	5872	0
4528	5900	0
4528	5928	0
4528	5956	0
4528	5984	0
4528	6012	0
4528	6040	0
4528	6068	0
4528	6096	0
4528	6124	0
4528	6152	0
4528	6180	0
4528	6208	0
4528	6236	0
4528	6264	0
4528	6292	0
4528	6320	0
4528	6348	0
4528	6376	0
4528	6404	0
4528	6432	0
4528	6460	0
4528	6488	0
4528	6516	0
4528	6544	0
4528	6572	0
4528	6600	0
4528	6628	0
4528	6656	0
4528	6684	0
4528	6712	0
4528	6740	0
4528	6768	0
4528	6796	0
4528	6824	0
4528	6852	0
4528	6880	0
4528	6908	0
4528	6936	0
4528	6964	0
4528	6992	0
4528	7020	0
4528	7048	0
4528	7076	0
4528	7104	0
4528	7132	0
4528	7160	0
4528	7188	0
4528	7216	0
4528	7244	0
4528	7272	0
4528	7300	0
4528	7328	0
4528	7356	0
4528	7384	0
4528	7412	0
4528	7440	0
4528	7468	0
4528	7496	0
4528	7524	0
4528	7552	0
4528	7580	0
4528	7608	0
4528	7636	0
4528	7664	0
4528	7692	0
4528	7720	0
4528	7748	0
4528	7776	0
4528	7804	0
4528	7832	0
4528	7860	0
4528	7888	0
4528	7916	0
4528	7944	0
4528	7972	0
4528	8000	0
4528	8028	0
4528	8056	0
4528	8084	0
4528	8112	0
4528	8140	0
4528	8168	0
4528	8196	0
4528	8224	0
4528	8252	0
4528	8280	0
4528	8308	0
4528	8336	0
4528	8364	0
4528	8392	0
4528	8420	0
4528	8448	0
4528	8476	0
4528	8504	0
4528	8532	0
4528	8560	0
4528	8588	0
4528	8616	0
4528	8644	0
4528	8672	0
4528	8700	0
4528	8728	0
4528	8756	0
4528	8784	0
4528	8812	0
4528	8840	0
4528	8868	0
4528	8896	0
4528	8924	0
4528	8952	0
4528	8980	0
4528	9008	0
4528	9036	0
4528	9064	0
4528	9092	0
4528	9120	0
4528	9148	0
4528	9176	0
4528	9204	0
4528	9232	0
4528	9260	0
4528	9288	0
4528	9316	0
4528	9344	0
4528	9372	0
4528	9400	0
4528	9428	0
4528	9456	0
4528	9484	0
4528	9512	0
4528	9540	0
4528	9568	0
4528	9596	0
4528	9624	0
4528	9652	0
4528	9680	0
4528	9708	0
4528	9736	0
4528	9764	0
4528	9792	0
4528	9820	0
4528	9848	0
4528	9876	0
4528	9904	0
4528	9932	0
4528	9960	0
4528	9988	0
4528	10016	0
4528	10044	0
4528	10072	0
4528	10100	0
4528	10128	0
4528	10156	0
4528	10184	0
4528	10212	0
4528	10240	0
4528	10268	0
4528	10296	0
4528	10324	0
4528	10352	0
4528	10380	0
4528	10408	0
4528	10436	0
4528	10464	0
4528	10492	0
4528	10520	0
4528	10548	0
4528	10576	0
4528	10604	0
4528	10632	0
4528	10660	0
4528	10688	0
4528	10716	0
4528	10744	0
4528	10772	0
4528	10800	0
4528	10828	0
4528	10856	0
4528	10884	0
4528	10912	0
4528	10940	0
4528	10968	0
4528	10996	0
4528	11024	0
4528	11052	0
4528	11080	0
4528	11108	0
4528	11136	0
4528	11164	0
4528	11192	0
4528	11220	0
4528	11248	0
4528	11276	0
4528	11304	0
4528	11332	0
4528	11360	0
4528	11388	0
4528	11416	0
4528	11444	0
4528	11472	0
4528	11500	0
4528	11528	0
4528	11556	0
4528	11584	0
4528	11612	0
4528	11640	0
4528	11668	0
4528	11696	0
4528	11724	0
4528	11752	0
4528	11780	0
4528	11808	0
4528	11836	0
4528	11864	0
4528	11892	0
4528	11920	0
4528	11948	0
4528	11976	0
4528	12004	0
4528	12032	0
4528	12060	0
4528	12088	0
4528	12116	0
4528	12144	0
4528	12172	0
4528	12200	0
4528	12228	0
4528	12256	0
4528	12284	0
4528	12312	0
4528	12340	0
4528	12368	0
4528	12396	0
4528	12424	0
4528	12452	0
4528	12480	0
4528	12508	0
4528	12536	0
4528	12564	0
4528	12592	0
4528	12620	0
4528	12648	0
4528	12676	0
4528	12704	0
4528	12732	0
4528	12760	0
4528	12788	0
4528	12816	0
4528	12844	0
4528	12872	0
4528	12900	0
4528	12928	0
4528	12956	0
4528	12984	0
4528	13012	0
4528	13040	0
4528	13068	0
4528	13096	0
4528	13124	0
4528	13152	0
4528	13180	0
4528	13208	0
4528	13236	0
4528	13264	0
4528	13292	0
4528	13320	0
4528	13348	0
4528	13376	0
4528	13404	0
4528	13432	0
4528	13460	0
4528	13488	0
4528	13516	0
4528	13544	0
4528	13572	0
4528	13600	0
4528	13628	0
4528	13656	0
4528	13684	0
4528	13712	0
4528	13740	0
4528	13768	0
4528	13796	0
4528	13824	0
4528	13852	0
4528	13880	0
4528	13908	0
4528	13936	0
4528	13964	0
4528	13992	0
4528	14020	0
4528	14048	0
4528	14076	0
4528	14104	0
4528	14132	0
4528	14160	0
4528	14188	0
4528	14216	0
4528	14244	0
4528	14272	0
4528	14300	0
4528	14328	0
4528	14356	0
4528	14384	0
4528	14412	0
4528	14440	0
4528	14468	0
4528	14496	0
4528	14524	0
4528	14552	0
4528	14580	0
4528	14608	0
4528	14636	0
4528	14664	0
4528	14692	0
4528	14720	0
4528	14748	0
4528	14776	0
4528	14804	0
4528	14832	0
4528	14860	0
4528	14888	0
4528	14916	0
4528	14944	0
4528	14972	0
4528	15000	0
4528	15028	0
4528	15056	0
4528	15084	0
4528	15112	0
4528	15140	0
4528	15168	0
4528	15196	0
4528	15224	0
4528	15252	0
4528	15280	0
4528	15308	0
4528	15336	0
4528	15364	0
4528	15392	0
4528	15420	0
4528	15448	0
4528	15476	0
4528	15504	0
4528	15532	0
4528	15560	0
4528	15588	0
4528	15616	0
4528	15644	0
4528	15672	0
4528	15700	0
4528	15728	0
4528	15756	0
4528	15784	0
4528	15812	0
4528	15840	0
4528	15868	0
4528	15896	0
4528	15924	0
4528	15952	0
4528	15980	0
4528	16008	0
4528	16036	0
4528	16064	0
4528	16092	0
4528	16120	0
4528	16148	0
4528	16176	0
4528	16204	0
4528	16232	0
4528	16260	0
4528	16288	0
4528	16316	0
4528	16344	0
4528	16372	0
4528	16400	0
4528	16428	0
4528	16456	0
4528	16484	0
4528	16512	0
4528	16540	0
4528	16568	0
4528	16596	0
4528	16624	0
4528	16652	0
4528	16680	0
4528	16708	0
4528	16736	0
4528	16764	0
4528	16792	0
4528	16820	0
4528	16848	0
4528	16876	0
4528	16904	0
4528	16932	0
4528	16960	0
4528	16988	0
4528	17016	0
4528	17044	0
4528	17072	0
4528	17100	0
4528	17128	0
4528	17156	0
4528	17184	0
4528	17212	0
4528	17240	0
4528	17268	0
4528	17296	0
4528	17324	0
4528	17352	0
4528	17380	0
4528	17408	0
4528	17436	0
4528	17464	0
4528	17492	0
4528	17520	0
4528	17548	0
4528	17576	0
4528	17604	0
4528	17632	0
4528	17660	0
4528	17688	0
4528	17716	0
4528	17744	0
4528	17772	0
4528	17800	0
4528	17828	0
4528	17856	0
4528	17884	0
4528	17912	0
4528	17940	0
4528	17968	0
4528	17996	0
4528	18024	0
4528	18052	0
4528	18080	0
4528	18108	0
4528	18136	0
4528	18164	0
4528	18192	0
4528	18220	0
4528	18248	0
4528	18276	0
4528	18304	0
4528	18332	0
4528	18360	0
4528	18388	0
4528	18416	0
4528	18444	0
4528	18472	0
4556	4500	0
4556	4528	0
4556	4556	0
4556	4584	0
4556	4612	0
4556	4640	0
4556	4668	0
4556	4696	0
4556	4724	0
4556	4752	0
4556	4780	0
4556	4808	0
4556	4836	0
4556	4864	0
4556	4892	0
4556	4920	0
4556	4948	0
4556	4976	0
4556	5004	0
4556	5032	0
4556	5060	0
4556	5088	0
4556	5116	0
4556	5144	0
4556	5172	0
4556	5200	0
4556	5228	0
4556	5256	0
4556	5284	0
4556	5312	0
4556	5340	0
4556	5368	0
4556	5396	0
4556	5424	0
4556	5452	0
4556	5480	0
4556	5508	0
4556	5536	0
4556	5564	0
4556	5592	0
4556	5620	0
4556	5648	0
4556	5676	0
4556	5704	0
4556	5732	0
4556	5760	0
4556	5788	0
4556	5816	0
4556	5844	0
4556	5872	0
4556	5900	0
4556	5928	0
4556	5956	0
4556	5984	0
4556	6012	0
4556	6040	0
4556	6068	0
4556	6096	0
4556	6124	0
4556	6152	0
4556	6180	0
4556	6208	0
4556	6236	0
4556	6264	0
4556	6292	0
4556	6320	0
4556	6348	0
4556	6376	0
4556	6404	0
4556	6432	0
4556	6460	0
4556	6488	0
4556	6516	0
4556	6544	0
4556	6572	0
4556	6600	0
4556	6628	0
4556	6656	0
4556	6684	0
4556	6712	0
4556	6740	0
4556	6768	0
4556	6796	0
4556	6824	0
4556	6852	0
4556	6880	0
4556	6908	0
4556	6936	0
4556	6964	0
4556	6992	0
4556	7020	0
4556	7048	0
4556	7076	0
4556	7104	0
4556	7132	0
4556	7160	0
4556	7188	0
4556	7216	0
4556	7244	0
4556	7272	0
4556	7300	0
4556	7328	0
4556	7356	0
4556	7384	0
4556	7412	0
4556	7440	0
4556	7468	0
4556	7496	0
4556	7524	0
4556	7552	0
4556	7580	0
4556	7608	0
4556	7636	0
4556	7664	0
4556	7692	0
4556	7720	0
4556	7748	0
4556	7776	0
4556	7804	0
4556	7832	0
4556	7860	0
4556	7888	0
4556	7916	0
4556	7944	0
4556	7972	0
4556	8000	0
4556	8028	0
4556	8056	0
4556	8084	0
4556	8112	0
4556	8140	0
4556	8168	0
4556	8196	0
4556	8224	0
4556	8252	0
4556	8280	0
4556	8308	0
4556	8336	0
4556	8364	0
4556	8392	0
4556	8420	0
4556	8448	0
4556	8476	0
4556	8504	0
4556	8532	0
4556	8560	0
4556	8588	0
4556	8616	0
4556	8644	0
4556	8672	0
4556	8700	0
4556	8728	0
4556	8756	0
4556	8784	0
4556	8812	0
4556	8840	0
4556	8868	0
4556	8896	0
4556	8924	0
4556	8952	0
4556	8980	0
4556	9008	0
4556	9036	0
4556	9064	0
4556	9092	0
4556	9120	0
4556	9148	0
4556	9176	0
4556	9204	0
4556	9232	0
4556	9260	0
4556	9288	0
4556	9316	0
4556	9344	0
4556	9372	0
4556	9400	0
4556	9428	0
4556	9456	0
4556	9484	0
4556	9512	0
4556	9540	0
4556	9568	0
4556	9596	0
4556	9624	0
4556	9652	0
4556	9680	0
4556	9708	0
4556	9736	0
4556	9764	0
4556	9792	0
4556	9820	0
4556	9848	0
4556	9876	0
4556	9904	0
4556	9932	0
4556	9960	0
4556	9988	0
4556	10016	0
4556	10044	0
4556	10072	0
4556	10100	0
4556	10128	0
4556	10156	0
4556	10184	0
4556	10212	0
4556	10240	0
4556	10268	0
4556	10296	0
4556	10324	0
4556	10352	0
4556	10380	0
4556	10408	0
4556	10436	0
4556	10464	0
4556	10492	0
4556	10520	0
4556	10548	0
4556	10576	0
4556	10604	0
4556	10632	0
4556	10660	0
4556	10688	0
4556	10716	0
4556	10744	0
4556	10772	0
4556	10800	0
4556	10828	0
4556	10856	0
4556	10884	0
4556	10912	0
4556	10940	0
4556	10968	0
4556	10996	0
4556	11024	0
4556	11052	0
4556	11080	0
4556	11108	0
4556	11136	0
4556	11164	0
4556	11192	0
4556	11220	0
4556	11248	0
4556	11276	0
4556	11304	0
4556	11332	0
4556	11360	0
4556	11388	0
4556	11416	0
4556	11444	0
4556	11472	0
4556	11500	0
4556	11528	0
4556	11556	0
4556	11584	0
4556	11612	0
4556	11640	0
4556	11668	0
4556	11696	0
4556	11724	0
4556	11752	0
4556	11780	0
4556	11808	0
4556	11836	0
4556	11864	0
4556	11892	0
4556	11920	0
4556	11948	0
4556	11976	0
4556	12004	0
4556	12032	0
4556	12060	0
4556	12088	0
4556	12116	0
4556	12144	0
4556	12172	0
4556	12200	0
4556	12228	0
4556	12256	0
4556	12284	0
4556	12312	0
4556	12340	0
4556	12368	0
4556	12396	0
4556	12424	0
4556	12452	0
4556	12480	0
4556	12508	0
4556	12536	0
4556	12564	0
4556	12592	0
4556	12620	0
4556	12648	0
4556	12676	0
4556	12704	0
4556	12732	0
4556	12760	0
4556	12788	0
4556	12816	0
4556	12844	0
4556	12872	0
4556	12900	0
4556	12928	0
4556	12956	0
4556	12984	0
4556	13012	0
4556	13040	0
4556	13068	0
4556	13096	0
4556	13124	0
4556	13152	0
4556	13180	0
4556	13208	0
4556	13236	0
4556	13264	0
4556	13292	0
4556	13320	0
4556	13348	0
4556	13376	0
4556	13404	0
4556	13432	0
4556	13460	0
4556	13488	0
4556	13516	0
4556	13544	0
4556	13572	0
4556	13600	0
4556	13628	0
4556	13656	0
4556	13684	0
4556	13712	0
4556	13740	0
4556	13768	0
4556	13796	0
4556	13824	0
4556	13852	0
4556	13880	0
4556	13908	0
4556	13936	0
4556	13964	0
4556	13992	0
4556	14020	0
4556	14048	0
4556	14076	0
4556	14104	0
4556	14132	0
4556	14160	0
4556	14188	0
4556	14216	0
4556	14244	0
4556	14272	0
4556	14300	0
4556	14328	0
4556	14356	0
4556	14384	0
4556	14412	0
4556	14440	0
4556	14468	0
4556	14496	0
4556	14524	0
4556	14552	0
4556	14580	0
4556	14608	0
4556	14636	0
4556	14664	0
4556	14692	0
4556	14720	0
4556	14748	0
4556	14776	0
4556	14804	0
4556	14832	0
4556	14860	0
4556	14888	0
4556	14916	0
4556	14944	0
4556	14972	0
4556	15000	0
4556	15028	0
4556	15056	0
4556	15084	0
4556	15112	0
4556	15140	0
4556	15168	0
4556	15196	0
4556	15224	0
4556	15252	0
4556	15280	0
4556	15308	0
4556	15336	0
4556	15364	0
4556	15392	0
4556	15420	0
4556	15448	0
4556	15476	0
4556	15504	0
4556	15532	0
4556	15560	0
4556	15588	0
4556	15616	0
4556	15644	0
4556	15672	0
4556	15700	0
4556	15728	0
4556	15756	0
4556	15784	0
4556	15812	0
4556	15840	0
4556	15868	0
4556	15896	0
4556	15924	0
4556	15952	0
4556	15980	0
4556	16008	0
4556	16036	0
4556	16064	0
4556	16092	0
4556	16120	0
4556	16148	0
4556	16176	0
4556	16204	0
4556	16232	0
4556	16260	0
4556	16288	0
4556	16316	0
4556	16344	0
4556	16372	0
4556	16400	0
4556	16428	0
4556	16456	0
4556	16484	0
4556	16512	0
4556	16540	0
4556	16568	0
4556	16596	0
4556	16624	0
4556	16652	0
4556	16680	0
4556	16708	0
4556	16736	0
4556	16764	0
4556	16792	0
4556	16820	0
4556	16848	0
4556	16876	0
4556	16904	0
4556	16932	0
4556	16960	0
4556	16988	0
4556	17016	0
4556	17044	0
4556	17072	0
4556	17100	0
4556	17128	0
4556	17156	0
4556	17184	0
4556	17212	0
4556	17240	0
4556	17268	0
4556	17296	0
4556	17324	0
4556	17352	0
4556	17380	0
4556	17408	0
4556	17436	0
4556	17464	0
4556	17492	0
4556	17520	0
4556	17548	0
4556	17576	0
4556	17604	0
4556	17632	0
4556	17660	0
4556	17688	0
4556	17716	0
4556	17744	0
4556	17772	0
4556	17800	0
4556	17828	0
4556	17856	0
4556	17884	0
4556	17912	0
4556	17940	0
4556	17968	0
4556	17996	0
4556	18024	0
4556	18052	0
4556	18080	0
4556	18108	0
4556	18136	0
4556	18164	0
4556	18192	0
4556	18220	0
4556	18248	0
4556	18276	0
4556	18304	0
4556	18332	0
4556	18360	0
4556	18388	0
4556	18416	0
4556	18444	0
4556	18472	0
4584	4500	0
4584	4528	0
4584	4556	0
4584	4584	0
4584	4612	0
4584	4640	0
4584	4668	0
4584	4696	0
4584	4724	0
4584	4752	0
4584	4780	0
4584	4808	0
4584	4836	0
4584	4864	0
4584	4892	0
4584	4920	0
4584	4948	0
4584	4976	0
4584	5004	0
4584	5032	0
4584	5060	0
4584	5088	0
4584	5116	0
4584	5144	0
4584	5172	0
4584	5200	0
4584	5228	0
4584	5256	0
4584	5284	0
4584	5312	0
4584	5340	0
4584	5368	0
4584	5396	0
4584	5424	0
4584	5452	0
4584	5480	0
4584	5508	0
4584	5536	0
4584	5564	0
4584	5592	0
4584	5620	0
4584	5648	0
4584	5676	0
4584	5704	0
4584	5732	0
4584	5760	0
4584	5788	0
4584	5816	0
4584	5844	0
4584	5872	0
4584	5900	0
4584	5928	0
4584	5956	0
4584	5984	0
4584	6012	0
4584	6040	0
4584	6068	0
4584	6096	0
4584	6124	0
4584	6152	0
4584	6180	0
4584	6208	0
4584	6236	0
4584	6264	0
4584	6292	0
4584	6320	0
4584	6348	0
4584	6376	0
4584	6404	0
4584	6432	0
4584	6460	0
4584	6488	0
4584	6516	0
4584	6544	0
4584	6572	0
4584	6600	0
4584	6628	0
4584	6656	0
4584	6684	0
4584	6712	0
4584	6740	0
4584	6768	0
4584	6796	0
4584	6824	0
4584	6852	0
4584	6880	0
4584	6908	0
4584	6936	0
4584	6964	0
4584	6992	0
4584	7020	0
4584	7048	0
4584	7076	0
4584	7104	0
4584	7132	0
4584	7160	0
4584	7188	0
4584	7216	0
4584	7244	0
4584	7272	0
4584	7300	0
4584	7328	0
4584	7356	0
4584	7384	0
4584	7412	0
4584	7440	0
4584	7468	0
4584	7496	0
4584	7524	0
4584	7552	0
4584	7580	0
4584	7608	0
4584	7636	0
4584	7664	0
4584	7692	0
4584	7720	0
4584	7748	0
4584	7776	0
4584	7804	0
4584	7832	0
4584	7860	0
4584	7888	0
4584	7916	0
4584	7944	0
4584	7972	0
4584	8000	0
4584	8028	0
4584	8056	0
4584	8084	0
4584	8112	0
4584	8140	0
4584	8168	0
4584	8196	0
4584	8224	0
4584	8252	0
4584	8280	0
4584	8308	0
4584	8336	0
4584	8364	0
4584	8392	0
4584	8420	0
4584	8448	0
4584	8476	0
4584	8504	0
4584	8532	0
4584	8560	0
4584	8588	0
4584	8616	0
4584	8644	0
4584	8672	0
4584	8700	0
4584	8728	0
4584	8756	0
4584	8784	0
4584	8812	0
4584	8840	0
4584	8868	0
4584	8896	0
4584	8924	0
4584	8952	0
4584	8980	0
4584	9008	0
4584	9036	0
4584	9064	0
4584	9092	0
4584	9120	0
4584	9148	0
4584	9176	0
4584	9204	0
4584	9232	0
4584	9260	0
4584	9288	0
4584	9316	0
4584	9344	0
4584	9372	0
4584	9400	0
4584	9428	0
4584	9456	0
4584	9484	0
4584	9512	0
4584	9540	0
4584	9568	0
4584	9596	0
4584	9624	0
4584	9652	0
4584	9680	0
4584	9708	0
4584	9736	0
4584	9764	0
4584	9792	0
4584	9820	0
4584	9848	0
4584	9876	0
4584	9904	0
4584	9932	0
4584	9960	0
4584	9988	0
4584	10016	0
4584	10044	0
4584	10072	0
4584	10100	0
4584	10128	0
4584	10156	0
4584	10184	0
4584	10212	0
4584	10240	0
4584	10268	0
4584	10296	0
4584	10324	0
4584	10352	0
4584	10380	0
4584	10408	0
4584	10436	0
4584	10464	0
4584	10492	0
4584	10520	0
4584	10548	0
4584	10576	0
4584	10604	0
4584	10632	0
4584	10660	0
4584	10688	0
4584	10716	0
4584	10744	0
4584	10772	0
4584	10800	0
4584	10828	0
4584	10856	0
4584	10884	0
4584	10912	0
4584	10940	0
4584	10968	0
4584	10996	0
4584	11024	0
4584	11052	0
4584	11080	0
4584	11108	0
4584	11136	0
4584	11164	0
4584	11192	0
4584	11220	0
4584	11248	0
4584	11276	0
4584	11304	0
4584	11332	0
4584	11360	0
4584	11388	0
4584	11416	0
4584	11444	0
4584	11472	0
4584	11500	0
4584	11528	0
4584	11556	0
4584	11584	0
4584	11612	0
4584	11640	0
4584	11668	0
4584	11696	0
4584	11724	0
4584	11752	0
4584	11780	0
4584	11808	0
4584	11836	0
4584	11864	0
4584	11892	0
4584	11920	0
4584	11948	0
4584	11976	0
4584	12004	0
4584	12032	0
4584	12060	0
4584	12088	0
4584	12116	0
4584	12144	0
4584	12172	0
4584	12200	0
4584	12228	0
4584	12256	0
4584	12284	0
4584	12312	0
4584	12340	0
4584	12368	0
4584	12396	0
4584	12424	0
4584	12452	0
4584	12480	0
4584	12508	0
4584	12536	0
4584	12564	0
4584	12592	0
4584	12620	0
4584	12648	0
4584	12676	0
4584	12704	0
4584	12732	0
4584	12760	0
4584	12788	0
4584	12816	0
4584	12844	0
4584	12872	0
4584	12900	0
4584	12928	0
4584	12956	0
4584	12984	0
4584	13012	0
4584	13040	0
4584	13068	0
4584	13096	0
4584	13124	0
4584	13152	0
4584	13180	0
4584	13208	0
4584	13236	0
4584	13264	0
4584	13292	0
4584	13320	0
4584	13348	0
4584	13376	0
4584	13404	0
4584	13432	0
4584	13460	0
4584	13488	0
4584	13516	0
4584	13544	0
4584	13572	0
4584	13600	0
4584	13628	0
4584	13656	0
4584	13684	0
4584	13712	0
4584	13740	0
4584	13768	0
4584	13796	0
4584	13824	0
4584	13852	0
4584	13880	0
4584	13908	0
4584	13936	0
4584	13964	0
4584	13992	0
4584	14020	0
4584	14048	0
4584	14076	0
4584	14104	0
4584	14132	0
4584	14160	0
4584	14188	0
4584	14216	0
4584	14244	0
4584	14272	0
4584	14300	0
4584	14328	0
4584	14356	0
4584	14384	0
4584	14412	0
4584	14440	0
4584	14468	0
4584	14496	0
4584	14524	0
4584	14552	0
4584	14580	0
4584	14608	0
4584	14636	0
4584	14664	0
4584	14692	0
4584	14720	0
4584	14748	0
4584	14776	0
4584	14804	0
4584	14832	0
4584	14860	0
4584	14888	0
4584	14916	0
4584	14944	0
4584	14972	0
4584	15000	0
4584	15028	0
4584	15056	0
4584	15084	0
4584	15112	0
4584	15140	0
4584	15168	0
4584	15196	0
4584	15224	0
4584	15252	0
4584	15280	0
4584	15308	0
4584	15336	0
4584	15364	0
4584	15392	0
4584	15420	0
4584	15448	0
4584	15476	0
4584	15504	0
4584	15532	0
4584	15560	0
4584	15588	0
4584	15616	0
4584	15644	0
4584	15672	0
4584	15700	0
4584	15728	0
4584	15756	0
4584	15784	0
4584	15812	0
4584	15840	0
4584	15868	0
4584	15896	0
4584	15924	0
4584	15952	0
4584	15980	0
4584	16008	0
4584	16036	0
4584	16064	0
4584	16092	0
4584	16120	0
4584	16148	0
4584	16176	0
4584	16204	0
4584	16232	0
4584	16260	0
4584	16288	0
4584	16316	0
4584	16344	0
4584	16372	0
4584	16400	0
4584	16428	0
4584	16456	0
4584	16484	0
4584	16512	0
4584	16540	0
4584	16568	0
4584	16596	0
4584	16624	0
4584	16652	0
4584	16680	0
4584	16708	0
4584	16736	0
4584	16764	0
4584	16792	0
4584	16820	0
4584	16848	0
4584	16876	0
4584	16904	0
4584	16932	0
4584	16960	0
4584	16988	0
4584	17016	0
4584	17044	0
4584	17072	0
4584	17100	0
4584	17128	0
4584	17156	0
4584	17184	0
4584	17212	0
4584	17240	0
4584	17268	0
4584	17296	0
4584	17324	0
4584	17352	0
4584	17380	0
4584	17408	0
4584	17436	0
4584	17464	0
4584	17492	0
4584	17520	0
4584	17548	0
4584	17576	0
4584	17604	0
4584	17632	0
4584	17660	0
4584	17688	0
4584	17716	0
4584	17744	0
4584	17772	0
4584	17800	0
4584	17828	0
4584	17856	0
4584	17884	0
4584	17912	0
4584	17940	0
4584	17968	0
4584	17996	0
4584	18024	0
4584	18052	0
4584	18080	0
4584	18108	0
4584	18136	0
4584	18164	0
4584	18192	0
4584	18220	0
4584	18248	0
4584	18276	0
4584	18304	0
4584	18332	0
4584	18360	0
4584	18388	0
4584	18416	0
[truncated: 248,002+ more rows]

## Sheet: 2b
# Histogram TH2I: Ch0: KER_Prsum
KER	|p_1+p_2|	Counts
0	-10	0
0	-8.95	0
0	-7.9	0
0	-6.85	0
0	-5.8	0
0	-4.75	0
0	-3.7	0
0	-2.65	0
0	-1.6	0
0	-0.55	0
0	0.5	0
0	1.55	0
0	2.6	0
0	3.65	0
0	4.7	0
0	5.75	0
0	6.8	0
0	7.85	0
0	8.9	0
0	9.95	0
0	11	0
0	12.05	0
0	13.1	0
0	14.15	0
0	15.2	0
0	16.25	0
0	17.3	0
0	18.35	0
0	19.4	0
0	20.45	0
0	21.5	0
0	22.55	0
0	23.6	0
0	24.65	0
0	25.7	0
0	26.75	0
0	27.8	0
0	28.85	0
0	29.9	0
0	30.95	0
0	32	0
0	33.05	0
0	34.1	0
0	35.15	0
0	36.2	0
0	37.25	0
0	38.3	0
0	39.35	0
0	40.4	0
0	41.45	0
0	42.5	0
0	43.55	0
0	44.6	0
0	45.65	0
0	46.7	0
0	47.75	0
0	48.8	0
0	49.85	0
0	50.9	0
0	51.95	0
0	53	0
0	54.05	0
0	55.1	0
0	56.15	0
0	57.2	0
0	58.25	0
0	59.3	0
0	60.35	0
0	61.4	0
0	62.45	0
0	63.5	0
0	64.55	0
0	65.6	0
0	66.65	0
0	67.7	0
0	68.75	0
0	69.8	0
0	70.85	0
0	71.9	0
0	72.95	0
0	74	0
0	75.05	0
0	76.1	0
0	77.15	0
0	78.2	0
0	79.25	0
0	80.3	0
0	81.35	0
0	82.4	0
0	83.45	0
0	84.5	0
0	85.55	0
0	86.6	0
0	87.65	0
0	88.7	0
0	89.75	0
0	90.8	0
0	91.85	0
0	92.9	0
0	93.95	0
0	95	0
0	96.05	0
0	97.1	0
0	98.15	0
0	99.2	0
0	100.25	0
0	101.3	0
0	102.35	0
0	103.4	0
0	104.45	0
0	105.5	0
0	106.55	0
0	107.6	0
0	108.65	0
0	109.7	0
0	110.75	0
0	111.8	0
0	112.85	0
0	113.9	0
0	114.95	0
0	116	0
0	117.05	0
0	118.1	0
0	119.15	0
0	120.2	0
0	121.25	0
0	122.3	0
0	123.35	0
0	124.4	0
0	125.45	0
0	126.5	0
0	127.55	0
0	128.6	0
0	129.65	0
0	130.7	0
0	131.75	0
0	132.8	0
0	133.85	0
0	134.9	0
0	135.95	0
0	137	0
0	138.05	0
0	139.1	0
0	140.15	0
0	141.2	0
0	142.25	0
0	143.3	0
0	144.35	0
0	145.4	0
0	146.45	0
0	147.5	0
0	148.55	0
0	149.6	0
0	150.65	0
0	151.7	0
0	152.75	0
0	153.8	0
0	154.85	0
0	155.9	0
0	156.95	0
0	158	0
0	159.05	0
0	160.1	0
0	161.15	0
0	162.2	0
0	163.25	0
0	164.3	0
0	165.35	0
0	166.4	0
0	167.45	0
0	168.5	0
0	169.55	0
0	170.6	0
0	171.65	0
0	172.7	0
0	173.75	0
0	174.8	0
0	175.85	0
0	176.9	0
0	177.95	0
0	179	0
0	180.05	0
0	181.1	0
0	182.15	0
0	183.2	0
0	184.25	0
0	185.3	0
0	186.35	0
0	187.4	0
0	188.45	0
0	189.5	0
0	190.55	0
0	191.6	0
0	192.65	0
0	193.7	0
0	194.75	0
0	195.8	0
0	196.85	0
0	197.9	0
0	198.95	0
0.0333333	-10	0
0.0333333	-8.95	0
0.0333333	-7.9	0
0.0333333	-6.85	0
0.0333333	-5.8	0
0.0333333	-4.75	0
0.0333333	-3.7	0
0.0333333	-2.65	0
0.0333333	-1.6	0
0.0333333	-0.55	0
0.0333333	0.5	0
0.0333333	1.55	0
0.0333333	2.6	0
0.0333333	3.65	0
0.0333333	4.7	0
0.0333333	5.75	0
0.0333333	6.8	0
0.0333333	7.85	0
0.0333333	8.9	0
0.0333333	9.95	0
0.0333333	11	0
0.0333333	12.05	0
0.0333333	13.1	0
0.0333333	14.15	0
0.0333333	15.2	0
0.0333333	16.25	0
0.0333333	17.3	0
0.0333333	18.35	0
0.0333333	19.4	0
0.0333333	20.45	0
0.0333333	21.5	0
0.0333333	22.55	0
0.0333333	23.6	0
0.0333333	24.65	0
0.0333333	25.7	0
0.0333333	26.75	0
0.0333333	27.8	1
0.0333333	28.85	0
0.0333333	29.9	0
0.0333333	30.95	0
0.0333333	32	0
0.0333333	33.05	1
0.0333333	34.1	0
0.0333333	35.15	0
0.0333333	36.2	0
0.0333333	37.25	0
0.0333333	38.3	0
0.0333333	39.35	0
0.0333333	40.4	0
0.0333333	41.45	0
0.0333333	42.5	0
0.0333333	43.55	0
0.0333333	44.6	0
0.0333333	45.65	0
0.0333333	46.7	0
0.0333333	47.75	0
0.0333333	48.8	0
0.0333333	49.85	0
0.0333333	50.9	0
0.0333333	51.95	0
0.0333333	53	0
0.0333333	54.05	0
0.0333333	55.1	0
0.0333333	56.15	0
0.0333333	57.2	0
0.0333333	58.25	0
0.0333333	59.3	0
0.0333333	60.35	0
0.0333333	61.4	0
0.0333333	62.45	0
0.0333333	63.5	0
0.0333333	64.55	0
0.0333333	65.6	0
0.0333333	66.65	0
0.0333333	67.7	0
0.0333333	68.75	0
0.0333333	69.8	0
0.0333333	70.85	0
0.0333333	71.9	0
0.0333333	72.95	0
0.0333333	74	0
0.0333333	75.05	0
0.0333333	76.1	0
0.0333333	77.15	0
0.0333333	78.2	0
0.0333333	79.25	0
0.0333333	80.3	0
0.0333333	81.35	0
0.0333333	82.4	0
0.0333333	83.45	0
0.0333333	84.5	0
0.0333333	85.55	0
0.0333333	86.6	0
0.0333333	87.65	0
0.0333333	88.7	0
0.0333333	89.75	0
0.0333333	90.8	0
0.0333333	91.85	0
0.0333333	92.9	0
0.0333333	93.95	0
0.0333333	95	0
0.0333333	96.05	0
0.0333333	97.1	0
0.0333333	98.15	0
0.0333333	99.2	0
0.0333333	100.25	0
0.0333333	101.3	0
0.0333333	102.35	0
0.0333333	103.4	0
0.0333333	104.45	0
0.0333333	105.5	0
0.0333333	106.55	0
0.0333333	107.6	0
0.0333333	108.65	0
0.0333333	109.7	0
0.0333333	110.75	0
0.0333333	111.8	0
0.0333333	112.85	0
0.0333333	113.9	0
0.0333333	114.95	0
0.0333333	116	0
0.0333333	117.05	0
0.0333333	118.1	0
0.0333333	119.15	0
0.0333333	120.2	0
0.0333333	121.25	0
0.0333333	122.3	0
0.0333333	123.35	0
0.0333333	124.4	0
0.0333333	125.45	0
0.0333333	126.5	0
0.0333333	127.55	0
0.0333333	128.6	0
0.0333333	129.65	0
0.0333333	130.7	0
0.0333333	131.75	0
0.0333333	132.8	0
0.0333333	133.85	0
0.0333333	134.9	0
0.0333333	135.95	0
0.0333333	137	0
0.0333333	138.05	0
0.0333333	139.1	0
0.0333333	140.15	0
0.0333333	141.2	0
0.0333333	142.25	0
0.0333333	143.3	0
0.0333333	144.35	0
0.0333333	145.4	0
0.0333333	146.45	0
0.0333333	147.5	0
0.0333333	148.55	0
0.0333333	149.6	0
0.0333333	150.65	0
0.0333333	151.7	0
0.0333333	152.75	0
0.0333333	153.8	0
0.0333333	154.85	0
0.0333333	155.9	0
0.0333333	156.95	0
0.0333333	158	0
0.0333333	159.05	0
0.0333333	160.1	0
0.0333333	161.15	0
0.0333333	162.2	0
0.0333333	163.25	0
0.0333333	164.3	0
0.0333333	165.35	0
0.0333333	166.4	0
0.0333333	167.45	0
0.0333333	168.5	0
0.0333333	169.55	0
0.0333333	170.6	0
0.0333333	171.65	0
0.0333333	172.7	0
0.0333333	173.75	0
0.0333333	174.8	0
0.0333333	175.85	0
0.0333333	176.9	0
0.0333333	177.95	0
0.0333333	179	0
0.0333333	180.05	0
0.0333333	181.1	0
0.0333333	182.15	0
0.0333333	183.2	0
0.0333333	184.25	0
0.0333333	185.3	0
0.0333333	186.35	0
0.0333333	187.4	0
0.0333333	188.45	0
0.0333333	189.5	0
0.0333333	190.55	0
0.0333333	191.6	0
0.0333333	192.65	0
0.0333333	193.7	0
0.0333333	194.75	0
0.0333333	195.8	0
0.0333333	196.85	0
0.0333333	197.9	0
0.0333333	198.95	0
0.0666667	-10	0
0.0666667	-8.95	0
0.0666667	-7.9	0
0.0666667	-6.85	0
0.0666667	-5.8	0
0.0666667	-4.75	0
0.0666667	-3.7	0
0.0666667	-2.65	0
0.0666667	-1.6	0
0.0666667	-0.55	0
0.0666667	0.5	0
0.0666667	1.55	0
0.0666667	2.6	0
0.0666667	3.65	0
0.0666667	4.7	0
0.0666667	5.75	0
0.0666667	6.8	0
0.0666667	7.85	0
0.0666667	8.9	1
0.0666667	9.95	0
0.0666667	11	0
0.0666667	12.05	0
0.0666667	13.1	0
0.0666667	14.15	0
0.0666667	15.2	0
0.0666667	16.25	0
0.0666667	17.3	0
0.0666667	18.35	0
0.0666667	19.4	1
0.0666667	20.45	0
0.0666667	21.5	0
0.0666667	22.55	0
0.0666667	23.6	0
0.0666667	24.65	0
0.0666667	25.7	1
0.0666667	26.75	1
0.0666667	27.8	1
0.0666667	28.85	0
0.0666667	29.9	0
0.0666667	30.95	1
0.0666667	32	3
0.0666667	33.05	4
0.0666667	34.1	0
0.0666667	35.15	2
0.0666667	36.2	3
0.0666667	37.25	0
0.0666667	38.3	3
0.0666667	39.35	3
0.0666667	40.4	1
0.0666667	41.45	8
0.0666667	42.5	4
0.0666667	43.55	1
0.0666667	44.6	2
0.0666667	45.65	1
0.0666667	46.7	1
0.0666667	47.75	0
0.0666667	48.8	0
0.0666667	49.85	0
0.0666667	50.9	0
0.0666667	51.95	0
0.0666667	53	0
0.0666667	54.05	0
0.0666667	55.1	0
0.0666667	56.15	0
0.0666667	57.2	0
0.0666667	58.25	0
0.0666667	59.3	0
0.0666667	60.35	0
0.0666667	61.4	0
0.0666667	62.45	0
0.0666667	63.5	0
0.0666667	64.55	0
0.0666667	65.6	0
0.0666667	66.65	0
0.0666667	67.7	0
0.0666667	68.75	0
0.0666667	69.8	0
0.0666667	70.85	0
0.0666667	71.9	0
0.0666667	72.95	0
0.0666667	74	0
0.0666667	75.05	0
0.0666667	76.1	0
0.0666667	77.15	0
0.0666667	78.2	0
0.0666667	79.25	0
0.0666667	80.3	0
0.0666667	81.35	0
0.0666667	82.4	0
0.0666667	83.45	0
0.0666667	84.5	0
0.0666667	85.55	0
0.0666667	86.6	0
0.0666667	87.65	0
0.0666667	88.7	0
0.0666667	89.75	0
0.0666667	90.8	0
0.0666667	91.85	0
0.0666667	92.9	0
0.0666667	93.95	0
0.0666667	95	0
0.0666667	96.05	0
0.0666667	97.1	0
0.0666667	98.15	0
0.0666667	99.2	0
0.0666667	100.25	0
0.0666667	101.3	0
0.0666667	102.35	0
0.0666667	103.4	0
0.0666667	104.45	0
0.0666667	105.5	0
0.0666667	106.55	0
0.0666667	107.6	0
0.0666667	108.65	0
0.0666667	109.7	0
0.0666667	110.75	0
0.0666667	111.8	0
0.0666667	112.85	0
0.0666667	113.9	0
0.0666667	114.95	0
0.0666667	116	0
0.0666667	117.05	0
0.0666667	118.1	0
0.0666667	119.15	0
0.0666667	120.2	0
0.0666667	121.25	0
0.0666667	122.3	0
0.0666667	123.35	0
0.0666667	124.4	0
0.0666667	125.45	0
0.0666667	126.5	0
0.0666667	127.55	0
0.0666667	128.6	0
0.0666667	129.65	0
0.0666667	130.7	0
0.0666667	131.75	0
0.0666667	132.8	0
0.0666667	133.85	0
0.0666667	134.9	0
0.0666667	135.95	0
0.0666667	137	0
0.0666667	138.05	0
0.0666667	139.1	0
0.0666667	140.15	0
0.0666667	141.2	0
0.0666667	142.25	0
0.0666667	143.3	0
0.0666667	144.35	0
0.0666667	145.4	0
0.0666667	146.45	0
0.0666667	147.5	0
0.0666667	148.55	0
0.0666667	149.6	0
0.0666667	150.65	0
0.0666667	151.7	0
0.0666667	152.75	0
0.0666667	153.8	0
0.0666667	154.85	0
0.0666667	155.9	0
0.0666667	156.95	0
0.0666667	158	0
0.0666667	159.05	0
0.0666667	160.1	0
0.0666667	161.15	0
0.0666667	162.2	0
0.0666667	163.25	0
0.0666667	164.3	0
0.0666667	165.35	0
0.0666667	166.4	0
0.0666667	167.45	0
0.0666667	168.5	0
0.0666667	169.55	0
0.0666667	170.6	0
0.0666667	171.65	0
0.0666667	172.7	0
0.0666667	173.75	0
0.0666667	174.8	0
0.0666667	175.85	0
0.0666667	176.9	0
0.0666667	177.95	0
0.0666667	179	0
0.0666667	180.05	0
0.0666667	181.1	0
0.0666667	182.15	0
0.0666667	183.2	0
0.0666667	184.25	0
0.0666667	185.3	0
0.0666667	186.35	0
0.0666667	187.4	0
0.0666667	188.45	0
0.0666667	189.5	0
0.0666667	190.55	0
0.0666667	191.6	0
0.0666667	192.65	0
0.0666667	193.7	0
0.0666667	194.75	0
0.0666667	195.8	0
0.0666667	196.85	0
0.0666667	197.9	0
0.0666667	198.95	0
0.1	-10	0
0.1	-8.95	0
0.1	-7.9	0
0.1	-6.85	0
0.1	-5.8	0
0.1	-4.75	0
0.1	-3.7	0
0.1	-2.65	0
0.1	-1.6	0
0.1	-0.55	0
0.1	0.5	0
0.1	1.55	0
0.1	2.6	0
0.1	3.65	0
0.1	4.7	0
0.1	5.75	0
0.1	6.8	0
0.1	7.85	0
0.1	8.9	0
0.1	9.95	0
0.1	11	0
0.1	12.05	0
0.1	13.1	3
0.1	14.15	0
0.1	15.2	0
0.1	16.25	0
0.1	17.3	2
0.1	18.35	0
0.1	19.4	0
0.1	20.45	0
0.1	21.5	0
0.1	22.55	0
0.1	23.6	0
0.1	24.65	0
0.1	25.7	1
0.1	26.75	1
0.1	27.8	0
0.1	28.85	3
0.1	29.9	1
0.1	30.95	1
0.1	32	0
0.1	33.05	3
0.1	34.1	1
0.1	35.15	4
0.1	36.2	0
0.1	37.25	1
0.1	38.3	0
0.1	39.35	2
0.1	40.4	2
0.1	41.45	11
0.1	42.5	3
0.1	43.55	8
0.1	44.6	16
0.1	45.65	20
0.1	46.7	15
0.1	47.75	11
0.1	48.8	10
0.1	49.85	10
0.1	50.9	3
0.1	51.95	4
0.1	53	1
0.1	54.05	2
0.1	55.1	0
0.1	56.15	0
0.1	57.2	0
0.1	58.25	0
0.1	59.3	0
0.1	60.35	0
0.1	61.4	0
0.1	62.45	0
0.1	63.5	0
0.1	64.55	0
0.1	65.6	0
0.1	66.65	0
0.1	67.7	0
0.1	68.75	0
0.1	69.8	0
0.1	70.85	0
0.1	71.9	0
0.1	72.95	0
0.1	74	0
0.1	75.05	0
0.1	76.1	0
0.1	77.15	0
0.1	78.2	0
0.1	79.25	0
0.1	80.3	0
0.1	81.35	0
0.1	82.4	0
0.1	83.45	0
0.1	84.5	0
0.1	85.55	0
0.1	86.6	0
0.1	87.65	0
0.1	88.7	0
0.1	89.75	0
0.1	90.8	0
0.1	91.85	0
0.1	92.9	0
0.1	93.95	0
0.1	95	0
0.1	96.05	0
0.1	97.1	0
0.1	98.15	0
0.1	99.2	0
0.1	100.25	0
0.1	101.3	0
0.1	102.35	0
0.1	103.4	0
0.1	104.45	0
0.1	105.5	0
0.1	106.55	0
0.1	107.6	0
0.1	108.65	0
0.1	109.7	0
0.1	110.75	0
0.1	111.8	0
0.1	112.85	0
0.1	113.9	0
0.1	114.95	0
0.1	116	0
0.1	117.05	0
0.1	118.1	0
0.1	119.15	0
0.1	120.2	0
0.1	121.25	0
0.1	122.3	0
0.1	123.35	0
0.1	124.4	0
0.1	125.45	0
0.1	126.5	0
0.1	127.55	0
0.1	128.6	0
0.1	129.65	0
0.1	130.7	0
0.1	131.75	0
0.1	132.8	0
0.1	133.85	0
0.1	134.9	0
0.1	135.95	0
0.1	137	0
0.1	138.05	0
0.1	139.1	0
0.1	140.15	0
0.1	141.2	0
0.1	142.25	0
0.1	143.3	0
0.1	144.35	0
0.1	145.4	0
0.1	146.45	0
0.1	147.5	0
0.1	148.55	0
0.1	149.6	0
0.1	150.65	0
0.1	151.7	0
0.1	152.75	0
0.1	153.8	0
0.1	154.85	0
0.1	155.9	0
0.1	156.95	0
0.1	158	0
0.1	159.05	0
0.1	160.1	0
0.1	161.15	0
0.1	162.2	0
0.1	163.25	0
0.1	164.3	0
0.1	165.35	0
0.1	166.4	0
0.1	167.45	0
0.1	168.5	0
0.1	169.55	0
0.1	170.6	0
0.1	171.65	0
0.1	172.7	0
0.1	173.75	0
0.1	174.8	0
0.1	175.85	0
0.1	176.9	0
0.1	177.95	0
0.1	179	0
0.1	180.05	0
0.1	181.1	0
0.1	182.15	0
0.1	183.2	0
0.1	184.25	0
0.1	185.3	0
0.1	186.35	0
0.1	187.4	0
0.1	188.45	0
0.1	189.5	0
0.1	190.55	0
0.1	191.6	0
0.1	192.65	0
0.1	193.7	0
0.1	194.75	0
0.1	195.8	0
0.1	196.85	0
0.1	197.9	0
0.1	198.95	0
0.133333	-10	0
0.133333	-8.95	0
0.133333	-7.9	0
0.133333	-6.85	0
0.133333	-5.8	0
0.133333	-4.75	0
0.133333	-3.7	0
0.133333	-2.65	0
0.133333	-1.6	0
0.133333	-0.55	0
0.133333	0.5	0
0.133333	1.55	0
0.133333	2.6	0
0.133333	3.65	0
0.133333	4.7	0
0.133333	5.75	0
0.133333	6.8	0
0.133333	7.85	2
0.133333	8.9	0
0.133333	9.95	0
0.133333	11	0
0.133333	12.05	0
0.133333	13.1	0
0.133333	14.15	1
0.133333	15.2	0
0.133333	16.25	0
0.133333	17.3	1
0.133333	18.35	0
0.133333	19.4	0
0.133333	20.45	3
0.133333	21.5	0
0.133333	22.55	1
0.133333	23.6	0
0.133333	24.65	0
0.133333	25.7	2
0.133333	26.75	0
0.133333	27.8	0
0.133333	28.85	0
0.133333	29.9	3
0.133333	30.95	1
0.133333	32	3
0.133333	33.05	2
0.133333	34.1	0
0.133333	35.15	2
0.133333	36.2	2
0.133333	37.25	2
0.133333	38.3	2
0.133333	39.35	1
0.133333	40.4	2
0.133333	41.45	3
0.133333	42.5	3
0.133333	43.55	9
0.133333	44.6	4
0.133333	45.65	16
0.133333	46.7	22
0.133333	47.75	34
0.133333	48.8	45
0.133333	49.85	61
0.133333	50.9	62
0.133333	51.95	88
0.133333	53	49
0.133333	54.05	48
0.133333	55.1	39
0.133333	56.15	25
0.133333	57.2	10
0.133333	58.25	8
0.133333	59.3	3
0.133333	60.35	0
0.133333	61.4	0
0.133333	62.45	0
0.133333	63.5	0
0.133333	64.55	0
0.133333	65.6	0
0.133333	66.65	0
0.133333	67.7	0
0.133333	68.75	0
0.133333	69.8	0
0.133333	70.85	0
0.133333	71.9	0
0.133333	72.95	0
0.133333	74	0
0.133333	75.05	0
0.133333	76.1	0
0.133333	77.15	0
0.133333	78.2	0
0.133333	79.25	0
0.133333	80.3	0
0.133333	81.35	0
0.133333	82.4	0
0.133333	83.45	0
0.133333	84.5	0
0.133333	85.55	0
0.133333	86.6	0
0.133333	87.65	0
0.133333	88.7	0
0.133333	89.75	0
0.133333	90.8	0
0.133333	91.85	0
0.133333	92.9	0
0.133333	93.95	0
0.133333	95	0
0.133333	96.05	0
0.133333	97.1	0
0.133333	98.15	0
0.133333	99.2	0
0.133333	100.25	0
0.133333	101.3	0
0.133333	102.35	0
0.133333	103.4	0
0.133333	104.45	0
0.133333	105.5	0
0.133333	106.55	0
0.133333	107.6	0
0.133333	108.65	0
0.133333	109.7	0
0.133333	110.75	0
0.133333	111.8	0
0.133333	112.85	0
0.133333	113.9	0
0.133333	114.95	0
0.133333	116	0
0.133333	117.05	0
0.133333	118.1	0
0.133333	119.15	0
0.133333	120.2	0
0.133333	121.25	0
0.133333	122.3	0
0.133333	123.35	0
0.133333	124.4	0
0.133333	125.45	0
0.133333	126.5	0
0.133333	127.55	0
0.133333	128.6	0
0.133333	129.65	0
0.133333	130.7	0
0.133333	131.75	0
0.133333	132.8	0
0.133333	133.85	0
0.133333	134.9	0
0.133333	135.95	0
0.133333	137	0
0.133333	138.05	0
0.133333	139.1	0
0.133333	140.15	0
0.133333	141.2	0
0.133333	142.25	0
0.133333	143.3	0
0.133333	144.35	0
0.133333	145.4	0
0.133333	146.45	0
0.133333	147.5	0
0.133333	148.55	0
0.133333	149.6	0
0.133333	150.65	0
0.133333	151.7	0
0.133333	152.75	0
0.133333	153.8	0
0.133333	154.85	0
0.133333	155.9	0
0.133333	156.95	0
0.133333	158	0
0.133333	159.05	0
0.133333	160.1	0
0.133333	161.15	0
0.133333	162.2	0
0.133333	163.25	0
0.133333	164.3	0
0.133333	165.35	0
0.133333	166.4	0
0.133333	167.45	0
0.133333	168.5	0
0.133333	169.55	0
0.133333	170.6	0
0.133333	171.65	0
0.133333	172.7	0
0.133333	173.75	0
0.133333	174.8	0
0.133333	175.85	0
0.133333	176.9	0
0.133333	177.95	0
0.133333	179	0
0.133333	180.05	0
0.133333	181.1	0
0.133333	182.15	0
0.133333	183.2	0
0.133333	184.25	0
0.133333	185.3	0
0.133333	186.35	0
0.133333	187.4	0
0.133333	188.45	0
0.133333	189.5	0
0.133333	190.55	0
0.133333	191.6	0
0.133333	192.65	0
0.133333	193.7	0
0.133333	194.75	0
0.133333	195.8	0
0.133333	196.85	0
0.133333	197.9	0
0.133333	198.95	0
0.166667	-10	0
0.166667	-8.95	0
0.166667	-7.9	0
0.166667	-6.85	0
0.166667	-5.8	0
0.166667	-4.75	0
0.166667	-3.7	0
0.166667	-2.65	0
0.166667	-1.6	0
0.166667	-0.55	0
0.166667	0.5	0
0.166667	1.55	0
0.166667	2.6	0
0.166667	3.65	2
0.166667	4.7	0
0.166667	5.75	1
0.166667	6.8	0
0.166667	7.85	0
0.166667	8.9	2
0.166667	9.95	3
0.166667	11	2
0.166667	12.05	2
0.166667	13.1	2
0.166667	14.15	0
0.166667	15.2	2
0.166667	16.25	3
0.166667	17.3	5
0.166667	18.35	4
0.166667	19.4	2
0.166667	20.45	0
0.166667	21.5	1
0.166667	22.55	5
0.166667	23.6	0
0.166667	24.65	5
0.166667	25.7	8
0.166667	26.75	2
0.166667	27.8	1
0.166667	28.85	2
0.166667	29.9	2
0.166667	30.95	5
0.166667	32	5
0.166667	33.05	1
0.166667	34.1	2
0.166667	35.15	3
0.166667	36.2	0
0.166667	37.25	3
0.166667	38.3	6
0.166667	39.35	0
0.166667	40.4	1
0.166667	41.45	6
0.166667	42.5	4
0.166667	43.55	4
0.166667	44.6	1
0.166667	45.65	2
0.166667	46.7	4
0.166667	47.75	13
0.166667	48.8	8
0.166667	49.85	10
0.166667	50.9	19
0.166667	51.95	24
0.166667	53	53
0.166667	54.05	67
0.166667	55.1	97
0.166667	56.15	112
0.166667	57.2	128
0.166667	58.25	101
0.166667	59.3	112
0.166667	60.35	83
0.166667	61.4	41
0.166667	62.45	33
0.166667	63.5	25
0.166667	64.55	13
0.166667	65.6	4
0.166667	66.65	0
0.166667	67.7	0
0.166667	68.75	0
0.166667	69.8	0
0.166667	70.85	0
0.166667	71.9	0
0.166667	72.95	0
0.166667	74	0
0.166667	75.05	0
0.166667	76.1	0
0.166667	77.15	0
0.166667	78.2	0
0.166667	79.25	0
0.166667	80.3	0
0.166667	81.35	0
0.166667	82.4	0
0.166667	83.45	0
0.166667	84.5	0
0.166667	85.55	0
0.166667	86.6	0
0.166667	87.65	0
0.166667	88.7	0
0.166667	89.75	0
0.166667	90.8	0
0.166667	91.85	0
0.166667	92.9	0
0.166667	93.95	0
0.166667	95	0
0.166667	96.05	0
0.166667	97.1	0
0.166667	98.15	0
0.166667	99.2	0
0.166667	100.25	0
0.166667	101.3	0
0.166667	102.35	0
0.166667	103.4	0
0.166667	104.45	0
0.166667	105.5	0
0.166667	106.55	0
0.166667	107.6	0
0.166667	108.65	0
0.166667	109.7	0
0.166667	110.75	0
0.166667	111.8	0
0.166667	112.85	0
0.166667	113.9	0
0.166667	114.95	0
0.166667	116	0
0.166667	117.05	0
0.166667	118.1	0
0.166667	119.15	0
0.166667	120.2	0
0.166667	121.25	0
0.166667	122.3	0
0.166667	123.35	0
0.166667	124.4	0
0.166667	125.45	0
0.166667	126.5	0
0.166667	127.55	0
0.166667	128.6	0
0.166667	129.65	0
0.166667	130.7	0
0.166667	131.75	0
0.166667	132.8	0
0.166667	133.85	0
0.166667	134.9	0
0.166667	135.95	0
0.166667	137	0
0.166667	138.05	0
0.166667	139.1	0
0.166667	140.15	0
0.166667	141.2	0
0.166667	142.25	0
0.166667	143.3	0
0.166667	144.35	0
0.166667	145.4	0
0.166667	146.45	0
0.166667	147.5	0
0.166667	148.55	0
0.166667	149.6	0
0.166667	150.65	0
0.166667	151.7	0
0.166667	152.75	0
0.166667	153.8	0
0.166667	154.85	0
0.166667	155.9	0
0.166667	156.95	0
0.166667	158	0
0.166667	159.05	0
0.166667	160.1	0
0.166667	161.15	0
0.166667	162.2	0
0.166667	163.25	0
0.166667	164.3	0
0.166667	165.35	0
0.166667	166.4	0
0.166667	167.45	0
0.166667	168.5	0
0.166667	169.55	0
0.166667	170.6	0
0.166667	171.65	0
0.166667	172.7	0
0.166667	173.75	0
0.166667	174.8	0
0.166667	175.85	0
0.166667	176.9	0
0.166667	177.95	0
0.166667	179	0
0.166667	180.05	0
0.166667	181.1	0
0.166667	182.15	0
0.166667	183.2	0
0.166667	184.25	0
0.166667	185.3	0
0.166667	186.35	0
0.166667	187.4	0
0.166667	188.45	0
0.166667	189.5	0
0.166667	190.55	0
0.166667	191.6	0
0.166667	192.65	0
0.166667	193.7	0
0.166667	194.75	0
0.166667	195.8	0
0.166667	196.85	0
0.166667	197.9	0
0.166667	198.95	0
0.2	-10	0
0.2	-8.95	0
0.2	-7.9	0
0.2	-6.85	0
0.2	-5.8	0
0.2	-4.75	0
0.2	-3.7	0
0.2	-2.65	0
0.2	-1.6	0
0.2	-0.55	0
0.2	0.5	0
0.2	1.55	0
0.2	2.6	0
0.2	3.65	0
0.2	4.7	0
0.2	5.75	2
0.2	6.8	0
0.2	7.85	2
0.2	8.9	5
0.2	9.95	0
0.2	11	1
0.2	12.05	1
0.2	13.1	3
0.2	14.15	3
0.2	15.2	3
0.2	16.25	3
0.2	17.3	3
0.2	18.35	1
0.2	19.4	9
0.2	20.45	7
0.2	21.5	7
0.2	22.55	10
0.2	23.6	4
0.2	24.65	8
0.2	25.7	4
0.2	26.75	4
0.2	27.8	2
0.2	28.85	4
0.2	29.9	3
0.2	30.95	4
0.2	32	6
0.2	33.05	5
0.2	34.1	3
0.2	35.15	4
0.2	36.2	2
0.2	37.25	1
0.2	38.3	4
0.2	39.35	5
0.2	40.4	3
0.2	41.45	3
0.2	42.5	4
0.2	43.55	5
0.2	44.6	1
0.2	45.65	0
0.2	46.7	6
0.2	47.75	3
0.2	48.8	7
0.2	49.85	6
0.2	50.9	8
0.2	51.95	5
0.2	53	7
0.2	54.05	10
0.2	55.1	17
0.2	56.15	25
0.2	57.2	29
0.2	58.25	44
0.2	59.3	71
0.2	60.35	113
0.2	61.4	158
0.2	62.45	158
0.2	63.5	194
0.2	64.55	185
0.2	65.6	171
0.2	66.65	94
0.2	67.7	39
0.2	68.75	32
0.2	69.8	10
0.2	70.85	5
0.2	71.9	3
0.2	72.95	0
0.2	74	0
0.2	75.05	0
0.2	76.1	0
0.2	77.15	0
0.2	78.2	0
0.2	79.25	0
0.2	80.3	0
0.2	81.35	0
0.2	82.4	0
0.2	83.45	0
0.2	84.5	0
0.2	85.55	0
0.2	86.6	0
0.2	87.65	0
0.2	88.7	0
0.2	89.75	0
0.2	90.8	0
0.2	91.85	0
0.2	92.9	0
0.2	93.95	0
0.2	95	0
0.2	96.05	0
0.2	97.1	0
0.2	98.15	0
0.2	99.2	0
0.2	100.25	0
0.2	101.3	0
0.2	102.35	0
0.2	103.4	0
0.2	104.45	0
0.2	105.5	0
0.2	106.55	0
0.2	107.6	0
0.2	108.65	0
0.2	109.7	0
0.2	110.75	0
0.2	111.8	0
0.2	112.85	0
0.2	113.9	0
0.2	114.95	0
0.2	116	0
0.2	117.05	0
0.2	118.1	0
0.2	119.15	0
0.2	120.2	0
0.2	121.25	0
0.2	122.3	0
0.2	123.35	0
0.2	124.4	0
0.2	125.45	0
0.2	126.5	0
0.2	127.55	0
0.2	128.6	0
0.2	129.65	0
0.2	130.7	0
0.2	131.75	0
0.2	132.8	0
0.2	133.85	0
0.2	134.9	0
0.2	135.95	0
0.2	137	0
0.2	138.05	0
0.2	139.1	0
0.2	140.15	0
0.2	141.2	0
0.2	142.25	0
0.2	143.3	0
0.2	144.35	0
0.2	145.4	0
0.2	146.45	0
0.2	147.5	0
0.2	148.55	0
0.2	149.6	0
0.2	150.65	0
0.2	151.7	0
0.2	152.75	0
0.2	153.8	0
0.2	154.85	0
0.2	155.9	0
0.2	156.95	0
0.2	158	0
0.2	159.05	0
0.2	160.1	0
0.2	161.15	0
0.2	162.2	0
0.2	163.25	0
0.2	164.3	0
0.2	165.35	0
0.2	166.4	0
0.2	167.45	0
0.2	168.5	0
0.2	169.55	0
0.2	170.6	0
0.2	171.65	0
0.2	172.7	0
0.2	173.75	0
0.2	174.8	0
0.2	175.85	0
0.2	176.9	0
0.2	177.95	0
0.2	179	0
0.2	180.05	0
0.2	181.1	0
0.2	182.15	0
0.2	183.2	0
0.2	184.25	0
0.2	185.3	0
0.2	186.35	0
0.2	187.4	0
0.2	188.45	0
0.2	189.5	0
0.2	190.55	0
0.2	191.6	0
0.2	192.65	0
0.2	193.7	0
0.2	194.75	0
0.2	195.8	0
0.2	196.85	0
0.2	197.9	0
0.2	198.95	0
0.233333	-10	0
0.233333	-8.95	0
0.233333	-7.9	0
0.233333	-6.85	0
0.233333	-5.8	0
0.233333	-4.75	0
0.233333	-3.7	0
0.233333	-2.65	0
0.233333	-1.6	0
0.233333	-0.55	0
0.233333	0.5	0
0.233333	1.55	2
0.233333	2.6	0
0.233333	3.65	0
0.233333	4.7	0
0.233333	5.75	1
0.233333	6.8	3
0.233333	7.85	0
0.233333	8.9	1
0.233333	9.95	7
0.233333	11	1
0.233333	12.05	3
0.233333	13.1	4
0.233333	14.15	4
0.233333	15.2	6
0.233333	16.25	6
0.233333	17.3	3
0.233333	18.35	4
0.233333	19.4	6
0.233333	20.45	16
0.233333	21.5	8
0.233333	22.55	8
0.233333	23.6	4
0.233333	24.65	5
0.233333	25.7	11
0.233333	26.75	2
0.233333	27.8	0
0.233333	28.85	4
0.233333	29.9	3
0.233333	30.95	9
0.233333	32	7
0.233333	33.05	9
0.233333	34.1	1
0.233333	35.15	0
0.233333	36.2	3
0.233333	37.25	6
0.233333	38.3	3
0.233333	39.35	8
0.233333	40.4	8
0.233333	41.45	3
0.233333	42.5	5
0.233333	43.55	3
0.233333	44.6	3
0.233333	45.65	5
0.233333	46.7	3
0.233333	47.75	4
0.233333	48.8	1
0.233333	49.85	3
0.233333	50.9	2
0.233333	51.95	7
0.233333	53	8
0.233333	54.05	2
0.233333	55.1	2
0.233333	56.15	15
0.233333	57.2	9
0.233333	58.25	10
0.233333	59.3	6
0.233333	60.35	19
0.233333	61.4	13
0.233333	62.45	28
0.233333	63.5	52
0.233333	64.55	80
0.233333	65.6	129
0.233333	66.65	192
0.233333	67.7	245
0.233333	68.75	233
0.233333	69.8	250
0.233333	70.85	198
0.233333	71.9	119
0.233333	72.95	50
0.233333	74	26
0.233333	75.05	10
0.233333	76.1	8
0.233333	77.15	0
0.233333	78.2	0
0.233333	79.25	0
0.233333	80.3	0
0.233333	81.35	0
0.233333	82.4	0
0.233333	83.45	0
0.233333	84.5	0
0.233333	85.55	0
0.233333	86.6	0
0.233333	87.65	0
0.233333	88.7	0
0.233333	89.75	0
0.233333	90.8	0
0.233333	91.85	0
0.233333	92.9	0
0.233333	93.95	0
0.233333	95	0
0.233333	96.05	0
0.233333	97.1	0
0.233333	98.15	0
0.233333	99.2	0
0.233333	100.25	0
0.233333	101.3	0
0.233333	102.35	0
0.233333	103.4	0
0.233333	104.45	0
0.233333	105.5	0
0.233333	106.55	0
0.233333	107.6	0
0.233333	108.65	0
0.233333	109.7	0
0.233333	110.75	0
0.233333	111.8	0
0.233333	112.85	0
0.233333	113.9	0
0.233333	114.95	0
0.233333	116	0
0.233333	117.05	0
0.233333	118.1	0
0.233333	119.15	0
0.233333	120.2	0
0.233333	121.25	0
0.233333	122.3	0
0.233333	123.35	0
0.233333	124.4	0
0.233333	125.45	0
0.233333	126.5	0
0.233333	127.55	0
0.233333	128.6	0
0.233333	129.65	0
0.233333	130.7	0
0.233333	131.75	0
0.233333	132.8	0
0.233333	133.85	0
0.233333	134.9	0
0.233333	135.95	0
0.233333	137	0
0.233333	138.05	0
0.233333	139.1	0
0.233333	140.15	0
0.233333	141.2	0
0.233333	142.25	0
0.233333	143.3	0
0.233333	144.35	0
0.233333	145.4	0
0.233333	146.45	0
0.233333	147.5	0
0.233333	148.55	0
0.233333	149.6	0
0.233333	150.65	0
0.233333	151.7	0
0.233333	152.75	0
0.233333	153.8	0
0.233333	154.85	0
0.233333	155.9	0
0.233333	156.95	0
0.233333	158	0
0.233333	159.05	0
0.233333	160.1	0
0.233333	161.15	0
0.233333	162.2	0
0.233333	163.25	0
0.233333	164.3	0
0.233333	165.35	0
0.233333	166.4	0
0.233333	167.45	0
0.233333	168.5	0
0.233333	169.55	0
0.233333	170.6	0
0.233333	171.65	0
0.233333	172.7	0
0.233333	173.75	0
0.233333	174.8	0
0.233333	175.85	0
0.233333	176.9	0
0.233333	177.95	0
0.233333	179	0
0.233333	180.05	0
0.233333	181.1	0
0.233333	182.15	0
0.233333	183.2	0
0.233333	184.25	0
0.233333	185.3	0
0.233333	186.35	0
0.233333	187.4	0
0.233333	188.45	0
0.233333	189.5	0
0.233333	190.55	0
0.233333	191.6	0
0.233333	192.65	0
0.233333	193.7	0
0.233333	194.75	0
0.233333	195.8	0
0.233333	196.85	0
0.233333	197.9	0
0.233333	198.95	0
0.266667	-10	0
0.266667	-8.95	0
0.266667	-7.9	0
0.266667	-6.85	0
0.266667	-5.8	0
0.266667	-4.75	0
0.266667	-3.7	0
0.266667	-2.65	0
0.266667	-1.6	0
0.266667	-0.55	0
0.266667	0.5	0
0.266667	1.55	0
0.266667	2.6	1
0.266667	3.65	0
0.266667	4.7	2
0.266667	5.75	1
0.266667	6.8	3
0.266667	7.85	3
0.266667	8.9	6
0.266667	9.95	5
0.266667	11	14
0.266667	12.05	4
0.266667	13.1	9
0.266667	14.15	7
0.266667	15.2	1
0.266667	16.25	4
0.266667	17.3	3
0.266667	18.35	14
0.266667	19.4	12
0.266667	20.45	2
0.266667	21.5	12
0.266667	22.55	9
0.266667	23.6	11
0.266667	24.65	12
0.266667	25.7	13
0.266667	26.75	10
0.266667	27.8	15
0.266667	28.85	8
0.266667	29.9	12
0.266667	30.95	6
0.266667	32	10
0.266667	33.05	8
0.266667	34.1	7
0.266667	35.15	5
0.266667	36.2	7
0.266667	37.25	16
0.266667	38.3	7
0.266667	39.35	8
0.266667	40.4	9
0.266667	41.45	7
0.266667	42.5	9
0.266667	43.55	1
0.266667	44.6	3
0.266667	45.65	4
0.266667	46.7	10
0.266667	47.75	3
0.266667	48.8	8
0.266667	49.85	8
0.266667	50.9	5
0.266667	51.95	3
0.266667	53	6
0.266667	54.05	8
0.266667	55.1	1
0.266667	56.15	1
0.266667	57.2	5
0.266667	58.25	6
0.266667	59.3	7
0.266667	60.35	3
0.266667	61.4	15
0.266667	62.45	4
0.266667	63.5	10
0.266667	64.55	13
0.266667	65.6	7
0.266667	66.65	21
0.266667	67.7	14
0.266667	68.75	50
0.266667	69.8	81
0.266667	70.85	143
0.266667	71.9	224
0.266667	72.95	296
0.266667	74	305
0.266667	75.05	305
0.266667	76.1	228
0.266667	77.15	140
0.266667	78.2	61
0.266667	79.25	27
0.266667	80.3	5
0.266667	81.35	4
0.266667	82.4	0
0.266667	83.45	0
0.266667	84.5	0
0.266667	85.55	0
0.266667	86.6	0
0.266667	87.65	0
0.266667	88.7	0
0.266667	89.75	0
0.266667	90.8	0
0.266667	91.85	0
0.266667	92.9	0
0.266667	93.95	0
0.266667	95	0
0.266667	96.05	0
0.266667	97.1	0
0.266667	98.15	0
0.266667	99.2	0
0.266667	100.25	0
0.266667	101.3	0
0.266667	102.35	0
0.266667	103.4	0
0.266667	104.45	0
0.266667	105.5	0
0.266667	106.55	0
0.266667	107.6	0
0.266667	108.65	0
0.266667	109.7	0
0.266667	110.75	0
0.266667	111.8	0
0.266667	112.85	0
0.266667	113.9	0
0.266667	114.95	0
0.266667	116	0
0.266667	117.05	0
0.266667	118.1	0
0.266667	119.15	0
0.266667	120.2	0
0.266667	121.25	0
0.266667	122.3	0
0.266667	123.35	0
0.266667	124.4	0
0.266667	125.45	0
0.266667	126.5	0
0.266667	127.55	0
0.266667	128.6	0
0.266667	129.65	0
0.266667	130.7	0
0.266667	131.75	0
0.266667	132.8	0
0.266667	133.85	0
0.266667	134.9	0
0.266667	135.95	0
0.266667	137	0
0.266667	138.05	0
0.266667	139.1	0
0.266667	140.15	0
0.266667	141.2	0
0.266667	142.25	0
0.266667	143.3	0
0.266667	144.35	0
0.266667	145.4	0
0.266667	146.45	0
0.266667	147.5	0
0.266667	148.55	0
0.266667	149.6	0
0.266667	150.65	0
0.266667	151.7	0
0.266667	152.75	0
0.266667	153.8	0
0.266667	154.85	0
0.266667	155.9	0
0.266667	156.95	0
0.266667	158	0
0.266667	159.05	0
0.266667	160.1	0
0.266667	161.15	0
0.266667	162.2	0
0.266667	163.25	0
0.266667	164.3	0
0.266667	165.35	0
0.266667	166.4	0
0.266667	167.45	0
0.266667	168.5	0
0.266667	169.55	0
0.266667	170.6	0
0.266667	171.65	0
0.266667	172.7	0
0.266667	173.75	0
0.266667	174.8	0
0.266667	175.85	0
0.266667	176.9	0
0.266667	177.95	0
0.266667	179	0
0.266667	180.05	0
0.266667	181.1	0
0.266667	182.15	0
0.266667	183.2	0
0.266667	184.25	0
0.266667	185.3	0
0.266667	186.35	0
0.266667	187.4	0
0.266667	188.45	0
0.266667	189.5	0
0.266667	190.55	0
0.266667	191.6	0
0.266667	192.65	0
0.266667	193.7	0
0.266667	194.75	0
0.266667	195.8	0
0.266667	196.85	0
0.266667	197.9	0
0.266667	198.95	0
0.3	-10	0
0.3	-8.95	0
0.3	-7.9	0
0.3	-6.85	0
0.3	-5.8	0
0.3	-4.75	0
0.3	-3.7	0
0.3	-2.65	0
0.3	-1.6	0
0.3	-0.55	0
0.3	0.5	0
0.3	1.55	0
0.3	2.6	0
0.3	3.65	0
0.3	4.7	7
0.3	5.75	2
0.3	6.8	1
0.3	7.85	3
0.3	8.9	7
0.3	9.95	6
0.3	11	7
0.3	12.05	7
0.3	13.1	9
0.3	14.15	11
0.3	15.2	10
0.3	16.25	8
0.3	17.3	7
0.3	18.35	19
0.3	19.4	8
0.3	20.45	22
0.3	21.5	21
0.3	22.55	16
0.3	23.6	16
0.3	24.65	24
0.3	25.7	14
0.3	26.75	15
0.3	27.8	17
0.3	28.85	20
0.3	29.9	9
0.3	30.95	17
0.3	32	15
0.3	33.05	18
0.3	34.1	14
0.3	35.15	19
0.3	36.2	10
0.3	37.25	12
0.3	38.3	13
0.3	39.35	7
0.3	40.4	18
0.3	41.45	17
0.3	42.5	8
0.3	43.55	11
0.3	44.6	10
0.3	45.65	4
0.3	46.7	10
0.3	47.75	7
0.3	48.8	7
0.3	49.85	4
0.3	50.9	1
0.3	51.95	13
0.3	53	3
0.3	54.05	13
0.3	55.1	12
0.3	56.15	3
0.3	57.2	7
0.3	58.25	3
0.3	59.3	5
0.3	60.35	9
0.3	61.4	6
0.3	62.45	5
0.3	63.5	11
0.3	64.55	2
0.3	65.6	8
0.3	66.65	9
0.3	67.7	3
0.3	68.75	11
0.3	69.8	12
0.3	70.85	15
0.3	71.9	14
0.3	72.95	33
0.3	74	53
0.3	75.05	93
0.3	76.1	156
0.3	77.15	263
0.3	78.2	313
0.3	79.25	334
0.3	80.3	214
0.3	81.35	177
0.3	82.4	89
0.3	83.45	26
0.3	84.5	20
0.3	85.55	0
0.3	86.6	0
0.3	87.65	0
0.3	88.7	0
0.3	89.75	0
0.3	90.8	0
0.3	91.85	0
0.3	92.9	0
0.3	93.95	0
0.3	95	0
0.3	96.05	0
0.3	97.1	0
0.3	98.15	0
0.3	99.2	0
0.3	100.25	0
0.3	101.3	0
0.3	102.35	0
0.3	103.4	0
0.3	104.45	0
0.3	105.5	0
0.3	106.55	0
0.3	107.6	0
0.3	108.65	0
0.3	109.7	0
0.3	110.75	0
0.3	111.8	0
0.3	112.85	0
0.3	113.9	0
0.3	114.95	0
0.3	116	0
0.3	117.05	0
0.3	118.1	0
0.3	119.15	0
0.3	120.2	0
0.3	121.25	0
0.3	122.3	0
0.3	123.35	0
0.3	124.4	0
0.3	125.45	0
0.3	126.5	0
0.3	127.55	0
0.3	128.6	0
0.3	129.65	0
0.3	130.7	0
0.3	131.75	0
0.3	132.8	0
0.3	133.85	0
0.3	134.9	0
0.3	135.95	0
0.3	137	0
0.3	138.05	0
0.3	139.1	0
0.3	140.15	0
0.3	141.2	0
0.3	142.25	0
0.3	143.3	0
0.3	144.35	0
0.3	145.4	0
0.3	146.45	0
0.3	147.5	0
0.3	148.55	0
0.3	149.6	0
0.3	150.65	0
0.3	151.7	0
0.3	152.75	0
0.3	153.8	0
0.3	154.85	0
0.3	155.9	0
0.3	156.95	0
0.3	158	0
0.3	159.05	0
0.3	160.1	0
0.3	161.15	0
0.3	162.2	0
0.3	163.25	0
0.3	164.3	0
0.3	165.35	0
0.3	166.4	0
0.3	167.45	0
0.3	168.5	0
0.3	169.55	0
0.3	170.6	0
0.3	171.65	0
0.3	172.7	0
0.3	173.75	0
0.3	174.8	0
0.3	175.85	0
0.3	176.9	0
0.3	177.95	0
0.3	179	0
0.3	180.05	0
0.3	181.1	0
0.3	182.15	0
0.3	183.2	0
0.3	184.25	0
0.3	185.3	0
0.3	186.35	0
0.3	187.4	0
0.3	188.45	0
0.3	189.5	0
0.3	190.55	0
0.3	191.6	0
0.3	192.65	0
0.3	193.7	0
0.3	194.75	0
0.3	195.8	0
0.3	196.85	0
[truncated: 58,002 more rows]

## Sheet: 2c
# Histogram TH2I: Ch0: Pxr1_Pxr2
Px1	Px2	Counts
-200	-200	0
-200	-198	0
-200	-196	0
-200	-194	0
-200	-192	0
-200	-190	0
-200	-188	0
-200	-186	0
-200	-184	0
-200	-182	0
-200	-180	0
-200	-178	0
-200	-176	0
-200	-174	0
-200	-172	0
-200	-170	0
-200	-168	0
-200	-166	0
-200	-164	0
-200	-162	0
-200	-160	0
-200	-158	0
-200	-156	0
-200	-154	0
-200	-152	0
-200	-150	0
-200	-148	0
-200	-146	0
-200	-144	0
-200	-142	0
-200	-140	0
-200	-138	0
-200	-136	0
-200	-134	0
-200	-132	0
-200	-130	0
-200	-128	0
-200	-126	0
-200	-124	0
-200	-122	0
-200	-120	0
-200	-118	0
-200	-116	0
-200	-114	0
-200	-112	0
-200	-110	0
-200	-108	0
-200	-106	0
-200	-104	0
-200	-102	0
-200	-100	0
-200	-98	0
-200	-96	0
-200	-94	0
-200	-92	0
-200	-90	0
-200	-88	0
-200	-86	0
-200	-84	0
-200	-82	0
-200	-80	0
-200	-78	0
-200	-76	0
-200	-74	0
-200	-72	0
-200	-70	0
-200	-68	0
-200	-66	0
-200	-64	0
-200	-62	0
-200	-60	0
-200	-58	0
-200	-56	0
-200	-54	0
-200	-52	0
-200	-50	0
-200	-48	0
-200	-46	0
-200	-44	0
-200	-42	0
-200	-40	0
-200	-38	0
-200	-36	0
-200	-34	0
-200	-32	0
-200	-30	0
-200	-28	0
-200	-26	0
-200	-24	0
-200	-22	0
-200	-20	0
-200	-18	0
-200	-16	0
-200	-14	0
-200	-12	0
-200	-10	0
-200	-8	0
-200	-6	0
-200	-4	0
-200	-2	0
-200	0	0
-200	2	0
-200	4	0
-200	6	0
-200	8	0
-200	10	0
-200	12	0
-200	14	0
-200	16	0
-200	18	0
-200	20	0
-200	22	0
-200	24	0
-200	26	0
-200	28	0
-200	30	0
-200	32	0
-200	34	0
-200	36	0
-200	38	0
-200	40	0
-200	42	0
-200	44	0
-200	46	0
-200	48	0
-200	50	0
-200	52	0
-200	54	0
-200	56	0
-200	58	0
-200	60	0
-200	62	0
-200	64	0
-200	66	0
-200	68	0
-200	70	0
-200	72	0
-200	74	0
-200	76	0
-200	78	0
-200	80	0
-200	82	0
-200	84	0
-200	86	0
-200	88	0
-200	90	0
-200	92	0
-200	94	0
-200	96	0
-200	98	0
-200	100	0
-200	102	0
-200	104	0
-200	106	0
-200	108	0
-200	110	0
-200	112	0
-200	114	0
-200	116	0
-200	118	0
-200	120	0
-200	122	0
-200	124	0
-200	126	0
-200	128	0
-200	130	0
-200	132	0
-200	134	0
-200	136	0
-200	138	0
-200	140	0
-200	142	0
-200	144	0
-200	146	0
-200	148	0
-200	150	0
-200	152	0
-200	154	0
-200	156	0
-200	158	0
-200	160	0
-200	162	0
-200	164	0
-200	166	0
-200	168	0
-200	170	0
-200	172	0
-200	174	0
-200	176	0
-200	178	0
-200	180	0
-200	182	0
-200	184	0
-200	186	0
-200	188	0
-200	190	0
-200	192	0
-200	194	0
-200	196	0
-200	198	0
-198	-200	0
-198	-198	0
-198	-196	0
-198	-194	0
-198	-192	0
-198	-190	0
-198	-188	0
-198	-186	0
-198	-184	0
-198	-182	0
-198	-180	0
-198	-178	0
-198	-176	0
-198	-174	0
-198	-172	0
-198	-170	0
-198	-168	0
-198	-166	0
-198	-164	0
-198	-162	0
-198	-160	0
-198	-158	0
-198	-156	0
-198	-154	0
-198	-152	0
-198	-150	0
-198	-148	0
-198	-146	0
-198	-144	0
-198	-142	0
-198	-140	0
-198	-138	0
-198	-136	0
-198	-134	0
-198	-132	0
-198	-130	0
-198	-128	0
-198	-126	0
-198	-124	0
-198	-122	0
-198	-120	0
-198	-118	0
-198	-116	0
-198	-114	0
-198	-112	0
-198	-110	0
-198	-108	0
-198	-106	0
-198	-104	0
-198	-102	0
-198	-100	0
-198	-98	0
-198	-96	0
-198	-94	0
-198	-92	0
-198	-90	0
-198	-88	0
-198	-86	0
-198	-84	0
-198	-82	0
-198	-80	0
-198	-78	0
-198	-76	0
-198	-74	0
-198	-72	0
-198	-70	0
-198	-68	0
-198	-66	0
-198	-64	0
-198	-62	0
-198	-60	0
-198	-58	0
-198	-56	0
-198	-54	0
-198	-52	0
-198	-50	0
-198	-48	0
-198	-46	0
-198	-44	0
-198	-42	0
-198	-40	0
-198	-38	0
-198	-36	0
-198	-34	0
-198	-32	0
-198	-30	0
-198	-28	0
-198	-26	0
-198	-24	0
-198	-22	0
-198	-20	0
-198	-18	0
-198	-16	0
-198	-14	0
-198	-12	0
-198	-10	0
-198	-8	0
-198	-6	0
-198	-4	0
-198	-2	0
-198	0	0
-198	2	0
-198	4	0
-198	6	0
-198	8	0
-198	10	0
-198	12	0
-198	14	0
-198	16	0
-198	18	0
-198	20	0
-198	22	0
-198	24	0
-198	26	0
-198	28	0
-198	30	0
-198	32	0
-198	34	0
-198	36	0
-198	38	0
-198	40	0
-198	42	0
-198	44	0
-198	46	0
-198	48	0
-198	50	0
-198	52	0
-198	54	0
-198	56	0
-198	58	0
-198	60	0
-198	62	0
-198	64	0
-198	66	0
-198	68	0
-198	70	0
-198	72	0
-198	74	0
-198	76	0
-198	78	0
-198	80	0
-198	82	0
-198	84	0
-198	86	0
-198	88	0
-198	90	0
-198	92	0
-198	94	0
-198	96	0
-198	98	0
-198	100	0
-198	102	0
-198	104	0
-198	106	0
-198	108	0
-198	110	0
-198	112	0
-198	114	0
-198	116	0
-198	118	0
-198	120	0
-198	122	0
-198	124	0
-198	126	0
-198	128	0
-198	130	0
-198	132	0
-198	134	0
-198	136	0
-198	138	0
-198	140	0
-198	142	0
-198	144	0
-198	146	0
-198	148	0
-198	150	0
-198	152	0
-198	154	0
-198	156	0
-198	158	0
-198	160	0
-198	162	0
-198	164	0
-198	166	0
-198	168	0
-198	170	0
-198	172	0
-198	174	0
-198	176	0
-198	178	0
-198	180	0
-198	182	0
-198	184	0
-198	186	0
-198	188	0
-198	190	0
-198	192	0
-198	194	0
-198	196	0
-198	198	0
-196	-200	0
-196	-198	0
-196	-196	0
-196	-194	0
-196	-192	0
-196	-190	0
-196	-188	0
-196	-186	0
-196	-184	0
-196	-182	0
-196	-180	0
-196	-178	0
-196	-176	0
-196	-174	0
-196	-172	0
-196	-170	0
-196	-168	0
-196	-166	0
-196	-164	0
-196	-162	0
-196	-160	0
-196	-158	0
-196	-156	0
-196	-154	0
-196	-152	0
-196	-150	0
-196	-148	0
-196	-146	0
-196	-144	0
-196	-142	0
-196	-140	0
-196	-138	0
-196	-136	0
-196	-134	0
-196	-132	0
-196	-130	0
-196	-128	0
-196	-126	0
-196	-124	0
-196	-122	0
-196	-120	0
-196	-118	0
-196	-116	0
-196	-114	0
-196	-112	0
-196	-110	0
-196	-108	0
-196	-106	0
-196	-104	0
-196	-102	0
-196	-100	0
-196	-98	0
-196	-96	0
-196	-94	0
-196	-92	0
-196	-90	0
-196	-88	0
-196	-86	0
-196	-84	0
-196	-82	0
-196	-80	0
-196	-78	0
-196	-76	0
-196	-74	0
-196	-72	0
-196	-70	0
-196	-68	0
-196	-66	0
-196	-64	0
-196	-62	0
-196	-60	0
-196	-58	0
-196	-56	0
-196	-54	0
-196	-52	0
-196	-50	0
-196	-48	0
-196	-46	0
-196	-44	0
-196	-42	0
-196	-40	0
-196	-38	0
-196	-36	0
-196	-34	0
-196	-32	0
-196	-30	0
-196	-28	0
-196	-26	0
-196	-24	0
-196	-22	0
-196	-20	0
-196	-18	0
-196	-16	0
-196	-14	0
-196	-12	0
-196	-10	0
-196	-8	0
-196	-6	0
-196	-4	0
-196	-2	0
-196	0	0
-196	2	0
-196	4	0
-196	6	0
-196	8	0
-196	10	0
-196	12	0
-196	14	0
-196	16	0
-196	18	0
-196	20	0
-196	22	0
-196	24	0
-196	26	0
-196	28	0
-196	30	0
-196	32	0
-196	34	0
-196	36	0
-196	38	0
-196	40	0
-196	42	0
-196	44	0
-196	46	0
-196	48	0
-196	50	0
-196	52	0
-196	54	0
-196	56	0
-196	58	0
-196	60	0
-196	62	0
-196	64	0
-196	66	0
-196	68	0
-196	70	0
-196	72	0
-196	74	0
-196	76	0
-196	78	0
-196	80	0
-196	82	0
-196	84	0
-196	86	0
-196	88	0
-196	90	0
-196	92	0
-196	94	0
-196	96	0
-196	98	0
-196	100	0
-196	102	0
-196	104	0
-196	106	0
-196	108	0
-196	110	0
-196	112	0
-196	114	0
-196	116	0
-196	118	0
-196	120	0
-196	122	0
-196	124	0
-196	126	0
-196	128	0
-196	130	0
-196	132	0
-196	134	0
-196	136	0
-196	138	0
-196	140	0
-196	142	0
-196	144	0
-196	146	0
-196	148	0
-196	150	0
-196	152	0
-196	154	0
-196	156	0
-196	158	0
-196	160	0
-196	162	0
-196	164	0
-196	166	0
-196	168	0
-196	170	0
-196	172	0
-196	174	0
-196	176	0
-196	178	0
-196	180	0
-196	182	0
-196	184	0
-196	186	0
-196	188	0
-196	190	0
-196	192	0
-196	194	0
-196	196	0
-196	198	0
-194	-200	0
-194	-198	0
-194	-196	0
-194	-194	0
-194	-192	0
-194	-190	0
-194	-188	0
-194	-186	0
-194	-184	0
-194	-182	0
-194	-180	0
-194	-178	0
-194	-176	0
-194	-174	0
-194	-172	0
-194	-170	0
-194	-168	0
-194	-166	0
-194	-164	0
-194	-162	0
-194	-160	0
-194	-158	0
-194	-156	0
-194	-154	0
-194	-152	0
-194	-150	0
-194	-148	0
-194	-146	0
-194	-144	0
-194	-142	0
-194	-140	0
-194	-138	0
-194	-136	0
-194	-134	0
-194	-132	0
-194	-130	0
-194	-128	0
-194	-126	0
-194	-124	0
-194	-122	0
-194	-120	0
-194	-118	0
-194	-116	0
-194	-114	0
-194	-112	0
-194	-110	0
-194	-108	0
-194	-106	0
-194	-104	0
-194	-102	0
-194	-100	0
-194	-98	0
-194	-96	0
-194	-94	0
-194	-92	0
-194	-90	0
-194	-88	0
-194	-86	0
-194	-84	0
-194	-82	0
-194	-80	0
-194	-78	0
-194	-76	0
-194	-74	0
-194	-72	0
-194	-70	0
-194	-68	0
-194	-66	0
-194	-64	0
-194	-62	0
-194	-60	0
-194	-58	0
-194	-56	0
-194	-54	0
-194	-52	0
-194	-50	0
-194	-48	0
-194	-46	0
-194	-44	0
-194	-42	0
-194	-40	0
-194	-38	0
-194	-36	0
-194	-34	0
-194	-32	0
-194	-30	0
-194	-28	0
-194	-26	0
-194	-24	0
-194	-22	0
-194	-20	0
-194	-18	0
-194	-16	0
-194	-14	0
-194	-12	0
-194	-10	0
-194	-8	0
-194	-6	0
-194	-4	0
-194	-2	0
-194	0	0
-194	2	0
-194	4	0
-194	6	0
-194	8	0
-194	10	0
-194	12	0
-194	14	0
-194	16	0
-194	18	0
-194	20	0
-194	22	0
-194	24	0
-194	26	0
-194	28	0
-194	30	0
-194	32	0
-194	34	0
-194	36	0
-194	38	0
-194	40	0
-194	42	0
-194	44	0
-194	46	0
-194	48	0
-194	50	0
-194	52	0
-194	54	0
-194	56	0
-194	58	0
-194	60	0
-194	62	0
-194	64	0
-194	66	0
-194	68	0
-194	70	0
-194	72	0
-194	74	0
-194	76	0
-194	78	0
-194	80	0
-194	82	0
-194	84	0
-194	86	0
-194	88	0
-194	90	0
-194	92	0
-194	94	0
-194	96	0
-194	98	0
-194	100	0
-194	102	0
-194	104	0
-194	106	0
-194	108	0
-194	110	0
-194	112	0
-194	114	0
-194	116	0
-194	118	0
-194	120	0
-194	122	0
-194	124	0
-194	126	0
-194	128	0
-194	130	0
-194	132	0
-194	134	0
-194	136	0
-194	138	0
-194	140	0
-194	142	0
-194	144	0
-194	146	0
-194	148	0
-194	150	0
-194	152	0
-194	154	0
-194	156	0
-194	158	0
-194	160	0
-194	162	0
-194	164	0
-194	166	0
-194	168	0
-194	170	0
-194	172	0
-194	174	0
-194	176	0
-194	178	0
-194	180	0
-194	182	0
-194	184	0
-194	186	0
-194	188	0
-194	190	0
-194	192	0
-194	194	0
-194	196	0
-194	198	0
-192	-200	0
-192	-198	0
-192	-196	0
-192	-194	0
-192	-192	0
-192	-190	0
-192	-188	0
-192	-186	0
-192	-184	0
-192	-182	0
-192	-180	0
-192	-178	0
-192	-176	0
-192	-174	0
-192	-172	0
-192	-170	0
-192	-168	0
-192	-166	0
-192	-164	0
-192	-162	0
-192	-160	0
-192	-158	0
-192	-156	0
-192	-154	0
-192	-152	0
-192	-150	0
-192	-148	0
-192	-146	0
-192	-144	0
-192	-142	0
-192	-140	0
-192	-138	0
-192	-136	0
-192	-134	0
-192	-132	0
-192	-130	0
-192	-128	0
-192	-126	0
-192	-124	0
-192	-122	0
-192	-120	0
-192	-118	0
-192	-116	0
-192	-114	0
-192	-112	0
-192	-110	0
-192	-108	0
-192	-106	0
-192	-104	0
-192	-102	0
-192	-100	0
-192	-98	0
-192	-96	0
-192	-94	0
-192	-92	0
-192	-90	0
-192	-88	0
-192	-86	0
-192	-84	0
-192	-82	0
-192	-80	0
-192	-78	0
-192	-76	0
-192	-74	0
-192	-72	0
-192	-70	0
-192	-68	0
-192	-66	0
-192	-64	0
-192	-62	0
-192	-60	0
-192	-58	0
-192	-56	0
-192	-54	0
-192	-52	0
-192	-50	0
-192	-48	0
-192	-46	0
-192	-44	0
-192	-42	0
-192	-40	0
-192	-38	0
-192	-36	0
-192	-34	0
-192	-32	0
-192	-30	0
-192	-28	0
-192	-26	0
-192	-24	0
-192	-22	0
-192	-20	0
-192	-18	0
-192	-16	0
-192	-14	0
-192	-12	0
-192	-10	0
-192	-8	0
-192	-6	0
-192	-4	0
-192	-2	0
-192	0	0
-192	2	0
-192	4	0
-192	6	0
-192	8	0
-192	10	0
-192	12	0
-192	14	0
-192	16	0
-192	18	0
-192	20	0
-192	22	0
-192	24	0
-192	26	0
-192	28	0
-192	30	0
-192	32	0
-192	34	0
-192	36	0
-192	38	0
-192	40	0
-192	42	0
-192	44	0
-192	46	0
-192	48	0
-192	50	0
-192	52	0
-192	54	0
-192	56	0
-192	58	0
-192	60	0
-192	62	0
-192	64	0
-192	66	0
-192	68	0
-192	70	0
-192	72	0
-192	74	0
-192	76	0
-192	78	0
-192	80	0
-192	82	0
-192	84	0
-192	86	0
-192	88	0
-192	90	0
-192	92	0
-192	94	0
-192	96	0
-192	98	0
-192	100	0
-192	102	0
-192	104	0
-192	106	0
-192	108	0
-192	110	0
-192	112	0
-192	114	0
-192	116	0
-192	118	0
-192	120	0
-192	122	0
-192	124	0
-192	126	0
-192	128	0
-192	130	0
-192	132	0
-192	134	0
-192	136	0
-192	138	0
-192	140	0
-192	142	0
-192	144	0
-192	146	0
-192	148	0
-192	150	0
-192	152	0
-192	154	0
-192	156	0
-192	158	0
-192	160	0
-192	162	0
-192	164	0
-192	166	0
-192	168	0
-192	170	0
-192	172	0
-192	174	0
-192	176	0
-192	178	0
-192	180	0
-192	182	0
-192	184	0
-192	186	0
-192	188	0
-192	190	0
-192	192	0
-192	194	0
-192	196	0
-192	198	0
-190	-200	0
-190	-198	0
-190	-196	0
-190	-194	0
-190	-192	0
-190	-190	0
-190	-188	0
-190	-186	0
-190	-184	0
-190	-182	0
-190	-180	0
-190	-178	0
-190	-176	0
-190	-174	0
-190	-172	0
-190	-170	0
-190	-168	0
-190	-166	0
-190	-164	0
-190	-162	0
-190	-160	0
-190	-158	0
-190	-156	0
-190	-154	0
-190	-152	0
-190	-150	0
-190	-148	0
-190	-146	0
-190	-144	0
-190	-142	0
-190	-140	0
-190	-138	0
-190	-136	0
-190	-134	0
-190	-132	0
-190	-130	0
-190	-128	0
-190	-126	0
-190	-124	0
-190	-122	0
-190	-120	0
-190	-118	0
-190	-116	0
-190	-114	0
-190	-112	0
-190	-110	0
-190	-108	0
-190	-106	0
-190	-104	0
-190	-102	0
-190	-100	0
-190	-98	0
-190	-96	0
-190	-94	0
-190	-92	0
-190	-90	0
-190	-88	0
-190	-86	0
-190	-84	0
-190	-82	0
-190	-80	0
-190	-78	0
-190	-76	0
-190	-74	0
-190	-72	0
-190	-70	0
-190	-68	0
-190	-66	0
-190	-64	0
-190	-62	0
-190	-60	0
-190	-58	0
-190	-56	0
-190	-54	0
-190	-52	0
-190	-50	0
-190	-48	0
-190	-46	0
-190	-44	0
-190	-42	0
-190	-40	0
-190	-38	0
-190	-36	0
-190	-34	0
-190	-32	0
-190	-30	0
-190	-28	0
-190	-26	0
-190	-24	0
-190	-22	0
-190	-20	0
-190	-18	0
-190	-16	0
-190	-14	0
-190	-12	0
-190	-10	0
-190	-8	0
-190	-6	0
-190	-4	0
-190	-2	0
-190	0	0
-190	2	0
-190	4	0
-190	6	0
-190	8	0
-190	10	0
-190	12	0
-190	14	0
-190	16	0
-190	18	0
-190	20	0
-190	22	0
-190	24	0
-190	26	0
-190	28	0
-190	30	0
-190	32	0
-190	34	0
-190	36	0
-190	38	0
-190	40	0
-190	42	0
-190	44	0
-190	46	0
-190	48	0
-190	50	0
-190	52	0
-190	54	0
-190	56	0
-190	58	0
-190	60	0
-190	62	0
-190	64	0
-190	66	0
-190	68	0
-190	70	0
-190	72	0
-190	74	0
-190	76	0
-190	78	0
-190	80	0
-190	82	0
-190	84	0
-190	86	0
-190	88	0
-190	90	0
-190	92	0
-190	94	0
-190	96	0
-190	98	0
-190	100	0
-190	102	0
-190	104	0
-190	106	0
-190	108	0
-190	110	0
-190	112	0
-190	114	0
-190	116	0
-190	118	0
-190	120	0
-190	122	0
-190	124	0
-190	126	0
-190	128	0
-190	130	0
-190	132	0
-190	134	0
-190	136	0
-190	138	0
-190	140	0
-190	142	0
-190	144	0
-190	146	0
-190	148	0
-190	150	0
-190	152	0
-190	154	0
-190	156	0
-190	158	0
-190	160	0
-190	162	0
-190	164	0
-190	166	0
-190	168	0
-190	170	0
-190	172	0
-190	174	0
-190	176	0
-190	178	0
-190	180	0
-190	182	0
-190	184	0
-190	186	0
-190	188	0
-190	190	0
-190	192	0
-190	194	0
-190	196	0
-190	198	0
-188	-200	0
-188	-198	0
-188	-196	0
-188	-194	0
-188	-192	0
-188	-190	0
-188	-188	0
-188	-186	0
-188	-184	0
-188	-182	0
-188	-180	0
-188	-178	0
-188	-176	0
-188	-174	0
-188	-172	0
-188	-170	0
-188	-168	0
-188	-166	0
-188	-164	0
-188	-162	0
-188	-160	0
-188	-158	0
-188	-156	0
-188	-154	0
-188	-152	0
-188	-150	0
-188	-148	0
-188	-146	0
-188	-144	0
-188	-142	0
-188	-140	0
-188	-138	0
-188	-136	0
-188	-134	0
-188	-132	0
-188	-130	0
-188	-128	0
-188	-126	0
-188	-124	0
-188	-122	0
-188	-120	0
-188	-118	0
-188	-116	0
-188	-114	0
-188	-112	0
-188	-110	0
-188	-108	0
-188	-106	0
-188	-104	0
-188	-102	0
-188	-100	0
-188	-98	0
-188	-96	0
-188	-94	0
-188	-92	0
-188	-90	0
-188	-88	0
-188	-86	0
-188	-84	0
-188	-82	0
-188	-80	0
-188	-78	0
-188	-76	0
-188	-74	0
-188	-72	0
-188	-70	0
-188	-68	0
-188	-66	0
-188	-64	0
-188	-62	0
-188	-60	0
-188	-58	0
-188	-56	0
-188	-54	0
-188	-52	0
-188	-50	0
-188	-48	0
-188	-46	0
-188	-44	0
-188	-42	0
-188	-40	0
-188	-38	0
-188	-36	0
-188	-34	0
-188	-32	0
-188	-30	0
-188	-28	0
-188	-26	0
-188	-24	0
-188	-22	0
-188	-20	0
-188	-18	0
-188	-16	0
-188	-14	0
-188	-12	0
-188	-10	0
-188	-8	0
-188	-6	0
-188	-4	0
-188	-2	0
-188	0	0
-188	2	0
-188	4	0
-188	6	0
-188	8	0
-188	10	0
-188	12	0
-188	14	0
-188	16	0
-188	18	0
-188	20	0
-188	22	0
-188	24	0
-188	26	0
-188	28	0
-188	30	0
-188	32	0
-188	34	0
-188	36	0
-188	38	0
-188	40	0
-188	42	0
-188	44	0
-188	46	0
-188	48	0
-188	50	0
-188	52	0
-188	54	0
-188	56	0
-188	58	0
-188	60	0
-188	62	0
-188	64	0
-188	66	0
-188	68	0
-188	70	0
-188	72	0
-188	74	0
-188	76	0
-188	78	0
-188	80	0
-188	82	0
-188	84	0
-188	86	0
-188	88	0
-188	90	0
-188	92	0
-188	94	0
-188	96	0
-188	98	0
-188	100	0
-188	102	0
-188	104	0
-188	106	0
-188	108	0
-188	110	0
-188	112	0
-188	114	0
-188	116	0
-188	118	0
-188	120	0
-188	122	0
-188	124	0
-188	126	0
-188	128	0
-188	130	0
-188	132	0
-188	134	0
-188	136	0
-188	138	0
-188	140	0
-188	142	0
-188	144	0
-188	146	0
-188	148	0
-188	150	0
-188	152	0
-188	154	0
-188	156	0
-188	158	0
-188	160	0
-188	162	0
-188	164	0
-188	166	0
-188	168	0
-188	170	0
-188	172	0
-188	174	0
-188	176	0
-188	178	0
-188	180	0
-188	182	0
-188	184	0
-188	186	0
-188	188	0
-188	190	0
-188	192	0
-188	194	0
-188	196	0
-188	198	0
-186	-200	0
-186	-198	0
-186	-196	0
-186	-194	0
-186	-192	0
-186	-190	0
-186	-188	0
-186	-186	0
-186	-184	0
-186	-182	0
-186	-180	0
-186	-178	0
-186	-176	0
-186	-174	0
-186	-172	0
-186	-170	0
-186	-168	0
-186	-166	0
-186	-164	0
-186	-162	0
-186	-160	0
-186	-158	0
-186	-156	0
-186	-154	0
-186	-152	0
-186	-150	0
-186	-148	0
-186	-146	0
-186	-144	0
-186	-142	0
-186	-140	0
-186	-138	0
-186	-136	0
-186	-134	0
-186	-132	0
-186	-130	0
-186	-128	0
-186	-126	0
-186	-124	0
-186	-122	0
-186	-120	0
-186	-118	0
-186	-116	0
-186	-114	0
-186	-112	0
-186	-110	0
-186	-108	0
-186	-106	0
-186	-104	0
-186	-102	0
-186	-100	0
-186	-98	0
-186	-96	0
-186	-94	0
-186	-92	0
-186	-90	0
-186	-88	0
-186	-86	0
-186	-84	0
-186	-82	0
-186	-80	0
-186	-78	0
-186	-76	0
-186	-74	0
-186	-72	0
-186	-70	0
-186	-68	0
-186	-66	0
-186	-64	0
-186	-62	0
-186	-60	0
-186	-58	0
-186	-56	0
-186	-54	0
-186	-52	0
-186	-50	0
-186	-48	0
-186	-46	0
-186	-44	0
-186	-42	0
-186	-40	0
-186	-38	0
-186	-36	0
-186	-34	0
-186	-32	0
-186	-30	0
-186	-28	0
-186	-26	0
-186	-24	0
-186	-22	0
-186	-20	0
-186	-18	0
-186	-16	0
-186	-14	0
-186	-12	0
-186	-10	0
-186	-8	0
-186	-6	0
-186	-4	0
-186	-2	0
-186	0	0
-186	2	0
-186	4	0
-186	6	0
-186	8	0
-186	10	0
-186	12	0
-186	14	0
-186	16	0
-186	18	0
-186	20	0
-186	22	0
-186	24	0
-186	26	0
-186	28	0
-186	30	0
-186	32	0
-186	34	0
-186	36	0
-186	38	0
-186	40	0
-186	42	0
-186	44	0
-186	46	0
-186	48	0
-186	50	0
-186	52	0
-186	54	0
-186	56	0
-186	58	0
-186	60	0
-186	62	0
-186	64	0
-186	66	0
-186	68	0
-186	70	0
-186	72	0
-186	74	0
-186	76	0
-186	78	0
-186	80	0
-186	82	0
-186	84	0
-186	86	0
-186	88	0
-186	90	0
-186	92	0
-186	94	0
-186	96	0
-186	98	0
-186	100	0
-186	102	0
-186	104	0
-186	106	0
-186	108	0
-186	110	0
-186	112	0
-186	114	0
-186	116	0
-186	118	0
-186	120	0
-186	122	0
-186	124	0
-186	126	0
-186	128	0
-186	130	0
-186	132	0
-186	134	0
-186	136	0
-186	138	0
-186	140	0
-186	142	0
-186	144	0
-186	146	0
-186	148	0
-186	150	0
-186	152	0
-186	154	0
-186	156	0
-186	158	0
-186	160	0
-186	162	0
-186	164	0
-186	166	0
-186	168	0
-186	170	0
-186	172	0
-186	174	0
-186	176	0
-186	178	0
-186	180	0
-186	182	0
-186	184	0
-186	186	0
-186	188	0
-186	190	0
-186	192	0
-186	194	0
-186	196	0
-186	198	0
-184	-200	0
-184	-198	0
-184	-196	0
-184	-194	0
-184	-192	0
-184	-190	0
-184	-188	0
-184	-186	0
-184	-184	0
-184	-182	0
-184	-180	0
-184	-178	0
-184	-176	0
-184	-174	0
-184	-172	0
-184	-170	0
-184	-168	0
-184	-166	0
-184	-164	0
-184	-162	0
-184	-160	0
-184	-158	0
-184	-156	0
-184	-154	0
-184	-152	0
-184	-150	0
-184	-148	0
-184	-146	0
-184	-144	0
-184	-142	0
-184	-140	0
-184	-138	0
-184	-136	0
-184	-134	0
-184	-132	0
-184	-130	0
-184	-128	0
-184	-126	0
-184	-124	0
-184	-122	0
-184	-120	0
-184	-118	0
-184	-116	0
-184	-114	0
-184	-112	0
-184	-110	0
-184	-108	0
-184	-106	0
-184	-104	0
-184	-102	0
-184	-100	0
-184	-98	0
-184	-96	0
-184	-94	0
-184	-92	0
-184	-90	0
-184	-88	0
-184	-86	0
-184	-84	0
-184	-82	0
-184	-80	0
-184	-78	0
-184	-76	0
-184	-74	0
-184	-72	0
-184	-70	0
-184	-68	0
-184	-66	0
-184	-64	0
-184	-62	0
-184	-60	0
-184	-58	0
-184	-56	0
-184	-54	0
-184	-52	0
-184	-50	0
-184	-48	0
-184	-46	0
-184	-44	0
-184	-42	0
-184	-40	0
-184	-38	0
-184	-36	0
-184	-34	0
-184	-32	0
-184	-30	0
-184	-28	0
-184	-26	0
-184	-24	0
-184	-22	0
-184	-20	0
-184	-18	0
-184	-16	0
-184	-14	0
-184	-12	0
-184	-10	0
-184	-8	0
-184	-6	0
-184	-4	0
-184	-2	0
-184	0	0
-184	2	0
-184	4	0
-184	6	0
-184	8	0
-184	10	0
-184	12	0
-184	14	0
-184	16	0
-184	18	0
-184	20	0
-184	22	0
-184	24	0
-184	26	0
-184	28	0
-184	30	0
-184	32	0
-184	34	0
-184	36	0
-184	38	0
-184	40	0
-184	42	0
-184	44	0
-184	46	0
-184	48	0
-184	50	0
-184	52	0
-184	54	0
-184	56	0
-184	58	0
-184	60	0
-184	62	0
-184	64	0
-184	66	0
-184	68	0
-184	70	0
-184	72	0
-184	74	0
-184	76	0
-184	78	0
-184	80	0
-184	82	0
-184	84	0
-184	86	0
-184	88	0
-184	90	0
-184	92	0
-184	94	0
-184	96	0
-184	98	0
-184	100	0
-184	102	0
-184	104	0
-184	106	0
-184	108	0
-184	110	0
-184	112	0
-184	114	0
-184	116	0
-184	118	0
-184	120	0
-184	122	0
-184	124	0
-184	126	0
-184	128	0
-184	130	0
-184	132	0
-184	134	0
-184	136	0
-184	138	0
-184	140	0
-184	142	0
-184	144	0
-184	146	0
-184	148	0
-184	150	0
-184	152	0
-184	154	0
-184	156	0
-184	158	0
-184	160	0
-184	162	0
-184	164	0
-184	166	0
-184	168	0
-184	170	0
-184	172	0
-184	174	0
-184	176	0
-184	178	0
-184	180	0
-184	182	0
-184	184	0
-184	186	0
-184	188	0
-184	190	0
-184	192	0
-184	194	0
-184	196	0
-184	198	0
-182	-200	0
-182	-198	0
-182	-196	0
-182	-194	0
-182	-192	0
-182	-190	0
-182	-188	0
-182	-186	0
-182	-184	0
-182	-182	0
-182	-180	0
-182	-178	0
-182	-176	0
-182	-174	0
-182	-172	0
-182	-170	0
-182	-168	0
-182	-166	0
-182	-164	0
-182	-162	0
-182	-160	0
-182	-158	0
-182	-156	0
-182	-154	0
-182	-152	0
-182	-150	0
-182	-148	0
-182	-146	0
-182	-144	0
-182	-142	0
-182	-140	0
-182	-138	0
-182	-136	0
-182	-134	0
-182	-132	0
-182	-130	0
-182	-128	0
-182	-126	0
-182	-124	0
-182	-122	0
-182	-120	0
-182	-118	0
-182	-116	0
-182	-114	0
-182	-112	0
-182	-110	0
-182	-108	0
-182	-106	0
-182	-104	0
-182	-102	0
-182	-100	0
-182	-98	0
-182	-96	0
-182	-94	0
-182	-92	0
-182	-90	0
-182	-88	0
-182	-86	0
-182	-84	0
-182	-82	0
-182	-80	0
-182	-78	0
-182	-76	0
-182	-74	0
-182	-72	0
-182	-70	0
-182	-68	0
-182	-66	0
-182	-64	0
-182	-62	0
-182	-60	0
-182	-58	0
-182	-56	0
-182	-54	0
-182	-52	0
-182	-50	0
-182	-48	0
-182	-46	0
-182	-44	0
-182	-42	0
-182	-40	0
-182	-38	0
-182	-36	0
-182	-34	0
-182	-32	0
-182	-30	0
-182	-28	0
-182	-26	0
-182	-24	0
-182	-22	0
-182	-20	0
-182	-18	0
-182	-16	0
-182	-14	0
-182	-12	0
-182	-10	0
-182	-8	0
-182	-6	0
-182	-4	0
-182	-2	0
-182	0	0
-182	2	0
-182	4	0
-182	6	0
-182	8	0
-182	10	0
-182	12	0
-182	14	0
-182	16	0
-182	18	0
-182	20	0
-182	22	0
-182	24	0
-182	26	0
-182	28	0
-182	30	0
-182	32	0
-182	34	0
-182	36	0
-182	38	0
-182	40	0
-182	42	0
-182	44	0
-182	46	0
-182	48	0
-182	50	0
-182	52	0
-182	54	0
-182	56	0
-182	58	0
-182	60	0
-182	62	0
-182	64	0
-182	66	0
-182	68	0
-182	70	0
-182	72	0
-182	74	0
-182	76	0
-182	78	0
-182	80	0
-182	82	0
-182	84	0
-182	86	0
-182	88	0
-182	90	0
-182	92	0
-182	94	0
-182	96	0
-182	98	0
-182	100	0
-182	102	0
-182	104	0
-182	106	0
-182	108	0
-182	110	0
-182	112	0
-182	114	0
-182	116	0
-182	118	0
-182	120	0
-182	122	0
-182	124	0
-182	126	0
-182	128	0
-182	130	0
-182	132	0
-182	134	0
-182	136	0
-182	138	0
-182	140	0
-182	142	0
-182	144	0
-182	146	0
-182	148	0
-182	150	0
-182	152	0
-182	154	0
-182	156	0
-182	158	0
-182	160	0
-182	162	0
-182	164	0
-182	166	0
-182	168	0
-182	170	0
-182	172	0
-182	174	0
-182	176	0
-182	178	0
-182	180	0
-182	182	0
-182	184	0
-182	186	0
-182	188	0
-182	190	0
-182	192	0
-182	194	0
[truncated: 38,002 more rows]

## Sheet: 2d
Fig 2b. Kinetic energy release (KER)						# Dataset: AIMD T-shape
KER_eV	Normalized_counts	Error	BinHalfWidth			KER_eV	Normalized_counts
0.016667	0	0	0.0166667			2.425	0.04878
0.05	0	0	0.0166667			2.47885	0.097561
0.083333	0	0	0.0166667			2.53269	0.747967
0.116667	0	0	0.0166667			2.58654	1
0.15	0	0	0.0166667			2.64039	0.902439
0.183333	0	0	0.0166667			2.69423	0.398374
0.216667	0	0	0.0166667			2.74808	0.398374
0.25	0	0	0.0166667			2.80192	0.252033
0.283333	0	0	0.0166667			2.85577	0.203252
0.316667	0	0	0.0166667			2.90962	0.04878
0.35	0	0	0.0166667			2.96346	0.097561
0.383333	0	0	0.0166667			3.01731	0.04878
0.416667	0	0	0.0166667			3.07115	0
0.45	0	0	0.0166667			3.125	0.04878
0.483333	0	0	0.0166667
0.516667	0	0	0.0166667
0.55	0	0	0.0166667
0.583333	0	0	0.0166667
0.616667	0	0	0.0166667
0.65	0	0	0.0166667
0.683333	0	0	0.0166667
0.716667	0	0	0.0166667
0.75	0	0	0.0166667
0.783333	0	0	0.0166667
0.816667	0	0	0.0166667
0.85	0	0	0.0166667
0.883333	0	0	0.0166667
0.916667	0	0	0.0166667
0.95	0	0	0.0166667
0.983333	0	0	0.0166667
1.01667	0.014354	0.008287	0.0166667
1.05	0	0	0.0166667
1.08333	0.004785	0.004785	0.0166667
1.11667	0.004785	0.004785	0.0166667
1.15	0.009569	0.006767	0.0166667
1.18333	0	0	0.0166667
1.21667	0.028708	0.01172	0.0166667
1.25	0.004785	0.004785	0.0166667
1.28333	0	0	0.0166667
1.31667	0.009569	0.006767	0.0166667
1.35	0.004785	0.004785	0.0166667
1.38333	0.009569	0.006767	0.0166667
1.41667	0.009569	0.006767	0.0166667
1.45	0.019139	0.009569	0.0166667
1.48333	0.004785	0.004785	0.0166667
1.51667	0.019139	0.009569	0.0166667
1.55	0.004785	0.004785	0.0166667
1.58333	0.023923	0.010699	0.0166667
1.61667	0.023923	0.010699	0.0166667
1.65	0.009569	0.006767	0.0166667
1.68333	0.019139	0.009569	0.0166667
1.71667	0.009569	0.006767	0.0166667
1.75	0.014354	0.008287	0.0166667
1.78333	0.047847	0.015131	0.0166667
1.81667	0.009569	0.006767	0.0166667
1.85	0.043062	0.014354	0.0166667
1.88333	0.028708	0.01172	0.0166667
1.91667	0.052632	0.015869	0.0166667
1.95	0.028708	0.01172	0.0166667
1.98333	0.052632	0.015869	0.0166667
2.01667	0.052632	0.015869	0.0166667
2.05	0.052632	0.015869	0.0166667
2.08333	0.066986	0.017903	0.0166667
2.11667	0.105263	0.022442	0.0166667
2.15	0.129187	0.024862	0.0166667
2.18333	0.114833	0.02344	0.0166667
2.21667	0.157895	0.027486	0.0166667
2.25	0.177033	0.029104	0.0166667
2.28333	0.248804	0.034503	0.0166667
2.31667	0.253589	0.034833	0.0166667
2.35	0.430622	0.045392	0.0166667
2.38333	0.492823	0.048559	0.0166667
2.41667	0.679426	0.057016	0.0166667
2.45	0.770335	0.060711	0.0166667
2.48333	0.799043	0.061832	0.0166667
2.51667	0.995215	0.069006	0.0166667
2.55	1	0.069171	0.0166667
2.58333	0.985646	0.068673	0.0166667
2.61667	1	0.069171	0.0166667
2.65	0.961722	0.067834	0.0166667
2.68333	0.885167	0.065079	0.0166667
2.71667	0.870813	0.064549	0.0166667
2.75	0.77512	0.060899	0.0166667
2.78333	0.727273	0.058989	0.0166667
2.81667	0.588517	0.053065	0.0166667
2.85	0.45933	0.04688	0.0166667
2.88333	0.416268	0.044629	0.0166667
2.91667	0.258373	0.03516	0.0166667
2.95	0.272727	0.036124	0.0166667
2.98333	0.186603	0.02988	0.0166667
3.01667	0.148325	0.02664	0.0166667
3.05	0.133971	0.025318	0.0166667
3.08333	0.076555	0.019139	0.0166667
3.11667	0.105263	0.022442	0.0166667
3.15	0.105263	0.022442	0.0166667
3.18333	0.076555	0.019139	0.0166667
3.21667	0.07177	0.018531	0.0166667
3.25	0.052632	0.015869	0.0166667
3.28333	0.07177	0.018531	0.0166667
3.31667	0.052632	0.015869	0.0166667
3.35	0.023923	0.010699	0.0166667
3.38333	0.057416	0.016575	0.0166667
3.41667	0.028708	0.01172	0.0166667
3.45	0.023923	0.010699	0.0166667
3.48333	0.019139	0.009569	0.0166667
3.51667	0.019139	0.009569	0.0166667
3.55	0.009569	0.006767	0.0166667
3.58333	0.043062	0.014354	0.0166667
3.61667	0	0	0.0166667
3.65	0.009569	0.006767	0.0166667
3.68333	0.023923	0.010699	0.0166667
3.71667	0.023923	0.010699	0.0166667
3.75	0	0	0.0166667
3.78333	0.014354	0.008287	0.0166667
3.81667	0	0	0.0166667
3.85	0.009569	0.006767	0.0166667
3.88333	0.004785	0.004785	0.0166667
3.91667	0	0	0.0166667
3.95	0.004785	0.004785	0.0166667
3.98333	0.009569	0.006767	0.0166667
4.01667	0.004785	0.004785	0.0166667
4.05	0	0	0.0166667
4.08333	0	0	0.0166667
4.11667	0	0	0.0166667
4.15	0	0	0.0166667
4.18333	0.004785	0.004785	0.0166667
4.21667	0.004785	0.004785	0.0166667
4.25	0	0	0.0166667
4.28333	0	0	0.0166667
4.31667	0	0	0.0166667
4.35	0	0	0.0166667
4.38333	0	0	0.0166667
4.41667	0	0	0.0166667
4.45	0	0	0.0166667
4.48333	0	0	0.0166667
4.51667	0	0	0.0166667
4.55	0	0	0.0166667
4.58333	0	0	0.0166667
4.61667	0	0	0.0166667
4.65	0	0	0.0166667
4.68333	0	0	0.0166667
4.71667	0	0	0.0166667
4.75	0	0	0.0166667
4.78333	0	0	0.0166667
4.81667	0	0	0.0166667
4.85	0	0	0.0166667
4.88333	0	0	0.0166667
4.91667	0	0	0.0166667
4.95	0	0	0.0166667
4.98333	0	0	0.0166667
5.01667	0	0	0.0166667
5.05	0	0	0.0166667
5.08333	0	0	0.0166667
5.11667	0	0	0.0166667
5.15	0	0	0.0166667
5.18333	0	0	0.0166667
5.21667	0	0	0.0166667
5.25	0	0	0.0166667
5.28333	0	0	0.0166667
5.31667	0	0	0.0166667
5.35	0	0	0.0166667
5.38333	0	0	0.0166667
5.41667	0	0	0.0166667
5.45	0	0	0.0166667
5.48333	0	0	0.0166667
5.51667	0	0	0.0166667
5.55	0	0	0.0166667
5.58333	0	0	0.0166667
5.61667	0	0	0.0166667
5.65	0	0	0.0166667
5.68333	0	0	0.0166667
5.71667	0	0	0.0166667
5.75	0	0	0.0166667
5.78333	0	0	0.0166667
5.81667	0	0	0.0166667
5.85	0	0	0.0166667
5.88333	0	0	0.0166667
5.91667	0	0	0.0166667
5.95	0	0	0.0166667
5.98333	0	0	0.0166667
6.01667	0	0	0.0166667
6.05	0	0	0.0166667
6.08333	0	0	0.0166667
6.11667	0	0	0.0166667
6.15	0	0	0.0166667
6.18333	0	0	0.0166667
6.21667	0	0	0.0166667
6.25	0	0	0.0166667
6.28333	0	0	0.0166667
6.31667	0	0	0.0166667
6.35	0	0	0.0166667
6.38333	0	0	0.0166667
6.41667	0	0	0.0166667
6.45	0	0	0.0166667
6.48333	0	0	0.0166667
6.51667	0	0	0.0166667
6.55	0	0	0.0166667
6.58333	0	0	0.0166667
6.61667	0	0	0.0166667
6.65	0	0	0.0166667
6.68333	0	0	0.0166667
6.71667	0	0	0.0166667
6.75	0	0	0.0166667
6.78333	0	0	0.0166667
6.81667	0	0	0.0166667
6.85	0	0	0.0166667
6.88333	0	0	0.0166667
6.91667	0	0	0.0166667
6.95	0	0	0.0166667
6.98333	0	0	0.0166667
7.01667	0	0	0.0166667
7.05	0	0	0.0166667
7.08333	0	0	0.0166667
7.11667	0	0	0.0166667
7.15	0	0	0.0166667
7.18333	0	0	0.0166667
7.21667	0	0	0.0166667
7.25	0	0	0.0166667
7.28333	0	0	0.0166667
7.31667	0	0	0.0166667
7.35	0	0	0.0166667
7.38333	0	0	0.0166667
7.41667	0	0	0.0166667
7.45	0	0	0.0166667
7.48333	0	0	0.0166667
7.51667	0	0	0.0166667
7.55	0	0	0.0166667
7.58333	0	0	0.0166667
7.61667	0	0	0.0166667
7.65	0	0	0.0166667
7.68333	0	0	0.0166667
7.71667	0	0	0.0166667
7.75	0	0	0.0166667
7.78333	0	0	0.0166667
7.81667	0	0	0.0166667
7.85	0	0	0.0166667
7.88333	0	0	0.0166667
7.91667	0	0	0.0166667
7.95	0	0	0.0166667
7.98333	0	0	0.0166667
8.01667	0	0	0.0166667
8.05	0	0	0.0166667
8.08333	0	0	0.0166667
8.11667	0	0	0.0166667
8.15	0	0	0.0166667
8.18333	0	0	0.0166667
8.21667	0	0	0.0166667
8.25	0	0	0.0166667
8.28333	0	0	0.0166667
8.31667	0	0	0.0166667
8.35	0	0	0.0166667
8.38333	0	0	0.0166667
8.41667	0	0	0.0166667
8.45	0	0	0.0166667
8.48333	0	0	0.0166667
8.51667	0	0	0.0166667
8.55	0	0	0.0166667
8.58333	0	0	0.0166667
8.61667	0	0	0.0166667
8.65	0	0	0.0166667
8.68333	0	0	0.0166667
8.71667	0	0	0.0166667
8.75	0	0	0.0166667
8.78333	0	0	0.0166667
8.81667	0	0	0.0166667
8.85	0	0	0.0166667
8.88333	0	0	0.0166667
8.91667	0	0	0.0166667
8.95	0	0	0.0166667
8.98333	0	0	0.0166667
9.01667	0	0	0.0166667
9.05	0	0	0.0166667
9.08333	0	0	0.0166667
9.11667	0	0	0.0166667
9.15	0	0	0.0166667
9.18333	0	0	0.0166667
9.21667	0	0	0.0166667
9.25	0	0	0.0166667
9.28333	0	0	0.0166667
9.31667	0	0	0.0166667
9.35	0	0	0.0166667
9.38333	0	0	0.0166667
9.41667	0	0	0.0166667
9.45	0	0	0.0166667
9.48333	0	0	0.0166667
9.51667	0	0	0.0166667
9.55	0	0	0.0166667
9.58333	0	0	0.0166667
9.61667	0	0	0.0166667
9.65	0	0	0.0166667
9.68333	0	0	0.0166667
9.71667	0	0	0.0166667
9.75	0	0	0.0166667
9.78333	0	0	0.0166667
9.81667	0	0	0.0166667
9.85	0	0	0.0166667
9.88333	0	0	0.0166667
9.91667	0	0	0.0166667
9.95	0	0	0.0166667
9.98333	0	0	0.0166667
