# Supplementary material for: Enhanced intermolecular coulombic decay due to sulfur heteroatoms in thiophene dimer
Source: Commun Chem. 2025 May 15;8:151. doi: 10.1038/s42004-025-01547-6 (PMC12081764; doi:10.1038/s42004-025-01547-6)
Supplement: Supplementary file 5 — Supplementary data 2 [file 42004_2025_1547_MOESM5_ESM.xlsx]

## Sheet: 3a
# Dataset: e$^-$/ C$_4$H$_4$S$^+$/ C$_4$H$_4$S$^+$ (from folder: ICD)									# Dataset: e$^-$/ C$_3$H$^+$ (from folder: m_37)							# Dataset: e$^-$/ C$_2$H$_2^+$ (from folder: m_26)							# Dataset: e$^-$/ He$^{+}$ (from folder: m_he)
Energy_loss_eV	Normalized_counts	Error							Energy_loss_eV	Normalized_counts	Error					Energy_loss_eV	Normalized_counts	Error					Energy_loss_eV	Normalized_counts	Error
0.5	-0.134792	0.025949							0.5	-0.165846	0.00664					0.5	-0.164766	0.010928					0.25	-0.077238	0.003024
1.5	-0.15314	0.022472							1.5	-0.168091	0.006447					1.5	-0.158457	0.011803					0.75	-0.081559	0.002545
2.5	-0.15314	0.022472							2.5	-0.137788	0.008694					2.5	-0.148993	0.013007					1.25	-0.078472	0.002895
3.5	-0.134792	0.025949							3.5	-0.101873	0.010765					3.5	-0.117447	0.016392					1.75	-0.07662	0.003086
4.5	-0.015526	0.042042							4.5	-0.049124	0.013232					4.5	-0.032274	0.023181					2.25	-0.074769	0.003266
5.5	-0.052223	0.037827							5.5	0.01036	0.015552					5.5	-0.010192	0.024638					2.75	-0.064892	0.004095
6.5	-0.171489	0.018349							6.5	-0.027799	0.014108					6.5	-0.048047	0.022082					3.25	-0.068596	0.003805
7.5	-0.043049	0.038923							7.5	-0.05698	0.012895					7.5	-0.025965	0.023607					3.75	-0.053164	0.0049
8.5	-0.070572	0.035532							8.5	-0.028922	0.014063					8.5	-0.066974	0.020686					4.25	-0.045756	0.005346
9.5	-0.052223	0.037827							9.5	-0.07157	0.012243					9.5	-0.089056	0.018927					4.75	-0.034028	0.005985
10.5	-0.070572	0.035532							10.5	-0.048001	0.01328					10.5	-0.035428	0.022966					5.25	-0.02662	0.006355
11.5	-0.0247	0.041029							11.5	-0.025555	0.014197					11.5	-0.029119	0.023395					5.75	-0.028472	0.006265
12.5	-0.015526	0.042042							12.5	-0.021065	0.014373					12.5	-0.029119	0.023395					6.25	-0.02909	0.006234
13.5	0.057869	0.049405							13.5	-0.000863	0.015141					13.5	0.027663	0.026953					6.75	-0.023534	0.006504
14.5	0.011997	0.044945							14.5	0.033929	0.01638					14.5	0.027663	0.026953					7.25	-0.027855	0.006295
15.5	0.10374	0.053495							15.5	0.021583	0.015951					15.5	0.033972	0.027319					7.75	-0.022917	0.006533
16.5	-0.015526	0.042042							16.5	0.013727	0.015673					16.5	-0.000728	0.025237					8.25	-0.022917	0.006533
17.5	0.021171	0.045872							17.5	0.02495	0.016069					17.5	-0.016501	0.024231					8.75	-0.02662	0.006355
18.5	-0.0247	0.041029							18.5	-0.000863	0.015141					18.5	0.021354	0.026581					9.25	-0.042052	0.005556
19.5	0.011997	0.044945							19.5	0.028317	0.016187					19.5	0.049745	0.028215					9.75	-0.029707	0.006204
20.5	0.10374	0.053495							20.5	0.078822	0.017852					20.5	0.040281	0.027681					10.25	-0.025386	0.006415
21.5	0.048694	0.048546							21.5	0.100147	0.01851					21.5	0.112837	0.031546					10.75	-0.032793	0.006048
22.5	0.085392	0.051898							22.5	0.173099	0.020603					22.5	0.115991	0.031703					11.25	-0.030941	0.006142
23.5	0.213832	0.062223							23.5	0.24605	0.022503					23.5	0.188546	0.035128					11.75	-0.017361	0.00679
24.5	0.278052	0.06679							24.5	0.335837	0.02464					24.5	0.333657	0.041131					12.25	-0.009954	0.007119
25.5	0.452364	0.077847							25.5	0.432358	0.026748					25.5	0.522931	0.047842					12.75	-0.004398	0.007356
26.5	0.388144	0.073966							26.5	0.480618	0.027742					26.5	0.516622	0.047633					13.25	0.001775	0.00761
27.5	0.736768	0.093109							27.5	0.596219	0.02999					27.5	0.617569	0.050866					13.75	0.003009	0.00766
28.5	0.681722	0.090357							28.5	0.661314	0.031184					28.5	0.737442	0.054456					14.25	0.012269	0.008025
29.5	0.617502	0.087035							29.5	0.708452	0.032021					29.5	0.797379	0.056166					14.75	-0.002546	0.007433
30.5	0.791814	0.095783							30.5	0.752223	0.032779					30.5	0.709051	0.053628					15.25	0.014738	0.008119
31.5	0.544107	0.083077							31.5	0.794872	0.033501					31.5	0.668042	0.052408					15.75	0.011034	0.007977
32.5	0.654199	0.088948							32.5	0.763446	0.032971					32.5	0.690124	0.053068					16.25	0.009799	0.007929
33.5	0.672548	0.08989							33.5	0.694984	0.031784					33.5	0.642805	0.051643					16.75	-0.000694	0.00751
34.5	0.525759	0.082058							34.5	0.700596	0.031883					34.5	0.519777	0.047737					17.25	0.002392	0.007635
35.5	0.388144	0.073966							35.5	0.596219	0.02999					35.5	0.507158	0.047319					17.75	-0.007485	0.007225
36.5	0.241355	0.06422							36.5	0.496331	0.028058					36.5	0.545013	0.048564					18.25	0.019059	0.008282
37.5	0.37897	0.073394							37.5	0.405422	0.026177					37.5	0.440912	0.045056					18.75	-0.010571	0.007092
38.5	0.268878	0.066157							38.5	0.426746	0.02663					38.5	0.431449	0.044724					19.25	-0.001312	0.007484
39.5	0.333098	0.070469							39.5	0.412156	0.026321					39.5	0.387285	0.043138					19.75	0.00054	0.00756
40.5	0.424841	0.076208							40.5	0.394198	0.025935					40.5	0.45984	0.045714					20.25	-0.003164	0.007407
																							20.75	-0.005015	0.00733
																							21.25	-0.016744	0.006818
																							21.75	-0.001929	0.007459
																							22.25	-7.7e-05	0.007535
																							22.75	0.025849	0.008531
																							23.25	0.011651	0.008001
																							23.75	0.035725	0.008881
																							24.25	0.093133	0.010692
																							24.75	0.113503	0.011264
																							25.25	0.177083	0.012889
																							25.75	0.276466	0.015082
																							26.25	0.414738	0.017687
																							26.75	0.53017	0.019598
																							27.25	0.679552	0.021824
																							27.75	0.775849	0.023146
																							28.25	0.842515	0.024019
																							28.75	0.907948	0.024845
																							29.25	0.877083	0.024459
																							29.75	0.798688	0.023449
																							30.25	0.798071	0.023441
																							30.75	0.722145	0.022419
																							31.25	0.615355	0.020897
																							31.75	0.575849	0.020305
																							32.25	0.495602	0.019046
																							32.75	0.485725	0.018885
																							33.25	0.411651	0.017633
																							33.75	0.389429	0.01724
																							34.25	0.36412	0.016781
																							34.75	0.288812	0.015333
																							35.25	0.272145	0.014994
																							35.75	0.229552	0.01409
																							36.25	0.194985	0.013311
																							36.75	0.17338	0.0128
																							37.25	0.140046	0.01197
																							37.75	0.131404	0.011745
																							38.25	0.109799	0.011162
																							38.75	0.075231	0.010162
																							39.25	0.057948	0.009623
																							39.75	0.056096	0.009563
																							40.25	0.054244	0.009503
																							40.75	0.045602	0.009218

## Sheet: 3b
# Energy	ICD_ydata	ICD_yerr	monomer_ydata	momoner_yerr
0.25	164	12.8063	92.022	2.95007
0.75	651	25.5147	331.601	5.65023
1.25	658	25.6515	364.639	5.91462
1.75	589	24.2693	344.038	5.74725
2.25	534	23.1085	331.611	5.64367
2.75	467	21.6102	309.311	5.44769
3.25	410	20.2485	282.693	5.2058
3.75	414	20.347	277.991	5.16246
4.25	377	19.4165	269.991	5.07871
4.75	326	18.0555	271.442	5.07943
5.25	306	17.4929	256.983	4.92642
5.75	325	18.0277	257.363	4.92927
6.25	321	17.9165	258.372	4.94308
6.75	310	17.6068	247.044	4.81799
7.25	301	17.3494	245.792	4.80879
7.75	272	16.4924	230.532	4.6418
8.25	276	16.6132	227.936	4.61809
8.75	299	17.2917	204.435	4.35675
9.25	244	15.6205	203.764	4.33761
9.75	252	15.8745	194.059	4.23814
10.25	250	15.8114	190.922	4.19927
10.75	233	15.2643	169.625	3.95549
11.25	211	14.5258	178.861	4.05845
11.75	207	14.3875	168.071	3.93612
12.25	192	13.8564	158.263	3.80717
12.75	183	13.5278	149.374	3.70134
13.25	179	13.3791	141.599	3.60351
13.75	147	12.1244	129.303	3.44432
14.25	161	12.6886	132.905	3.48339
14.75	140	11.8322	130.711	3.45645
15.25	164	12.8062	125.978	3.39745
15.75	158	12.5698	127.208	3.42589
16.25	169	13	129.964	3.45349
16.75	121	11	122.504	3.36967
17.25	142	11.9164	116.958	3.29655
17.75	136	11.6619	113.05	3.2426
18.25	111	10.5357	107.903	3.15821
18.75	105	10.247	109.693	3.18257
19.25	133	11.5326	98.7621	3.02769
19.75	114	10.6771	98.3243	3.00446
20.25	95	9.74679	89.1985	2.86889
20.75	76	8.71779	86.8028	2.82353
21.25	69	8.30662	88.6018	2.84956
21.75	69	8.30662	72.3946	2.58264
22.25	65	8.06226	73.9549	2.60258
22.75	78	8.83176	75.4584	2.62198
23.25	73	8.544	70.3636	2.53549
23.75	61	7.81025	66.7279	2.45978
24.25	58	7.61577	60.124	2.34205
24.75	66	8.12404	64.4915	2.4372
25.25	67	8.18535	56.8568	2.29707
25.75	71	8.42615	60.8024	2.35265
26.25	35	5.91608	56.8817	2.28333
26.75	65	8.06225	57.1204	2.293
27.25	67	8.18535	54.7098	2.23349
27.75	58	7.61577	50.9629	2.15608
28.25	39	6.24499	54.1507	2.22729
28.75	50	7.07107	51.764	2.16699
29.25	49	7	52.1016	2.17557
29.75	44	6.63325	51.6901	2.15407
30.25	55	7.4162	48.6626	2.09956
30.75	50	7.07107	50.2262	2.11824

## Sheet: 3c
# Energy	ICD_electrons_ydata	ICD_electrons_yerr
0.25	71.978	13.1417
0.75	319.399	26.1328
1.25	293.361	26.3245
1.75	244.962	24.9405
2.25	202.389	23.7876
2.75	157.689	22.2862
3.25	127.307	20.907
3.75	136.009	20.9917
4.25	107.009	20.0698
4.75	54.5582	18.7564
5.25	49.0168	18.1733
5.75	67.6372	18.6895
6.25	62.6279	18.5859
6.75	62.9556	18.2541
7.25	55.2079	18.0035
7.75	41.4677	17.1332
8.25	48.0645	17.2432
8.75	94.5649	17.8321
9.25	40.2356	16.2116
9.75	57.941	16.4305
10.25	59.0778	16.3596
10.75	63.3754	15.7685
11.25	32.1393	15.0821
11.75	38.929	14.9162
12.25	33.7369	14.3699
12.75	33.6264	14.025
13.25	37.401	13.8559
13.75	17.6965	12.6041
14.25	28.0951	13.158
14.75	9.28851	12.3267
15.25	38.0219	13.2493
15.75	30.792	13.0283
16.25	39.0362	13.4509
16.75	-1.50419	11.5045
17.25	25.0418	12.3639
17.75	22.9501	12.1043
18.25	3.09731	10.9988
18.75	-4.69262	10.7298
19.25	34.2379	11.9234
19.75	15.6757	11.0917
20.25	5.80146	10.1602
20.75	-10.8028	9.16364
21.25	-19.6018	8.7818
21.75	-3.3946	8.69885
22.25	-8.9549	8.47192
22.75	2.54162	9.21275
23.25	2.63639	8.91228
23.75	-5.72794	8.18844
24.25	-2.12397	7.96776
24.75	1.50845	8.48174
25.25	10.1432	8.50156
25.75	10.1976	8.74843
26.25	-21.8817	6.34142
26.75	7.87964	8.38199
27.25	12.2902	8.4846
27.75	7.03714	7.91509
28.25	-15.1507	6.63029
28.75	-1.76402	7.39566
29.25	-3.10156	7.33028
29.75	-7.69005	6.97424
30.25	6.33742	7.70767
30.75	-0.226234	7.38153
