# Supplementary material for: Enhanced intermolecular coulombic decay due to sulfur heteroatoms in thiophene dimer
Source: Commun Chem. 2025 May 15;8:151. doi: 10.1038/s42004-025-01547-6 (PMC12081764; doi:10.1038/s42004-025-01547-6)
Supplement: Supplementary file 6 — Supplementary data 3 [file 42004_2025_1547_MOESM6_ESM.xlsx]

## Sheet: top_panel
ICD-competing decay+ direct decay				ICD-competing decay
Energy (eV)	Relative intensity, arb.units			Energy (eV)	Relative intensity, arb.units
0	695.801			0	469.605
0.005	704.645			0.005	475.042
0.01	713.508			0.01	480.475
0.01501	722.389			0.015	485.903
0.02001	731.287			0.02	491.325
0.02501	740.199			0.025	496.74
0.03001	749.125			0.03	502.147
0.03501	758.062			0.035	507.543
0.04002	767.008			0.04	512.929
0.04502	775.963			0.045	518.303
0.05002	784.925			0.05	523.664
0.05502	793.892			0.055	529.011
0.06002	802.862			0.06	534.342
0.06503	811.835			0.065	539.656
0.07003	820.807			0.07	544.953
0.07503	829.778			0.075	550.23
0.08003	838.746			0.08	555.488
0.08503	847.71			0.085	560.724
0.09004	856.667			0.09	565.938
0.09504	865.617			0.095	571.129
0.10004	874.558			0.1	576.296
0.10504	883.488			0.105	581.437
0.11004	892.405			0.11	586.551
0.11505	901.309			0.115	591.639
0.12005	910.198			0.12	596.697
0.12505	919.069			0.1251	601.726
0.13005	927.923			0.1301	606.725
0.13505	936.756			0.1351	611.692
0.14006	945.568			0.1401	616.627
0.14506	954.358			0.1451	621.529
0.15006	963.123			0.1501	626.396
0.15506	971.863			0.1551	631.229
0.16006	980.576			0.1601	636.026
0.16507	989.261			0.1651	640.786
0.17007	997.916			0.1701	645.509
0.17507	1006.54			0.1751	650.194
0.18007	1015.13			0.1801	654.84
0.18507	1023.69			0.1851	659.445
0.19008	1032.22			0.1901	664.011
0.19508	1040.7			0.1951	668.535
0.20008	1049.15			0.2001	673.018
0.20508	1057.57			0.2051	677.458
0.21008	1065.94			0.2101	681.855
0.21509	1074.27			0.2151	686.209
0.22009	1082.56			0.2201	690.518
0.22509	1090.81			0.2251	694.783
0.23009	1099.01			0.2301	699.002
0.23509	1107.17			0.2351	703.176
0.2401	1115.28			0.2401	707.303
0.2451	1123.35			0.2451	711.384
0.2501	1131.36			0.2501	715.418
0.2551	1139.33			0.2551	719.404
0.2601	1147.25			0.2601	723.343
0.26511	1155.12			0.2651	727.233
0.27011	1162.94			0.2701	731.075
0.27511	1170.7			0.2751	734.868
0.28011	1178.41			0.2801	738.612
0.28511	1186.07			0.2851	742.307
0.29012	1193.67			0.2901	745.952
0.29512	1201.22			0.2951	749.548
0.30012	1208.71			0.3001	753.094
0.30512	1216.14			0.3051	756.59
0.31012	1223.52			0.3101	760.035
0.31513	1230.84			0.3151	763.431
0.32013	1238.1			0.3201	766.776
0.32513	1245.3			0.3251	770.071
0.33013	1252.45			0.3301	773.316
0.33513	1259.53			0.3351	776.51
0.34014	1266.55			0.3401	779.654
0.34514	1273.51			0.3451	782.748
0.35014	1280.41			0.3501	785.791
0.35514	1287.25			0.3551	788.785
0.36014	1294.03			0.3601	791.728
0.36515	1300.74			0.3651	794.622
0.37015	1307.39			0.3701	797.466
0.37515	1313.98			0.3752	800.26
0.38015	1320.5			0.3802	803.005
0.38515	1326.97			0.3852	805.7
0.39016	1333.36			0.3902	808.347
0.39516	1339.7			0.3952	810.945
0.40016	1345.97			0.4002	813.495
0.40516	1352.17			0.4052	815.996
0.41016	1358.32			0.4102	818.45
0.41517	1364.39			0.4152	820.856
0.42017	1370.41			0.4202	823.215
0.42517	1376.36			0.4252	825.527
0.43017	1382.24			0.4302	827.792
0.43517	1388.06			0.4352	830.011
0.44018	1393.82			0.4402	832.185
0.44518	1399.51			0.4452	834.313
0.45018	1405.13			0.4502	836.396
0.45518	1410.69			0.4552	838.435
0.46018	1416.19			0.4602	840.429
0.46519	1421.63			0.4652	842.381
0.47019	1426.99			0.4702	844.288
0.47519	1432.3			0.4752	846.154
0.48019	1437.54			0.4802	847.977
0.48519	1442.72			0.4852	849.758
0.4902	1447.83			0.4902	851.498
0.4952	1452.88			0.4952	853.197
0.5002	1457.87			0.5002	854.856
0.5052	1462.8			0.5052	856.475
0.5102	1467.66			0.5102	858.055
0.51521	1472.46			0.5152	859.596
0.52021	1477.19			0.5202	861.1
0.52521	1481.87			0.5252	862.566
0.53021	1486.48			0.5302	863.995
0.53521	1491.03			0.5352	865.387
0.54022	1495.52			0.5402	866.744
0.54522	1499.95			0.5452	868.065
0.55022	1504.32			0.5502	869.352
0.55522	1508.63			0.5552	870.604
0.56022	1512.87			0.5602	871.823
0.56523	1517.06			0.5652	873.008
0.57023	1521.19			0.5702	874.161
0.57523	1525.26			0.5752	875.283
0.58023	1529.27			0.5802	876.373
0.58523	1533.22			0.5852	877.432
0.59024	1537.11			0.5902	878.461
0.59524	1540.94			0.5952	879.461
0.60024	1544.72			0.6002	880.431
0.60524	1548.44			0.6052	881.374
0.61024	1552.1			0.6102	882.288
0.61525	1555.7			0.6152	883.175
0.62025	1559.25			0.6202	884.035
0.62525	1562.74			0.6253	884.869
0.63025	1566.17			0.6303	885.678
0.63525	1569.55			0.6353	886.461
0.64026	1572.88			0.6403	887.22
0.64526	1576.15			0.6453	887.955
0.65026	1579.36			0.6503	888.667
0.65526	1582.52			0.6553	889.356
0.66026	1585.62			0.6603	890.022
0.66527	1588.68			0.6653	890.667
0.67027	1591.67			0.6703	891.291
0.67527	1594.62			0.6753	891.893
0.68027	1597.51			0.6803	892.476
0.68527	1600.35			0.6853	893.039
0.69028	1603.14			0.6903	893.583
0.69528	1605.87			0.6953	894.108
0.70028	1608.55			0.7003	894.615
0.70528	1611.18			0.7053	895.104
0.71028	1613.76			0.7103	895.576
0.71529	1616.29			0.7153	896.032
0.72029	1618.77			0.7203	896.47
0.72529	1621.2			0.7253	896.894
0.73029	1623.57			0.7303	897.302
0.73529	1625.9			0.7353	897.695
0.7403	1628.18			0.7403	898.073
0.7453	1630.4			0.7453	898.438
0.7503	1632.58			0.7503	898.789
0.7553	1634.71			0.7553	899.126
0.7603	1636.79			0.7603	899.451
0.76531	1638.82			0.7653	899.764
0.77031	1640.8			0.7703	900.064
0.77531	1642.73			0.7753	900.354
0.78031	1644.62			0.7803	900.631
0.78531	1646.45			0.7853	900.898
0.79032	1648.24			0.7903	901.155
0.79532	1649.98			0.7953	901.402
0.80032	1651.68			0.8003	901.638
0.80532	1653.32			0.8053	901.866
0.81032	1654.92			0.8103	902.084
0.81533	1656.48			0.8153	902.293
0.82033	1657.98			0.8203	902.494
0.82533	1659.44			0.8253	902.687
0.83033	1660.85			0.8303	902.872
0.83533	1662.22			0.8353	903.05
0.84034	1663.54			0.8403	903.22
0.84534	1664.81			0.8453	903.384
0.85034	1666.04			0.8503	903.54
0.85534	1667.22			0.8553	903.691
0.86034	1668.36			0.8603	903.835
0.86535	1669.45			0.8653	903.973
0.87035	1670.49			0.8703	904.105
0.87535	1671.49			0.8754	904.233
0.88035	1672.45			0.8804	904.354
0.88535	1673.36			0.8854	904.471
0.89036	1674.22			0.8904	904.583
0.89536	1675.04			0.8954	904.691
0.90036	1675.82			0.9004	904.794
0.90536	1676.55			0.9054	904.893
0.91036	1677.24			0.9104	904.989
0.91537	1677.88			0.9154	905.08
0.92037	1678.48			0.9204	905.168
0.92537	1679.03			0.9254	905.252
0.93037	1679.54			0.9304	905.333
0.93537	1680			0.9354	905.41
0.94038	1680.43			0.9404	905.485
0.94538	1680.8			0.9454	905.557
0.95038	1681.14			0.9504	905.626
0.95538	1681.43			0.9554	905.692
0.96038	1681.68			0.9604	905.756
0.96539	1681.88			0.9654	905.818
0.97039	1682.04			0.9704	905.877
0.97539	1682.16			0.9754	905.934
0.98039	1682.24			0.9804	905.99
0.98539	1682.27			0.9854	906.043
0.9904	1682.26			0.9904	906.094
0.9954	1682.2			0.9954	906.144
1.0004	1682.11			1.0004	906.192
1.0054	1681.97			1.0054	906.238
1.0104	1681.79			1.0104	906.283
1.01541	1681.57			1.0154	906.326
1.02041	1681.3			1.0204	906.367
1.02541	1681			1.0254	906.407
1.03041	1680.65			1.0304	906.446
1.03541	1680.26			1.0354	906.484
1.04042	1679.83			1.0404	906.52
1.04542	1679.36			1.0454	906.555
1.05042	1678.85			1.0504	906.589
1.05542	1678.29			1.0554	906.621
1.06042	1677.7			1.0604	906.653
1.06543	1677.06			1.0654	906.683
1.07043	1676.39			1.0704	906.712
1.07543	1675.67			1.0754	906.74
1.08043	1674.91			1.0804	906.767
1.08543	1674.12			1.0854	906.793
1.09044	1673.28			1.0904	906.818
1.09544	1672.4			1.0954	906.841
1.10044	1671.49			1.1004	906.863
1.10544	1670.53			1.1054	906.884
1.11044	1669.54			1.1104	906.904
1.11545	1668.5			1.1154	906.923
1.12045	1667.43			1.1204	906.941
1.12545	1666.32			1.1255	906.957
1.13045	1665.17			1.1305	906.972
1.13545	1663.98			1.1355	906.986
1.14046	1662.76			1.1405	906.998
1.14546	1661.49			1.1455	907.009
1.15046	1660.19			1.1505	907.019
1.15546	1658.85			1.1555	907.027
1.16046	1657.48			1.1605	907.033
1.16547	1656.06			1.1655	907.039
1.17047	1654.61			1.1705	907.042
1.17547	1653.13			1.1755	907.044
1.18047	1651.61			1.1805	907.044
1.18547	1650.05			1.1855	907.042
1.19048	1648.45			1.1905	907.039
1.19548	1646.82			1.1955	907.033
1.20048	1645.16			1.2005	907.026
1.20548	1643.46			1.2055	907.017
1.21048	1641.72			1.2105	907.005
1.21549	1639.95			1.2155	906.992
1.22049	1638.15			1.2205	906.976
1.22549	1636.31			1.2255	906.958
1.23049	1634.43			1.2305	906.937
1.23549	1632.53			1.2355	906.915
1.2405	1630.59			1.2405	906.889
1.2455	1628.61			1.2455	906.861
1.2505	1626.61			1.2505	906.83
1.2555	1624.57			1.2555	906.797
1.2605	1622.5			1.2605	906.761
1.26551	1620.4			1.2655	906.721
1.27051	1618.26			1.2705	906.68
1.27551	1616.1			1.2755	906.634
1.28051	1613.9			1.2805	906.586
1.28551	1611.67			1.2855	906.534
1.29052	1609.41			1.2905	906.48
1.29552	1607.13			1.2955	906.421
1.30052	1604.81			1.3005	906.359
1.30552	1602.46			1.3055	906.294
1.31052	1600.08			1.3105	906.225
1.31553	1597.67			1.3155	906.152
1.32053	1595.24			1.3205	906.075
1.32553	1592.77			1.3255	905.995
1.33053	1590.28			1.3305	905.91
1.33553	1587.76			1.3355	905.821
1.34054	1585.21			1.3405	905.728
1.34554	1582.64			1.3455	905.631
1.35054	1580.04			1.3505	905.53
1.35554	1577.41			1.3555	905.423
1.36054	1574.75			1.3605	905.313
1.36555	1572.07			1.3655	905.198
1.37055	1569.36			1.3705	905.077
1.37555	1566.63			1.3756	904.953
1.38055	1563.88			1.3806	904.823
1.38555	1561.09			1.3856	904.688
1.39056	1558.29			1.3906	904.549
1.39556	1555.46			1.3956	904.404
1.40056	1552.61			1.4006	904.254
1.40556	1549.73			1.4056	904.098
1.41056	1546.83			1.4106	903.937
1.41557	1543.91			1.4156	903.771
1.42057	1540.96			1.4206	903.599
1.42557	1538			1.4256	903.422
1.43057	1535.01			1.4306	903.239
1.43557	1532			1.4356	903.05
1.44058	1528.97			1.4406	902.855
1.44558	1525.92			1.4456	902.654
1.45058	1522.85			1.4506	902.447
1.45558	1519.76			1.4556	902.234
1.46058	1516.64			1.4606	902.015
1.46559	1513.52			1.4656	901.79
1.47059	1510.37			1.4706	901.558
1.47559	1507.2			1.4756	901.32
1.48059	1504.01			1.4806	901.076
1.48559	1500.81			1.4856	900.825
1.4906	1497.59			1.4906	900.567
1.4956	1494.35			1.4956	900.303
1.5006	1491.1			1.5006	900.032
1.5056	1487.83			1.5056	899.755
1.5106	1484.54			1.5106	899.471
1.51561	1481.24			1.5156	899.18
1.52061	1477.92			1.5206	898.882
1.52561	1474.59			1.5256	898.577
1.53061	1471.25			1.5306	898.265
1.53561	1467.89			1.5356	897.946
1.54062	1464.51			1.5406	897.62
1.54562	1461.12			1.5456	897.287
1.55062	1457.72			1.5506	896.947
1.55562	1454.31			1.5556	896.599
1.56062	1450.88			1.5606	896.245
1.56563	1447.44			1.5656	895.883
1.57063	1443.99			1.5706	895.513
1.57563	1440.53			1.5756	895.137
1.58063	1437.06			1.5806	894.753
1.58563	1433.58			1.5856	894.362
1.59064	1430.08			1.5906	893.963
1.59564	1426.58			1.5956	893.557
1.60064	1423.07			1.6006	893.144
1.60564	1419.55			1.6056	892.723
1.61064	1416.02			1.6106	892.295
1.61565	1412.48			1.6156	891.859
1.62065	1408.93			1.6206	891.415
1.62565	1405.38			1.6257	890.965
1.63065	1401.82			1.6307	890.506
1.63565	1398.25			1.6357	890.041
1.64066	1394.67			1.6407	889.567
1.64566	1391.09			1.6457	889.087
1.65066	1387.5			1.6507	888.599
1.65566	1383.91			1.6557	888.103
1.66066	1380.31			1.6607	887.6
1.66567	1376.7			1.6657	887.09
1.67067	1373.1			1.6707	886.571
1.67567	1369.48			1.6757	886.046
1.68067	1365.87			1.6807	885.513
1.68567	1362.25			1.6857	884.973
1.69068	1358.62			1.6907	884.426
1.69568	1355			1.6957	883.871
1.70068	1351.37			1.7007	883.309
1.70568	1347.73			1.7057	882.74
1.71068	1344.1			1.7107	882.163
1.71569	1340.47			1.7157	881.58
1.72069	1336.83			1.7207	880.989
1.72569	1333.19			1.7257	880.39
1.73069	1329.55			1.7307	879.785
1.73569	1325.91			1.7357	879.173
1.7407	1322.27			1.7407	878.554
1.7457	1318.64			1.7457	877.928
1.7507	1315			1.7507	877.295
1.7557	1311.36			1.7557	876.656
1.7607	1307.72			1.7607	876.009
1.76571	1304.09			1.7657	875.356
1.77071	1300.46			1.7707	874.696
1.77571	1296.82			1.7757	874.029
1.78071	1293.2			1.7807	873.357
1.78571	1289.57			1.7857	872.677
1.79072	1285.95			1.7907	871.991
1.79572	1282.32			1.7957	871.299
1.80072	1278.71			1.8007	870.6
1.80572	1275.09			1.8057	869.895
1.81072	1271.48			1.8107	869.185
1.81573	1267.88			1.8157	868.468
1.82073	1264.28			1.8207	867.745
1.82573	1260.68			1.8257	867.016
1.83073	1257.09			1.8307	866.281
1.83573	1253.5			1.8357	865.54
1.84074	1249.92			1.8407	864.794
1.84574	1246.34			1.8457	864.043
1.85074	1242.77			1.8507	863.285
1.85574	1239.21			1.8557	862.523
1.86074	1235.65			1.8607	861.755
1.86575	1232.1			1.8657	860.981
1.87075	1228.56			1.8707	860.203
1.87575	1225.02			1.8758	859.419
1.88075	1221.49			1.8808	858.631
1.88575	1217.97			1.8858	857.837
1.89076	1214.45			1.8908	857.039
1.89576	1210.94			1.8958	856.236
1.90076	1207.44			1.9008	855.428
1.90576	1203.95			1.9058	854.616
1.91076	1200.47			1.9108	853.799
1.91577	1196.99			1.9158	852.978
1.92077	1193.53			1.9208	852.153
1.92577	1190.07			1.9258	851.324
1.93077	1186.62			1.9308	850.49
1.93577	1183.18			1.9358	849.653
1.94078	1179.75			1.9408	848.812
1.94578	1176.33			1.9458	847.966
1.95078	1172.92			1.9508	847.118
1.95578	1169.52			1.9558	846.265
1.96078	1166.13			1.9608	845.409
1.96579	1162.75			1.9658	844.55
1.97079	1159.38			1.9708	843.687
1.97579	1156.02			1.9758	842.822
1.98079	1152.67			1.9808	841.953
1.98579	1149.33			1.9858	841.081
1.9908	1146			1.9908	840.206
1.9958	1142.69			1.9958	839.329
2.0008	1139.38			2.0008	838.448
2.0058	1136.08			2.0058	837.565
2.0108	1132.8			2.0108	836.68
2.01581	1129.52			2.0158	835.792
2.02081	1126.26			2.0208	834.902
2.02581	1123.01			2.0258	834.01
2.03081	1119.77			2.0308	833.115
2.03581	1116.55			2.0358	832.218
2.04082	1113.33			2.0408	831.32
2.04582	1110.13			2.0458	830.42
2.05082	1106.93			2.0508	829.517
2.05582	1103.75			2.0558	828.614
2.06082	1100.59			2.0608	827.708
2.06583	1097.43			2.0658	826.801
2.07083	1094.29			2.0708	825.893
2.07583	1091.15			2.0758	824.983
2.08083	1088.04			2.0808	824.072
2.08583	1084.93			2.0858	823.16
2.09084	1081.83			2.0908	822.247
2.09584	1078.75			2.0958	821.333
2.10084	1075.68			2.1008	820.418
2.10584	1072.62			2.1058	819.503
2.11084	1069.58			2.1108	818.586
2.11585	1066.55			2.1158	817.669
2.12085	1063.53			2.1208	816.752
2.12585	1060.52			2.1259	815.833
2.13085	1057.52			2.1309	814.915
2.13585	1054.54			2.1359	813.996
2.14086	1051.57			2.1409	813.077
2.14586	1048.62			2.1459	812.158
2.15086	1045.67			2.1509	811.238
2.15586	1042.74			2.1559	810.319
2.16086	1039.82			2.1609	809.4
2.16587	1036.92			2.1659	808.481
2.17087	1034.02			2.1709	807.562
2.17587	1031.14			2.1759	806.643
2.18087	1028.28			2.1809	805.724
2.18587	1025.42			2.1859	804.806
2.19088	1022.58			2.1909	803.888
2.19588	1019.75			2.1959	802.971
2.20088	1016.93			2.2009	802.054
2.20588	1014.13			2.2059	801.139
2.21088	1011.34			2.2109	800.223
2.21589	1008.56			2.2159	799.309
2.22089	1005.79			2.2209	798.395
2.22589	1003.04			2.2259	797.482
2.23089	1000.3			2.2309	796.57
2.23589	997.574			2.2359	795.659
2.2409	994.859			2.2409	794.749
2.2459	992.156			2.2459	793.84
2.2509	989.466			2.2509	792.932
2.2559	986.789			2.2559	792.025
2.2609	984.124			2.2609	791.12
2.26591	981.472			2.2659	790.215
2.27091	978.833			2.2709	789.312
2.27591	976.205			2.2759	788.411
2.28091	973.591			2.2809	787.51
2.28591	970.988			2.2859	786.611
2.29092	968.398			2.2909	785.713
2.29592	965.82			2.2959	784.817
2.30092	963.255			2.3009	783.923
2.30592	960.701			2.3059	783.029
2.31092	958.16			2.3109	782.138
2.31593	955.631			2.3159	781.248
2.32093	953.115			2.3209	780.359
2.32593	950.61			2.3259	779.472
2.33093	948.117			2.3309	778.587
2.33593	945.637			2.3359	777.704
2.34094	943.168			2.3409	776.822
2.34594	940.711			2.3459	775.942
2.35094	938.266			2.3509	775.064
2.35594	935.833			2.3559	774.187
2.36094	933.412			2.3609	773.312
2.36595	931.003			2.3659	772.44
2.37095	928.605			2.3709	771.568
2.37595	926.219			2.376	770.699
2.38095	923.844			2.381	769.832
2.38595	921.481			2.386	768.966
2.39096	919.13			2.391	768.102
2.39596	916.789			2.396	767.24
2.40096	914.461			2.401	766.38
2.40596	912.143			2.406	765.521
2.41096	909.837			2.411	764.665
2.41597	907.543			2.416	763.811
2.42097	905.259			2.421	762.958
2.42597	902.987			2.426	762.107
2.43097	900.726			2.431	761.259
2.43597	898.475			2.436	760.411
2.44098	896.236			2.441	759.566
2.44598	894.008			2.446	758.723
2.45098	891.79			2.451	757.882
2.45598	889.584			2.456	757.042
2.46098	887.388			2.461	756.204
2.46599	885.203			2.466	755.368
2.47099	883.029			2.471	754.534
2.47599	880.865			2.476	753.702
2.48099	878.712			2.481	752.872
2.48599	876.569			2.486	752.043
2.491	874.437			2.491	751.216
2.496	872.315			2.496	750.391
2.501	870.204			2.501	749.567
2.506	868.103			2.506	748.746
2.511	866.012			2.511	747.926
2.51601	863.932			2.516	747.107
2.52101	861.862			2.521	746.291
2.52601	859.801			2.526	745.476
2.53101	857.751			2.531	744.663
2.53601	855.711			2.536	743.851
2.54102	853.68			2.541	743.04
2.54602	851.66			2.546	742.232
2.55102	849.649			2.551	741.425
2.55602	847.649			2.556	740.619
2.56102	845.657			2.561	739.815
2.56603	843.676			2.566	739.013
2.57103	841.704			2.571	738.211
2.57603	839.742			2.576	737.411
2.58103	837.789			2.581	736.613
2.58603	835.846			2.586	735.816
2.59104	833.912			2.591	735.02
2.59604	831.987			2.596	734.226
2.60104	830.072			2.601	733.432
2.60604	828.166			2.606	732.64
2.61104	826.269			2.611	731.85
2.61605	824.381			2.616	731.06
2.62105	822.502			2.621	730.271
2.62605	820.632			2.6261	729.484
2.63105	818.771			2.6311	728.697
2.63605	816.92			2.6361	727.912
2.64106	815.077			2.6411	727.127
2.64606	813.242			2.6461	726.344
2.65106	811.417			2.6511	725.561
2.65606	809.6			2.6561	724.779
2.66106	807.792			2.6611	723.999
2.66607	805.992			2.6661	723.218
2.67107	804.201			2.6711	722.439
2.67607	802.418			2.6761	721.66
2.68107	800.644			2.6811	720.883
2.68607	798.878			2.6861	720.105
2.69108	797.121			2.6911	719.329
2.69608	795.371			2.6961	718.553
2.70108	793.63			2.7011	717.777
2.70608	791.897			2.7061	717.002
2.71108	790.172			2.7111	716.227
2.71609	788.455			2.7161	715.453
2.72109	786.746			2.7211	714.679
2.72609	785.045			2.7261	713.906
2.73109	783.351			2.7311	713.133
2.73609	781.666			2.7361	712.36
2.7411	779.988			2.7411	711.587
2.7461	778.318			2.7461	710.815
2.7511	776.656			2.7511	710.043
2.7561	775.001			2.7561	709.27
2.7611	773.354			2.7611	708.499
2.76611	771.714			2.7661	707.726
2.77111	770.082			2.7711	706.954
2.77611	768.457			2.7761	706.182
2.78111	766.839			2.7811	705.41
2.78611	765.229			2.7861	704.638
2.79112	763.626			2.7911	703.866
2.79612	762.03			2.7961	703.093
2.80112	760.441			2.8011	702.321
2.80612	758.86			2.8061	701.548
2.81112	757.285			2.8111	700.774
2.81613	755.717			2.8161	700.001
2.82113	754.156			2.8211	699.227
2.82613	752.602			2.8261	698.453
2.83113	751.055			2.8311	697.678
2.83613	749.514			2.8361	696.903
2.84114	747.981			2.8411	696.128
2.84614	746.454			2.8461	695.352
2.85114	744.933			2.8511	694.575
2.85614	743.419			2.8561	693.798
2.86114	741.912			2.8611	693.021
2.86615	740.411			2.8661	692.243
2.87115	738.916			2.8711	691.463
2.87615	737.428			2.8762	690.684
2.88115	735.946			2.8812	689.904
2.88615	734.471			2.8862	689.123
2.89116	733.002			2.8912	688.342
2.89616	731.538			2.8962	687.559
2.90116	730.081			2.9012	686.776
2.90616	728.631			2.9062	685.992
2.91116	727.186			2.9112	685.208
2.91617	725.747			2.9162	684.422
2.92117	724.314			2.9212	683.636
2.92617	722.888			2.9262	682.849
2.93117	721.467			2.9312	682.061
2.93617	720.052			2.9362	681.272
2.94118	718.642			2.9412	680.482
2.94618	717.239			2.9462	679.691
2.95118	715.841			2.9512	678.9
2.95618	714.449			2.9562	678.107
2.96118	713.063			2.9612	677.313
2.96619	711.682			2.9662	676.519
2.97119	710.307			2.9712	675.723
2.97619	708.937			2.9762	674.927
2.98119	707.573			2.9812	674.13
2.98619	706.215			2.9862	673.331
2.9912	704.862			2.9912	672.532
2.9962	703.514			2.9962	671.731
3.0012	702.172			3.0012	670.93
3.0062	700.835			3.0062	670.128
3.0112	699.504			3.0112	669.324
3.01621	698.177			3.0162	668.52
3.02121	696.856			3.0212	667.715
3.02621	695.541			3.0262	666.909
3.03121	694.23			3.0312	666.101
3.03621	692.925			3.0362	665.293
3.04122	691.625			3.0412	664.484
3.04622	690.33			3.0462	663.674
3.05122	689.041			3.0512	662.863
3.05622	687.756			3.0562	662.051
3.06122	686.477			3.0612	661.238
3.06623	685.202			3.0662	660.424
3.07123	683.933			3.0712	659.61
3.07623	682.669			3.0762	658.794
3.08123	681.409			3.0812	657.978
3.08623	680.155			3.0862	657.161
3.09124	678.906			3.0912	656.343
3.09624	677.661			3.0962	655.524
3.10124	676.422			3.1012	654.704
3.10624	675.188			3.1062	653.884
3.11124	673.958			3.1112	653.063
3.11625	672.734			3.1162	652.241
3.12125	671.514			3.1212	651.419
3.12625	670.299			3.1263	650.596
3.13125	669.09			3.1313	649.772
3.13625	667.885			3.1363	648.948
3.14126	666.685			3.1413	648.123
3.14626	665.489			3.1463	647.297
3.15126	664.299			3.1513	646.472
3.15626	663.114			3.1563	645.645
3.16126	661.933			3.1613	644.818
3.16627	660.757			3.1663	643.991
3.17127	659.586			3.1713	643.164
3.17627	658.42			3.1763	642.336
3.18127	657.259			3.1813	641.508
3.18627	656.102			3.1863	640.679
3.19128	654.951			3.1913	639.851
3.19628	653.804			3.1963	639.022
3.20128	652.662			3.2013	638.193
3.20628	651.525			3.2063	637.364
3.21128	650.393			3.2113	636.535
3.21629	649.265			3.2163	635.706
3.22129	648.142			3.2213	634.877
3.22629	647.025			3.2263	634.048
3.23129	645.912			3.2313	633.219
3.23629	644.804			3.2363	632.391
3.2413	643.701			3.2413	631.562
3.2463	642.602			3.2463	630.734
3.2513	641.509			3.2513	629.906
3.2563	640.42			3.2563	629.079
3.2613	639.336			3.2613	628.252
3.26631	638.258			3.2663	627.425
3.27131	637.184			3.2713	626.599
3.27631	636.114			3.2763	625.774
3.28131	635.05			3.2813	624.949
3.28631	633.991			3.2863	624.125
3.29132	632.936			3.2913	623.301
3.29632	631.887			3.2963	622.479
3.30132	630.843			3.3013	621.657
3.30632	629.803			3.3063	620.836
3.31132	628.768			3.3113	620.016
3.31633	627.739			3.3163	619.197
3.32133	626.714			3.3213	618.379
3.32633	625.694			3.3263	617.562
3.33133	624.68			3.3313	616.747
3.33633	623.67			3.3363	615.932
3.34134	622.665			3.3413	615.119
3.34634	621.666			3.3463	614.307
3.35134	620.671			3.3513	613.496
3.35634	619.681			3.3563	612.687
3.36134	618.697			3.3613	611.879
3.36635	617.717			3.3663	611.073
3.37135	616.743			3.3713	610.269
3.37635	615.773			3.3764	609.466
3.38135	614.809			3.3814	608.665
3.38635	613.85			3.3864	607.866
3.39136	612.896			3.3914	607.068
3.39636	611.947			3.3964	606.272
3.40136	611.003			3.4014	605.478
3.40636	610.065			3.4064	604.687
3.41136	609.131			3.4114	603.897
3.41637	608.203			3.4164	603.109
3.42137	607.28			3.4214	602.324
3.42637	606.361			3.4264	601.54
3.43137	605.449			3.4314	600.759
3.43637	604.541			3.4364	599.98
3.44138	603.639			3.4414	599.204
3.44638	602.741			3.4464	598.43
3.45138	601.849			3.4514	597.658
3.45638	600.963			3.4564	596.889
3.46138	600.081			3.4614	596.122
3.46639	599.205			3.4664	595.358
3.47139	598.334			3.4714	594.597
3.47639	597.468			3.4764	593.838
3.48139	596.608			3.4814	593.083
3.48639	595.752			3.4864	592.329
3.4914	594.902			3.4914	591.579
3.4964	594.058			3.4964	590.832
3.5014	593.218			3.5014	590.087
3.5064	592.384			3.5064	589.346
3.5114	591.555			3.5114	588.607
3.51641	590.731			3.5164	587.872
3.52141	589.913			3.5214	587.14
3.52641	589.1			3.5264	586.411
3.53141	588.293			3.5314	585.685
3.53641	587.49			3.5364	584.962
3.54142	586.693			3.5414	584.242
3.54642	585.901			3.5464	583.526
3.55142	585.115			3.5514	582.813
3.55642	584.333			3.5564	582.104
3.56142	583.557			3.5614	581.398
3.56643	582.787			3.5664	580.695
3.57143	582.022			3.5714	579.996
3.57643	581.261			3.5764	579.301
3.58143	580.507			3.5814	578.609
3.58643	579.757			3.5864	577.92
3.59144	579.013			3.5914	577.235
3.59644	578.274			3.5964	576.554
3.60144	577.54			3.6014	575.877
3.60644	576.812			3.6064	575.203
3.61144	576.089			3.6114	574.533
3.61645	575.371			3.6164	573.867
3.62145	574.658			3.6214	573.204
3.62645	573.951			3.6265	572.545
3.63145	573.248			3.6315	571.89
3.63645	572.551			3.6365	571.239
3.64146	571.859			3.6415	570.592
3.64646	571.173			3.6465	569.949
3.65146	570.491			3.6515	569.309
3.65646	569.815			3.6565	568.674
3.66146	569.144			3.6615	568.043
3.66647	568.478			3.6665	567.415
3.67147	567.817			3.6715	566.791
3.67647	567.162			3.6765	566.172
3.68147	566.511			3.6815	565.556
3.68647	565.865			3.6865	564.944
3.69148	565.225			3.6915	564.337
3.69648	564.589			3.6965	563.733
3.70148	563.959			3.7015	563.134
3.70648	563.334			3.7065	562.538
3.71148	562.713			3.7115	561.947
3.71649	562.098			3.7165	561.36
3.72149	561.488			3.7215	560.777
3.72649	560.882			3.7265	560.197
3.73149	560.282			3.7315	559.623
3.73649	559.686			3.7365	559.051
3.7415	559.096			3.7415	558.485
3.7465	558.51			3.7465	557.922
3.7515	557.929			3.7515	557.363
3.7565	557.353			3.7565	556.809
3.7615	556.781			3.7615	556.258
3.76651	556.215			3.7665	555.712
3.77151	555.653			3.7715	555.169
3.77651	555.096			3.7765	554.631
3.78151	554.544			3.7815	554.097
3.78651	553.996			3.7865	553.567
3.79152	553.453			3.7915	553.041
3.79652	552.915			3.7965	552.519
3.80152	552.382			3.8015	552.001
3.80652	551.853			3.8065	551.487
3.81152	551.328			3.8115	550.977
3.81653	550.808			3.8165	550.471
3.82153	550.293			3.8215	549.969
3.82653	549.782			3.8265	549.472
3.83153	549.275			3.8315	548.978
3.83653	548.773			3.8365	548.488
3.84154	548.276			3.8415	548.002
3.84654	547.783			3.8465	547.52
3.85154	547.293			3.8515	547.042
3.85654	546.809			3.8565	546.568
3.86154	546.329			3.8615	546.098
3.86655	545.853			3.8665	545.632
3.87155	545.381			3.8715	545.169
3.87655	544.913			3.8766	544.711
3.88155	544.45			3.8816	544.256
3.88655	543.991			3.8866	543.805
3.89156	543.536			3.8916	543.357
3.89656	543.084			3.8966	542.914
3.90156	542.637			3.9016	542.475
3.90656	542.194			3.9066	542.038
3.91156	541.755			3.9116	541.606
3.91657	541.32			3.9166	541.178
3.92157	540.889			3.9216	540.753
3.92657	540.462			3.9266	540.331
3.93157	540.038			3.9316	539.914
3.93657	539.619			3.9366	539.5
3.94158	539.203			3.9416	539.089
3.94658	538.791			3.9466	538.682
3.95158	538.382			3.9516	538.279
3.95658	537.977			3.9566	537.879
3.96158	537.577			3.9616	537.482
3.96659	537.179			3.9666	537.089
3.97159	536.785			3.9716	536.699
3.97659	536.395			3.9766	536.313
3.98159	536.008			3.9816	535.93
3.98659	535.624			3.9866	535.55
3.9916	535.245			3.9916	535.173
3.9966	534.868			3.9966	534.8
4.0016	534.495			4.0016	534.43
4.0066	534.125			4.0066	534.063
4.0116	533.758			4.0116	533.699
4.01661	533.395			4.0166	533.339
4.02161	533.034			4.0216	532.981
4.02661	532.678			4.0266	532.627
4.03161	532.324			4.0316	532.275
4.03661	531.973			4.0366	531.927
4.04162	531.625			4.0416	531.582
4.04662	531.281			4.0466	531.239
4.05162	530.939			4.0516	530.899
4.05662	530.6			4.0566	530.563
4.06162	530.264			4.0616	530.229
4.06663	529.931			4.0666	529.898
4.07163	529.601			4.0716	529.569
4.07663	529.274			4.0766	529.243
4.08163	528.949			4.0816	528.92
4.08663	528.627			4.0866	528.6
4.09164	528.308			4.0916	528.282
4.09664	527.992			4.0966	527.967
4.10164	527.677			4.1016	527.654
4.10664	527.366			4.1066	527.344
4.11164	527.057			4.1116	527.036
4.11665	526.751			4.1166	526.731
4.12165	526.447			4.1216	526.428
4.12665	526.145			4.1267	526.127
4.13165	525.846			4.1317	525.829
4.13665	525.549			4.1367	525.533
4.14166	525.254			4.1417	525.239
4.14666	524.962			4.1467	524.947
4.15166	524.672			4.1517	524.658
4.15666	524.383			4.1567	524.37
4.16166	524.098			4.1617	524.085
4.16667	523.814			4.1667	523.802
4.17167	523.532			4.1717	523.521
4.17667	523.252			4.1767	523.242
4.18167	522.974			4.1817	522.964
4.18668	522.698			4.1867	522.689
4.19168	522.424			4.1917	522.415
4.19668	522.152			4.1967	522.144
4.20168	521.882			4.2017	521.874
4.20668	521.613			4.2067	521.606
4.21169	521.346			4.2117	521.339
4.21669	521.081			4.2167	521.074
4.22169	520.818			4.2217	520.811
4.22669	520.556			4.2267	520.55
4.23169	520.295			4.2317	520.29
4.2367	520.037			4.2367	520.031
4.2417	519.779			4.2417	519.774
4.2467	519.523			4.2467	519.519
4.2517	519.269			4.2517	519.265
4.2567	519.016			4.2567	519.012
4.26171	518.764			4.2617	518.76
4.26671	518.514			4.2667	518.51
4.27171	518.265			4.2717	518.261
4.27671	518.017			4.2767	518.014
4.28171	517.771			4.2817	517.767
4.28672	517.525			4.2867	517.522
4.29172	517.281			4.2917	517.278
4.29672	517.038			4.2967	517.035
4.30172	516.796			4.3017	516.793
4.30672	516.555			4.3067	516.552
4.31173	516.315			4.3117	516.313
4.31673	516.076			4.3167	516.074
4.32173	515.838			4.3217	515.836
4.32673	515.6			4.3267	515.599
4.33173	515.364			4.3317	515.363
4.33674	515.129			4.3367	515.127
4.34174	514.894			4.3417	514.893
4.34674	514.661			4.3467	514.659
4.35174	514.428			4.3517	514.426
4.35674	514.195			4.3567	514.194
4.36175	513.964			4.3617	513.963
4.36675	513.733			4.3667	513.732
4.37175	513.503			4.3717	513.502
4.37675	513.273			4.3768	513.272
4.38175	513.044			4.3818	513.043
4.38676	512.816			4.3868	512.815
4.39176	512.588			4.3918	512.587
4.39676	512.361			4.3968	512.36
4.40176	512.134			4.4018	512.134
4.40676	511.908			4.4068	511.908
4.41177	511.682			4.4118	511.682
4.41677	511.457			4.4168	511.456
4.42177	511.232			4.4218	511.232
4.42677	511.007			4.4268	511.007
4.43177	510.783			4.4318	510.783
4.43678	510.56			4.4368	510.56
4.44178	510.337			4.4418	510.336
4.44678	510.113			4.4468	510.113
4.45178	509.891			4.4518	509.89
4.45678	509.669			4.4568	509.668
4.46179	509.446			4.4618	509.446
4.46679	509.224			4.4668	509.224
4.47179	509.003			4.4718	509.003
4.47679	508.781			4.4768	508.781
4.48179	508.56			4.4818	508.56
4.4868	508.339			4.4868	508.339
4.4918	508.119			4.4918	508.118
4.4968	507.898			4.4968	507.898
4.5018	507.678			4.5018	507.678
4.5068	507.458			4.5068	507.458
4.51181	507.238			4.5118	507.238
4.51681	507.018			4.5168	507.018
4.52181	506.799			4.5218	506.798
4.52681	506.579			4.5268	506.579
4.53181	506.36			4.5318	506.36
4.53682	506.141			4.5368	506.14
4.54182	505.921			4.5418	505.921
4.54682	505.703			4.5468	505.703
4.55182	505.484			4.5518	505.484
4.55682	505.265			4.5568	505.265
4.56183	505.047			4.5618	505.046
4.56683	504.828			4.5668	504.828
4.57183	504.61			4.5718	504.61
4.57683	504.391			4.5768	504.391
4.58183	504.173			4.5818	504.173
4.58684	503.955			4.5868	503.955
4.59184	503.737			4.5918	503.737
4.59684	503.519			4.5968	503.519
4.60184	503.301			4.6018	503.301
4.60684	503.084			4.6068	503.084
4.61185	502.866			4.6118	502.866
4.61685	502.649			4.6168	502.649
4.62185	502.431			4.6218	502.431
4.62685	502.214			4.6269	502.214
4.63185	501.997			4.6319	501.997
4.63686	501.78			4.6369	501.78
4.64186	501.563			4.6419	501.563
4.64686	501.346			4.6469	501.346
4.65186	501.13			4.6519	501.13
4.65686	500.913			4.6569	500.913
4.66187	500.697			4.6619	500.697
4.66687	500.481			4.6669	500.481
4.67187	500.265			4.6719	500.264
4.67687	500.049			4.6769	500.049
4.68187	499.833			4.6819	499.833
4.68688	499.617			4.6869	499.617
4.69188	499.402			4.6919	499.402
4.69688	499.187			4.6969	499.187
4.70188	498.972			4.7019	498.972
4.70688	498.757			4.7069	498.757
4.71189	498.543			4.7119	498.543
4.71689	498.328			4.7169	498.328
4.72189	498.114			4.7219	498.114
4.72689	497.9			4.7269	497.9
4.73189	497.686			4.7319	497.686
4.7369	497.473			4.7369	497.473
4.7419	497.26			4.7419	497.26
4.7469	497.047			4.7469	497.047
4.7519	496.834			4.7519	496.834
4.7569	496.622			4.7569	496.622
4.76191	496.409			4.7619	496.409
4.76691	496.198			4.7669	496.198
4.77191	495.986			4.7719	495.986
4.77691	495.775			4.7769	495.775
4.78191	495.564			4.7819	495.564
4.78692	495.353			4.7869	495.353
4.79192	495.143			4.7919	495.143
4.79692	494.933			4.7969	494.933
4.80192	494.724			4.8019	494.724
4.80692	494.515			4.8069	494.515
4.81193	494.306			4.8119	494.306
4.81693	494.097			4.8169	494.098
4.82193	493.889			4.8219	493.889
4.82693	493.682			4.8269	493.682
4.83193	493.474			4.8319	493.474
4.83694	493.267			4.8369	493.267
4.84194	493.061			4.8419	493.061
4.84694	492.855			4.8469	492.855
4.85194	492.649			4.8519	492.649
4.85694	492.444			4.8569	492.444
4.86195	492.239			4.8619	492.239
4.86695	492.035			4.8669	492.035
4.87195	491.831			4.8719	491.831
4.87695	491.627			4.877	491.627
4.88195	491.424			4.882	491.425
4.88696	491.222			4.887	491.222
4.89196	491.02			4.892	491.02
4.89696	490.818			4.897	490.818
4.90196	490.617			4.902	490.617
4.90696	490.417			4.907	490.417
4.91197	490.217			4.912	490.217
4.91697	490.017			4.917	490.017
4.92197	489.818			4.922	489.818
4.92697	489.619			4.927	489.619
4.93197	489.421			4.932	489.421
4.93698	489.223			4.937	489.223
4.94198	489.026			4.942	489.026
4.94698	488.83			4.947	488.83
4.95198	488.634			4.952	488.634
4.95698	488.438			4.957	488.438
4.96199	488.243			4.962	488.243
4.96699	488.049			4.967	488.049
4.97199	487.855			4.972	487.854
4.97699	487.661			4.977	487.661
4.98199	487.468			4.982	487.468
4.987	487.276			4.987	487.276
4.992	487.084			4.992	487.084
4.997	486.893			4.997	486.893
5.002	486.702			5.002	486.702
5.007	486.511			5.007	486.511
5.01201	486.322			5.012	486.322
5.01701	486.133			5.017	486.133
5.02201	485.944			5.022	485.944
5.02701	485.756			5.027	485.756
5.03201	485.568			5.032	485.568
5.03702	485.381			5.037	485.381
5.04202	485.194			5.042	485.194
5.04702	485.008			5.047	485.008
5.05202	484.823			5.052	484.823
5.05702	484.638			5.057	484.638
5.06203	484.454			5.062	484.454
5.06703	484.269			5.067	484.269
5.07203	484.086			5.072	484.086
5.07703	483.903			5.077	483.903
5.08203	483.721			5.082	483.721
5.08704	483.539			5.087	483.539
5.09204	483.358			5.092	483.358
5.09704	483.177			5.097	483.177
5.10204	482.996			5.102	482.996
5.10704	482.816			5.107	482.816
5.11205	482.637			5.112	482.637
5.11705	482.458			5.117	482.458
5.12205	482.28			5.122	482.28
5.12705	482.102			5.1271	482.102
5.13205	481.924			5.1321	481.924
5.13706	481.747			5.1371	481.747
5.14206	481.571			5.1421	481.571
5.14706	481.394			5.1471	481.394
5.15206	481.219			5.1521	481.219
5.15706	481.044			5.1571	481.044
5.16207	480.869			5.1621	480.869
5.16707	480.695			5.1671	480.695
5.17207	480.521			5.1721	480.521
5.17707	480.347			5.1771	480.347
5.18207	480.174			5.1821	480.174
5.18708	480.001			5.1871	480.001
5.19208	479.829			5.1921	479.829
5.19708	479.657			5.1971	479.657
5.20208	479.485			5.2021	479.485
5.20708	479.314			5.2071	479.314
5.21209	479.144			5.2121	479.144
5.21709	478.973			5.2171	478.973
5.22209	478.803			5.2221	478.803
5.22709	478.633			5.2271	478.633
5.23209	478.464			5.2321	478.464
5.2371	478.295			5.2371	478.295
5.2421	478.126			5.2421	478.126
5.2471	477.957			5.2471	477.957
5.2521	477.789			5.2521	477.789
5.2571	477.621			5.2571	477.621
5.26211	477.454			5.2621	477.454
5.26711	477.286			5.2671	477.286
5.27211	477.119			5.2721	477.119
5.27711	476.952			5.2771	476.952
5.28211	476.786			5.2821	476.786
5.28712	476.619			5.2871	476.619
5.29212	476.453			5.2921	476.453
5.29712	476.287			5.2971	476.287
5.30212	476.121			5.3021	476.121
5.30712	475.955			5.3071	475.955
5.31213	475.79			5.3121	475.79
5.31713	475.624			5.3171	475.624
5.32213	475.459			5.3221	475.459
5.32713	475.294			5.3271	475.294
5.33213	475.129			5.3321	475.129
5.33714	474.964			5.3371	474.964
5.34214	474.799			5.3421	474.799
5.34714	474.634			5.3471	474.634
5.35214	474.469			5.3521	474.469
5.35714	474.305			5.3571	474.305
5.36215	474.14			5.3621	474.14
5.36715	473.975			5.3671	473.975
5.37215	473.811			5.3721	473.811
5.37715	473.646			5.3772	473.646
5.38215	473.481			5.3822	473.481
5.38716	473.316			5.3872	473.316
5.39216	473.151			5.3922	473.151
5.39716	472.986			5.3972	472.986
5.40216	472.821			5.4022	472.821
5.40716	472.656			5.4072	472.656
5.41217	472.491			5.4122	472.491
5.41717	472.325			5.4172	472.325
5.42217	472.16			5.4222	472.16
5.42717	471.994			5.4272	471.994
5.43217	471.828			5.4322	471.828
5.43718	471.661			5.4372	471.661
5.44218	471.495			5.4422	471.495
5.44718	471.328			5.4472	471.328
5.45218	471.161			5.4522	471.161
5.45718	470.994			5.4572	470.994
5.46219	470.826			5.4622	470.826
5.46719	470.658			5.4672	470.658
5.47219	470.49			5.4722	470.49
5.47719	470.321			5.4772	470.321
5.48219	470.152			5.4822	470.152
5.4872	469.982			5.4872	469.982
5.4922	469.812			5.4922	469.812
5.4972	469.641			5.4972	469.642
5.5022	469.471			5.5022	469.471
5.5072	469.299			5.5072	469.299
5.51221	469.127			5.5122	469.127
5.51721	468.955			5.5172	468.955
5.52221	468.781			5.5222	468.781
5.52721	468.608			5.5272	468.608
5.53221	468.434			5.5322	468.434
5.53722	468.259			5.5372	468.259
5.54222	468.084			5.5422	468.084
5.54722	467.907			5.5472	467.907
5.55222	467.73			5.5522	467.731
5.55722	467.553			5.5572	467.553
5.56223	467.375			5.5622	467.375
5.56723	467.196			5.5672	467.196
5.57223	467.016			5.5722	467.016
5.57723	466.835			5.5772	466.836
5.58223	466.654			5.5822	466.654
5.58724	466.472			5.5872	466.472
5.59224	466.289			5.5922	466.289
5.59724	466.105			5.5972	466.105
5.60224	465.92			5.6022	465.92
5.60724	465.735			5.6072	465.735
5.61225	465.548			5.6122	465.548
5.61725	465.361			5.6172	465.361
5.62225	465.172			5.6222	465.172
5.62725	464.983			5.6273	464.983
5.63225	464.792			5.6323	464.793
5.63726	464.601			5.6373	464.601
5.64226	464.408			5.6423	464.408
5.64726	464.215			5.6473	464.215
5.65226	464.02			5.6523	464.02
5.65726	463.824			5.6573	463.824
5.66227	463.628			5.6623	463.628
5.66727	463.43			5.6673	463.43
5.67227	463.23			5.6723	463.23
5.67727	463.03			5.6773	463.03
5.68227	462.829			5.6823	462.829
5.68728	462.626			5.6873	462.626
5.69228	462.422			5.6923	462.422
5.69728	462.217			5.6973	462.217
5.70228	462.01			5.7023	462.01
5.70728	461.803			5.7073	461.803
5.71229	461.594			5.7123	461.594
5.71729	461.384			5.7173	461.384
5.72229	461.172			5.7223	461.172
5.72729	460.959			5.7273	460.959
5.73229	460.745			5.7323	460.745
5.7373	460.529			5.7373	460.529
5.7423	460.312			5.7423	460.312
5.7473	460.094			5.7473	460.094
5.7523	459.874			5.7523	459.875
5.7573	459.653			5.7573	459.653
5.76231	459.431			5.7623	459.431
5.76731	459.207			5.7673	459.207
5.77231	458.981			5.7723	458.981
5.77731	458.755			5.7773	458.755
5.78231	458.527			5.7823	458.527
5.78732	458.297			5.7873	458.297
5.79232	458.066			5.7923	458.066
5.79732	457.833			5.7973	457.833
5.80232	457.599			5.8023	457.599
5.80732	457.363			5.8073	457.363
5.81233	457.126			5.8123	457.126
5.81733	456.888			5.8173	456.888
5.82233	456.648			5.8223	456.648
5.82733	456.406			5.8273	456.406
5.83233	456.163			5.8323	456.163
5.83734	455.918			5.8373	455.918
5.84234	455.672			5.8423	455.672
5.84734	455.424			5.8473	455.424
5.85234	455.175			5.8523	455.175
5.85734	454.924			5.8573	454.924
5.86235	454.672			5.8623	454.672
5.86735	454.418			5.8673	454.418
5.87235	454.162			5.8723	454.162
5.87735	453.905			5.8774	453.905
5.88235	453.646			5.8824	453.646
5.88736	453.386			5.8874	453.386
5.89236	453.125			5.8924	453.125
5.89736	452.861			5.8974	452.861
5.90236	452.596			5.9024	452.596
5.90736	452.33			5.9074	452.33
5.91237	452.062			5.9124	452.062
5.91737	451.792			5.9174	451.792
5.92237	451.521			5.9224	451.521
5.92737	451.249			5.9274	451.249
5.93237	450.974			5.9324	450.974
5.93738	450.699			5.9374	450.699
5.94238	450.421			5.9424	450.421
5.94738	450.142			5.9474	450.142
5.95238	449.862			5.9524	449.862
5.95738	449.58			5.9574	449.58
5.96239	449.297			5.9624	449.297
5.96739	449.012			5.9674	449.012
5.97239	448.725			5.9724	448.725
5.97739	448.437			5.9774	448.437
5.98239	448.148			5.9824	448.148
5.9874	447.857			5.9874	447.856
5.9924	447.564			5.9924	447.564
5.9974	447.269			5.9974	447.269
6.0024	446.974			6.0024	446.974
6.0074	446.677			6.0074	446.677
6.01241	446.378			6.0124	446.378
6.01741	446.078			6.0174	446.078
6.02241	445.776			6.0224	445.776
6.02741	445.473			6.0274	445.473
6.03241	445.169			6.0324	445.169
6.03742	444.862			6.0374	444.862
6.04242	444.555			6.0424	444.555
6.04742	444.246			6.0474	444.246
6.05242	443.935			6.0524	443.935
6.05742	443.624			6.0574	443.624
6.06243	443.31			6.0624	443.31
6.06743	442.996			6.0674	442.996
6.07243	442.679			6.0724	442.679
6.07743	442.362			6.0774	442.362
6.08243	442.043			6.0824	442.043
6.08744	441.722			6.0874	441.722
6.09244	441.4			6.0924	441.4
6.09744	441.077			6.0974	441.077
6.10244	440.752			6.1024	440.752
6.10744	440.426			6.1074	440.426
6.11245	440.099			6.1124	440.099
6.11745	439.77			6.1174	439.77
6.12245	439.44			6.1224	439.44
6.12745	439.108			6.1275	439.108
6.13245	438.775			6.1325	438.775
6.13746	438.441			6.1375	438.441
6.14246	438.105			6.1425	438.105
6.14746	437.768			6.1475	437.768
6.15246	437.43			6.1525	437.43
6.15746	437.091			6.1575	437.091
6.16247	436.749			6.1625	436.749
6.16747	436.407			6.1675	436.407
6.17247	436.064			6.1725	436.064
6.17747	435.719			6.1775	435.719
6.18247	435.373			6.1825	435.373
6.18748	435.025			6.1875	435.025
6.19248	434.676			6.1925	434.676
6.19748	434.326			6.1975	434.326
6.20248	433.975			6.2025	433.975
6.20748	433.622			6.2075	433.622
6.21249	433.269			6.2125	433.269
6.21749	432.913			6.2175	432.913
6.22249	432.557			6.2225	432.557
6.22749	432.2			6.2275	432.2
6.23249	431.841			6.2325	431.841
6.2375	431.481			6.2375	431.481
6.2425	431.119			6.2425	431.119
6.2475	430.757			6.2475	430.757
6.2525	430.393			6.2525	430.393
6.2575	430.028			6.2575	430.028
6.26251	429.662			6.2625	429.662
6.26751	429.295			6.2675	429.295
6.27251	428.926			6.2725	428.926
6.27751	428.556			6.2775	428.557
6.28251	428.186			6.2825	428.186
6.28752	427.813			6.2875	427.813
6.29252	427.44			6.2925	427.44
6.29752	427.066			6.2975	427.066
6.30252	426.69			6.3025	426.69
6.30752	426.313			6.3075	426.313
6.31253	425.936			6.3125	425.936
6.31753	425.556			6.3175	425.557
6.32253	425.177			6.3225	425.177
6.32753	424.795			6.3275	424.795
6.33253	424.413			6.3325	424.413
6.33754	424.03			6.3375	424.029
6.34254	423.645			6.3425	423.645
6.34754	423.259			6.3475	423.259
6.35254	422.872			6.3525	422.872
6.35754	422.484			6.3575	422.485
6.36255	422.096			6.3625	422.096
6.36755	421.706			6.3675	421.706
6.37255	421.315			6.3725	421.315
6.37755	420.922			6.3776	420.922
6.38255	420.529			6.3826	420.529
6.38756	420.135			6.3876	420.135
6.39256	419.74			6.3926	419.74
6.39756	419.343			6.3976	419.343
6.40256	418.946			6.4026	418.946
6.40756	418.548			6.4076	418.548
6.41257	418.148			6.4126	418.148
6.41757	417.748			6.4176	417.748
6.42257	417.346			6.4226	417.346
6.42757	416.944			6.4276	416.944
6.43257	416.541			6.4326	416.541
6.43758	416.137			6.4376	416.137
6.44258	415.731			6.4426	415.731
6.44758	415.325			6.4476	415.325
6.45258	414.918			6.4526	414.918
6.45758	414.509			6.4576	414.509
6.46259	414.1			6.4626	414.1
6.46759	413.69			6.4676	413.69
6.47259	413.279			6.4726	413.279
6.47759	412.867			6.4776	412.867
6.48259	412.454			6.4826	412.454
6.4876	412.041			6.4876	412.041
6.4926	411.626			6.4926	411.626
6.4976	411.21			6.4976	411.21
6.5026	410.794			6.5026	410.794
6.5076	410.376			6.5076	410.377
6.51261	409.958			6.5126	409.958
6.51761	409.539			6.5176	409.539
6.52261	409.119			6.5226	409.119
6.52761	408.698			6.5276	408.698
6.53261	408.276			6.5326	408.276
6.53762	407.854			6.5376	407.854
6.54262	407.43			6.5426	407.43
6.54762	407.006			6.5476	407.006
6.55262	406.581			6.5526	406.581
6.55762	406.155			6.5576	406.155
6.56263	405.728			6.5626	405.728
6.56763	405.3			6.5676	405.3
6.57263	404.872			6.5726	404.872
6.57763	404.443			6.5776	404.443
6.58263	404.013			6.5826	404.013
6.58764	403.582			6.5876	403.582
6.59264	403.15			6.5926	403.15
6.59764	402.718			6.5976	402.718
6.60264	402.285			6.6026	402.284
6.60764	401.851			6.6076	401.851
6.61265	401.416			6.6126	401.416
6.61765	400.98			6.6176	400.98
6.62265	400.544			6.6226	400.544
6.62765	400.107			6.6277	400.107
6.63265	399.669			6.6327	399.669
6.63766	399.231			6.6377	399.231
6.64266	398.791			6.6427	398.791
6.64766	398.351			6.6477	398.351
6.65266	397.911			6.6527	397.911
6.65766	397.469			6.6577	397.469
6.66267	397.027			6.6627	397.027
6.66767	396.584			6.6677	396.584
6.67267	396.14			6.6727	396.14
6.67767	395.696			6.6777	395.696
6.68267	395.251			6.6827	395.251
6.68768	394.805			6.6877	394.805
6.69268	394.358			6.6927	394.358
6.69768	393.911			6.6977	393.911
6.70268	393.463			6.7027	393.463
6.70768	393.015			6.7077	393.015
6.71269	392.565			6.7127	392.565
6.71769	392.116			6.7177	392.116
6.72269	391.665			6.7227	391.665
6.72769	391.214			6.7277	391.214
6.73269	390.762			6.7327	390.762
6.7377	390.309			6.7377	390.309
6.7427	389.856			6.7427	389.856
6.7477	389.402			6.7477	389.402
6.7527	388.948			6.7527	388.948
6.7577	388.492			6.7577	388.492
6.76271	388.036			6.7627	388.036
6.76771	387.58			6.7677	387.58
6.77271	387.123			6.7727	387.123
6.77771	386.665			6.7777	386.665
6.78271	386.207			6.7827	386.207
6.78772	385.748			6.7877	385.748
6.79272	385.289			6.7927	385.289
6.79772	384.829			6.7977	384.829
6.80272	384.368			6.8027	384.368
6.80772	383.907			6.8077	383.907
6.81273	383.445			6.8127	383.445
6.81773	382.983			6.8177	382.983
6.82273	382.52			6.8227	382.521
6.82773	382.057			6.8277	382.057
6.83273	381.593			6.8327	381.593
6.83774	381.129			6.8377	381.129
6.84274	380.664			6.8427	380.664
6.84774	380.199			6.8477	380.199
6.85274	379.733			6.8527	379.733
6.85774	379.266			6.8577	379.266
6.86275	378.799			6.8627	378.799
6.86775	378.332			6.8677	378.332
6.87275	377.865			6.8727	377.865
6.87775	377.396			6.8778	377.396
6.88275	376.928			6.8828	376.928
6.88776	376.459			6.8878	376.459
6.89276	375.989			6.8928	375.99
6.89776	375.52			6.8978	375.52
6.90276	375.05			6.9028	375.05
6.90776	374.579			6.9078	374.579
6.91277	374.108			6.9128	374.108
6.91777	373.637			6.9178	373.637
6.92277	373.166			6.9228	373.166
6.92777	372.694			6.9278	372.694
6.93277	372.222			6.9328	372.222
6.93778	371.75			6.9378	371.75
6.94278	371.277			6.9428	371.277
6.94778	370.804			6.9478	370.804
6.95278	370.331			6.9528	370.331
6.95778	369.858			6.9578	369.858
6.96279	369.384			6.9628	369.384
6.96779	368.911			6.9678	368.911
6.97279	368.437			6.9728	368.437
6.97779	367.963			6.9778	367.963
6.98279	367.489			6.9828	367.489
6.9878	367.014			6.9878	367.014
6.9928	366.54			6.9928	366.54
6.9978	366.066			6.9978	366.066
7.0028	365.591			7.0028	365.591
7.0078	365.117			7.0078	365.117
7.01281	364.642			7.0128	364.642
7.01781	364.168			7.0178	364.168
7.02281	363.694			7.0228	363.694
7.02781	363.219			7.0278	363.219
7.03281	362.745			7.0328	362.745
7.03782	362.27			7.0378	362.27
7.04282	361.796			7.0428	361.796
7.04782	361.322			7.0478	361.322
7.05282	360.848			7.0528	360.848
7.05782	360.374			7.0578	360.374
7.06283	359.901			7.0628	359.901
7.06783	359.427			7.0678	359.427
7.07283	358.954			7.0728	358.954
7.07783	358.481			7.0778	358.481
7.08283	358.008			7.0828	358.008
7.08784	357.536			7.0878	357.536
7.09284	357.063			7.0928	357.063
7.09784	356.591			7.0978	356.591
7.10284	356.12			7.1028	356.12
7.10784	355.648			7.1078	355.648
7.11285	355.177			7.1128	355.177
7.11785	354.707			7.1178	354.707
7.12285	354.237			7.1228	354.236
7.12785	353.767			7.1279	353.767
7.13285	353.298			7.1329	353.298
7.13786	352.829			7.1379	352.829
7.14286	352.36			7.1429	352.361
7.14786	351.893			7.1479	351.892
7.15286	351.425			7.1529	351.425
7.15786	350.958			7.1579	350.958
7.16287	350.492			7.1629	350.492
7.16787	350.026			7.1679	350.026
7.17287	349.561			7.1729	349.561
7.17787	349.096			7.1779	349.096
7.18287	348.632			7.1829	348.632
7.18788	348.169			7.1879	348.169
7.19288	347.706			7.1929	347.706
7.19788	347.244			7.1979	347.244
7.20288	346.783			7.2029	346.783
7.20788	346.322			7.2079	346.322
7.21289	345.862			7.2129	345.862
7.21789	345.403			7.2179	345.403
7.22289	344.944			7.2229	344.944
7.22789	344.487			7.2279	344.487
7.23289	344.03			7.2329	344.03
7.2379	343.573			7.2379	343.573
7.2429	343.118			7.2429	343.118
7.2479	342.663			7.2479	342.663
7.2529	342.209			7.2529	342.209
7.2579	341.757			7.2579	341.757
7.26291	341.304			7.2629	341.304
7.26791	340.853			7.2679	340.853
7.27291	340.403			7.2729	340.403
7.27791	339.953			7.2779	339.953
7.28291	339.504			7.2829	339.504
7.28792	339.057			7.2879	339.057
7.29292	338.61			7.2929	338.61
7.29792	338.164			7.2979	338.164
7.30292	337.719			7.3029	337.719
7.30792	337.275			7.3079	337.275
7.31293	336.832			7.3129	336.832
7.31793	336.389			7.3179	336.389
7.32293	335.949			7.3229	335.949
7.32793	335.508			7.3279	335.508
7.33293	335.069			7.3329	335.069
7.33794	334.631			7.3379	334.631
7.34294	334.194			7.3429	334.194
7.34794	333.757			7.3479	333.757
7.35294	333.322			7.3529	333.322
7.35794	332.888			7.3579	332.888
7.36295	332.455			7.3629	332.455
7.36795	332.023			7.3679	332.023
7.37295	331.592			7.3729	331.592
7.37795	331.162			7.378	331.162
7.38295	330.733			7.383	330.733
7.38796	330.305			7.388	330.305
7.39296	329.878			7.393	329.878
7.39796	329.453			7.398	329.453
7.40296	329.028			7.403	329.028
7.40796	328.604			7.408	328.604
7.41297	328.182			7.413	328.182
7.41797	327.761			7.418	327.761
7.42297	327.34			7.423	327.34
7.42797	326.921			7.428	326.921
7.43297	326.503			7.433	326.503
7.43798	326.086			7.438	326.086
7.44298	325.67			7.443	325.67
7.44798	325.255			7.448	325.255
7.45298	324.842			7.453	324.842
7.45798	324.429			7.458	324.429
7.46299	324.018			7.463	324.018
7.46799	323.607			7.468	323.608
7.47299	323.198			7.473	323.198
7.47799	322.79			7.478	322.79
7.48299	322.383			7.483	322.383
7.488	321.978			7.488	321.978
7.493	321.573			7.493	321.573
7.498	321.169			7.498	321.169
7.503	320.767			7.503	320.767
7.508	320.366			7.508	320.366
7.51301	319.966			7.513	319.966
7.51801	319.567			7.518	319.567
7.52301	319.169			7.523	319.169
7.52801	318.772			7.528	318.772
7.53301	318.377			7.533	318.377
7.53802	317.982			7.538	317.982
7.54302	317.589			7.543	317.589
7.54802	317.197			7.548	317.197
7.55302	316.806			7.553	316.806
7.55802	316.416			7.558	316.416
7.56303	316.027			7.563	316.027
7.56803	315.639			7.568	315.639
7.57303	315.253			7.573	315.253
7.57803	314.868			7.578	314.868
7.58303	314.483			7.583	314.483
7.58804	314.1			7.588	314.1
7.59304	313.718			7.593	313.718
7.59804	313.337			7.598	313.337
7.60304	312.958			7.603	312.958
7.60804	312.579			7.608	312.579
7.61305	312.202			7.613	312.202
7.61805	311.825			7.618	311.825
7.62305	311.45			7.623	311.45
7.62805	311.076			7.6281	311.076
7.63305	310.703			7.6331	310.703
7.63806	310.331			7.6381	310.331
7.64306	309.96			7.6431	309.96
7.64806	309.59			7.6481	309.59
7.65306	309.222			7.6531	309.222
7.65806	308.854			7.6581	308.854
7.66307	308.488			7.6631	308.488
7.66807	308.122			7.6681	308.123
7.67307	307.758			7.6731	307.758
7.67807	307.395			7.6781	307.395
7.68307	307.033			7.6831	307.033
7.68808	306.672			7.6881	306.672
7.69308	306.312			7.6931	306.312
7.69808	305.953			7.6981	305.953
7.70308	305.595			7.7031	305.595
7.70808	305.238			7.7081	305.238
7.71309	304.882			7.7131	304.882
7.71809	304.527			7.7181	304.527
7.72309	304.173			7.7231	304.173
7.72809	303.821			7.7281	303.821
7.73309	303.469			7.7331	303.469
7.7381	303.118			7.7381	303.118
7.7431	302.768			7.7431	302.768
7.7481	302.42			7.7481	302.42
7.7531	302.072			7.7531	302.072
7.7581	301.725			7.7581	301.725
7.76311	301.379			7.7631	301.379
7.76811	301.034			7.7681	301.034
7.77311	300.69			7.7731	300.69
7.77811	300.347			7.7781	300.347
7.78311	300.005			7.7831	300.005
7.78812	299.663			7.7881	299.663
7.79312	299.323			7.7931	299.323
7.79812	298.984			7.7981	298.984
7.80312	298.645			7.8031	298.645
7.80812	298.307			7.8081	298.307
7.81313	297.971			7.8131	297.971
7.81813	297.635			7.8181	297.635
7.82313	297.299			7.8231	297.3
7.82813	296.965			7.8281	296.965
7.83313	296.632			7.8331	296.632
7.83814	296.299			7.8381	296.299
7.84314	295.967			7.8431	295.967
7.84814	295.636			7.8481	295.636
7.85314	295.306			7.8531	295.306
7.85814	294.976			7.8581	294.976
7.86315	294.647			7.8631	294.647
7.86815	294.319			7.8681	294.319
7.87315	293.992			7.8731	293.992
7.87815	293.665			7.8782	293.665
7.88315	293.339			7.8832	293.339
7.88816	293.013			7.8882	293.014
7.89316	292.689			7.8932	292.689
7.89816	292.365			7.8982	292.365
7.90316	292.041			7.9032	292.041
7.90816	291.719			7.9082	291.719
7.91317	291.396			7.9132	291.396
7.91817	291.075			7.9182	291.075
7.92317	290.754			7.9232	290.754
7.92817	290.433			7.9282	290.433
7.93317	290.113			7.9332	290.113
7.93818	289.794			7.9382	289.794
7.94318	289.475			7.9432	289.475
7.94818	289.157			7.9482	289.157
7.95318	288.839			7.9532	288.839
7.95818	288.522			7.9582	288.522
7.96319	288.205			7.9632	288.205
7.96819	287.888			7.9682	287.888
7.97319	287.572			7.9732	287.572
7.97819	287.257			7.9782	287.257
7.98319	286.942			7.9832	286.942
7.9882	286.627			7.9882	286.627
7.9932	286.312			7.9932	286.312
7.9982	285.998			7.9982	285.998
8.0032	285.685			8.0032	285.685
8.0082	285.371			8.0082	285.371
8.01321	285.058			8.0132	285.058
8.01821	284.745			8.0182	284.745
8.02321	284.433			8.0232	284.433
8.02821	284.121			8.0282	284.121
8.03321	283.809			8.0332	283.809
8.03822	283.497			8.0382	283.497
8.04322	283.186			8.0432	283.186
8.04822	282.874			8.0482	282.874
8.05322	282.563			8.0532	282.563
8.05822	282.253			8.0582	282.253
8.06323	281.942			8.0632	281.942
8.06823	281.632			8.0682	281.632
8.07323	281.321			8.0732	281.321
8.07823	281.011			8.0782	281.011
8.08323	280.701			8.0832	280.701
8.08824	280.391			8.0882	280.391
8.09324	280.082			8.0932	280.082
8.09824	279.772			8.0982	279.772
8.10324	279.463			8.1032	279.463
8.10824	279.153			8.1082	279.153
8.11325	278.844			8.1132	278.844
8.11825	278.535			8.1182	278.535
8.12325	278.226			8.1232	278.226
8.12825	277.916			8.1283	277.916
8.13325	277.607			8.1333	277.608
8.13826	277.298			8.1383	277.298
8.14326	276.989			8.1433	276.99
8.14826	276.681			8.1483	276.681
8.15326	276.372			8.1533	276.372
8.15826	276.063			8.1583	276.063
8.16327	275.754			8.1633	275.754
8.16827	275.445			8.1683	275.445
8.17327	275.136			8.1733	275.136
8.17827	274.827			8.1783	274.827
8.18327	274.519			8.1833	274.519
8.18828	274.21			8.1883	274.21
8.19328	273.901			8.1933	273.901
8.19828	273.592			8.1983	273.592
8.20328	273.283			8.2033	273.283
8.20828	272.974			8.2083	272.974
8.21329	272.666			8.2133	272.666
8.21829	272.357			8.2183	272.357
8.22329	272.048			8.2233	272.048
8.22829	271.739			8.2283	271.739
8.23329	271.43			8.2333	271.43
8.2383	271.121			8.2383	271.121
8.2433	270.812			8.2433	270.812
8.2483	270.503			8.2483	270.503
8.2533	270.195			8.2533	270.195
8.2583	269.886			8.2583	269.886
8.26331	269.577			8.2633	269.577
8.26831	269.268			8.2683	269.268
8.27331	268.959			8.2733	268.959
8.27831	268.65			8.2783	268.65
8.28331	268.342			8.2833	268.342
8.28832	268.033			8.2883	268.033
8.29332	267.724			8.2933	267.724
8.29832	267.416			8.2983	267.416
8.30332	267.107			8.3033	267.107
8.30832	266.799			8.3083	266.798
8.31333	266.49			8.3133	266.49
8.31833	266.182			8.3183	266.182
8.32333	265.874			8.3233	265.874
8.32833	265.566			8.3283	265.565
8.33333	265.258			8.3333	265.257
8.33834	264.95			8.3383	264.95
8.34334	264.642			8.3433	264.642
8.34834	264.334			8.3483	264.334
8.35334	264.027			8.3533	264.027
8.35834	263.72			8.3583	263.72
8.36335	263.413			8.3633	263.413
8.36835	263.106			8.3683	263.106
8.37335	262.799			8.3733	262.799
8.37835	262.493			8.3784	262.493
8.38335	262.187			8.3834	262.187
8.38836	261.881			8.3884	261.881
8.39336	261.575			8.3934	261.575
8.39836	261.27			8.3984	261.27
8.40336	260.965			8.4034	260.965
8.40836	260.66			8.4084	260.66
8.41337	260.356			8.4134	260.356
8.41837	260.052			8.4184	260.052
8.42337	259.748			8.4234	259.748
8.42837	259.445			8.4284	259.445
8.43337	259.142			8.4334	259.142
8.43838	258.84			8.4384	258.84
8.44338	258.538			8.4434	258.538
8.44838	258.236			8.4484	258.236
8.45338	257.935			8.4534	257.935
8.45838	257.635			8.4584	257.635
8.46339	257.335			8.4634	257.335
8.46839	257.035			8.4684	257.035
8.47339	256.736			8.4734	256.736
8.47839	256.438			8.4784	256.438
8.48339	256.14			8.4834	256.14
8.4884	255.842			8.4884	255.842
8.4934	255.546			8.4934	255.546
8.4984	255.249			8.4984	255.25
8.5034	254.954			8.5034	254.954
8.5084	254.659			8.5084	254.659
8.51341	254.365			8.5134	254.365
8.51841	254.072			8.5184	254.072
8.52341	253.779			8.5234	253.779
8.52841	253.487			8.5284	253.487
8.53341	253.196			8.5334	253.196
8.53842	252.906			8.5384	252.906
8.54342	252.616			8.5434	252.616
8.54842	252.327			8.5484	252.327
8.55342	252.039			8.5534	252.039
8.55842	251.752			8.5584	251.752
8.56343	251.466			8.5634	251.466
8.56843	251.18			8.5684	251.18
8.57343	250.896			8.5734	250.896
8.57843	250.612			8.5784	250.612
8.58343	250.329			8.5834	250.329
8.58844	250.048			8.5884	250.048
8.59344	249.767			8.5934	249.767
8.59844	249.487			8.5984	249.487
8.60344	249.208			8.6034	249.208
8.60844	248.931			8.6084	248.931
8.61345	248.654			8.6134	248.654
8.61845	248.378			8.6184	248.378
8.62345	248.103			8.6234	248.103
8.62845	247.83			8.6285	247.83
8.63345	247.557			8.6335	247.557
8.63846	247.286			8.6385	247.286
8.64346	247.016			8.6435	247.016
8.64846	246.746			8.6485	246.746
8.65346	246.478			8.6535	246.478
8.65846	246.212			8.6585	246.212
8.66347	245.946			8.6635	245.946
8.66847	245.681			8.6685	245.681
8.67347	245.418			8.6735	245.418
8.67847	245.156			8.6785	245.156
8.68347	244.895			8.6835	244.895
8.68848	244.636			8.6885	244.636
8.69348	244.377			8.6935	244.377
8.69848	244.12			8.6985	244.12
8.70348	243.864			8.7035	243.864
8.70848	243.61			8.7085	243.61
8.71349	243.356			8.7135	243.356
8.71849	243.104			8.7185	243.104
8.72349	242.854			8.7235	242.854
8.72849	242.604			8.7285	242.604
8.73349	242.356			8.7335	242.356
8.7385	242.109			8.7385	242.109
8.7435	241.864			8.7435	241.864
8.7485	241.62			8.7485	241.62
8.7535	241.377			8.7535	241.377
8.7585	241.136			8.7585	241.136
8.76351	240.896			8.7635	240.896
8.76851	240.658			8.7685	240.657
8.77351	240.42			8.7735	240.42
8.77851	240.185			8.7785	240.185
8.78351	239.95			8.7835	239.95
8.78852	239.717			8.7885	239.717
8.79352	239.485			8.7935	239.486
8.79852	239.255			8.7985	239.255
8.80352	239.026			8.8035	239.026
8.80852	238.799			8.8085	238.799
8.81353	238.573			8.8135	238.573
8.81853	238.349			8.8185	238.349
8.82353	238.125			8.8235	238.125
8.82853	237.904			8.8285	237.904
8.83353	237.683			8.8335	237.683
8.83854	237.464			8.8385	237.464
8.84354	237.247			8.8435	237.247
8.84854	237.031			8.8485	237.031
8.85354	236.816			8.8535	236.816
8.85854	236.603			8.8585	236.603
8.86355	236.391			8.8635	236.391
8.86855	236.181			8.8685	236.181
8.87355	235.972			8.8735	235.972
8.87855	235.765			8.8786	235.765
8.88355	235.559			8.8836	235.559
8.88856	235.354			8.8886	235.354
8.89356	235.151			8.8936	235.151
8.89856	234.949			8.8986	234.949
8.90356	234.748			8.9036	234.748
8.90856	234.549			8.9086	234.549
8.91357	234.352			8.9136	234.351
8.91857	234.155			8.9186	234.155
8.92357	233.96			8.9236	233.96
8.92857	233.767			8.9286	233.767
8.93357	233.575			8.9336	233.575
8.93858	233.384			8.9386	233.384
8.94358	233.195			8.9436	233.195
8.94858	233.007			8.9486	233.007
8.95358	232.82			8.9536	232.82
8.95858	232.635			8.9586	232.635
8.96359	232.451			8.9636	232.451
8.96859	232.268			8.9686	232.268
8.97359	232.087			8.9736	232.087
8.97859	231.907			8.9786	231.907
8.98359	231.728			8.9836	231.728
8.9886	231.551			8.9886	231.551
8.9936	231.375			8.9936	231.375
8.9986	231.2			8.9986	231.2
9.0036	231.027			9.0036	231.026
9.0086	230.854			9.0086	230.854
9.01361	230.683			9.0136	230.683
9.01861	230.514			9.0186	230.514
9.02361	230.345			9.0236	230.345
9.02861	230.178			9.0286	230.178
9.03361	230.012			9.0336	230.012
9.03862	229.847			9.0386	229.847
9.04362	229.684			9.0436	229.684
9.04862	229.522			9.0486	229.522
9.05362	229.36			9.0536	229.361
9.05862	229.201			9.0586	229.201
9.06363	229.042			9.0636	229.042
9.06863	228.884			9.0686	228.884
9.07363	228.728			9.0736	228.728
9.07863	228.572			9.0786	228.572
9.08363	228.418			9.0836	228.418
9.08864	228.265			9.0886	228.265
9.09364	228.113			9.0936	228.113
9.09864	227.962			9.0986	227.962
9.10364	227.813			9.1036	227.813
9.10864	227.664			9.1086	227.664
9.11365	227.516			9.1136	227.517
9.11865	227.37			9.1186	227.37
9.12365	227.225			9.1236	227.225
9.12865	227.08			9.1287	227.08
9.13365	226.937			9.1337	226.937
9.13866	226.794			9.1387	226.794
9.14366	226.653			9.1437	226.653
9.14866	226.513			9.1487	226.513
9.15366	226.373			9.1537	226.373
9.15866	226.235			9.1587	226.235
9.16367	226.097			9.1637	226.097
9.16867	225.961			9.1687	225.961
9.17367	225.825			9.1737	225.825
9.17867	225.691			9.1787	225.691
9.18367	225.557			9.1837	225.557
9.18868	225.424			9.1887	225.424
9.19368	225.292			9.1937	225.292
9.19868	225.161			9.1987	225.161
9.20368	225.031			9.2037	225.031
9.20868	224.902			9.2087	224.902
9.21369	224.774			9.2137	224.774
9.21869	224.646			9.2187	224.646
9.22369	224.519			9.2237	224.519
9.22869	224.393			9.2287	224.393
9.23369	224.268			9.2337	224.268
9.2387	224.144			9.2387	224.144
9.2437	224.02			9.2437	224.02
9.2487	223.898			9.2487	223.898
9.2537	223.776			9.2537	223.776
9.2587	223.655			9.2587	223.655
9.26371	223.534			9.2637	223.534
9.26871	223.415			9.2687	223.415
9.27371	223.296			9.2737	223.296
9.27871	223.177			9.2787	223.177
9.28371	223.06			9.2837	223.06
9.28872	222.943			9.2887	222.943
9.29372	222.827			9.2937	222.827
9.29872	222.711			9.2987	222.711
9.30372	222.596			9.3037	222.596
9.30872	222.482			9.3087	222.482
9.31373	222.369			9.3137	222.369
9.31873	222.256			9.3187	222.256
9.32373	222.143			9.3237	222.143
9.32873	222.032			9.3287	222.032
9.33373	221.921			9.3337	221.921
9.33874	221.81			9.3387	221.81
9.34374	221.7			9.3437	221.7
9.34874	221.591			9.3487	221.591
9.35374	221.482			9.3537	221.482
9.35874	221.374			9.3587	221.374
9.36375	221.266			9.3637	221.266
9.36875	221.159			9.3687	221.159
9.37375	221.052			9.3737	221.052
9.37875	220.946			9.3788	220.946
9.38375	220.84			9.3838	220.84
9.38876	220.735			9.3888	220.735
9.39376	220.63			9.3938	220.63
9.39876	220.526			9.3988	220.526
9.40376	220.422			9.4038	220.422
9.40876	220.319			9.4088	220.319
9.41377	220.216			9.4138	220.216
9.41877	220.113			9.4188	220.113
9.42377	220.011			9.4238	220.011
9.42877	219.91			9.4288	219.91
9.43377	219.808			9.4338	219.808
9.43878	219.707			9.4388	219.707
9.44378	219.607			9.4438	219.607
9.44878	219.506			9.4488	219.506
9.45378	219.407			9.4538	219.406
9.45878	219.307			9.4588	219.307
9.46379	219.208			9.4638	219.208
9.46879	219.109			9.4688	219.109
9.47379	219.01			9.4738	219.01
9.47879	218.912			9.4788	218.912
9.48379	218.814			9.4838	218.814
9.4888	218.716			9.4888	218.716
9.4938	218.619			9.4938	218.619
9.4988	218.522			9.4988	218.522
9.5038	218.425			9.5038	218.425
9.5088	218.328			9.5088	218.328
9.51381	218.232			9.5138	218.232
9.51881	218.135			9.5188	218.135
9.52381	218.039			9.5238	218.039
9.52881	217.944			9.5288	217.944
9.53381	217.848			9.5338	217.848
9.53882	217.753			9.5388	217.753
9.54382	217.657			9.5438	217.657
9.54882	217.562			9.5488	217.562
9.55382	217.468			9.5538	217.468
9.55882	217.373			9.5588	217.373
9.56383	217.278			9.5638	217.278
9.56883	217.184			9.5688	217.184
9.57383	217.09			9.5738	217.089
9.57883	216.995			9.5788	216.995
9.58383	216.901			9.5838	216.901
9.58884	216.807			9.5888	216.807
9.59384	216.714			9.5938	216.714
9.59884	216.62			9.5988	216.62
9.60384	216.526			9.6038	216.526
9.60884	216.433			9.6088	216.433
9.61385	216.339			9.6138	216.339
9.61885	216.246			9.6188	216.246
9.62385	216.153			9.6238	216.153
9.62885	216.059			9.6289	216.059
9.63385	215.966			9.6339	215.966
9.63886	215.873			9.6389	215.873
9.64386	215.78			9.6439	215.78
9.64886	215.687			9.6489	215.687
9.65386	215.594			9.6539	215.594
9.65886	215.501			9.6589	215.501
9.66387	215.408			9.6639	215.408
9.66887	215.315			9.6689	215.315
9.67387	215.223			9.6739	215.223
9.67887	215.13			9.6789	215.13
9.68387	215.037			9.6839	215.037
9.68888	214.944			9.6889	214.945
9.69388	214.852			9.6939	214.852
9.69888	214.759			9.6989	214.759
9.70388	214.666			9.7039	214.667
9.70888	214.574			9.7089	214.574
9.71389	214.481			9.7139	214.481
9.71889	214.389			9.7189	214.389
9.72389	214.296			9.7239	214.296
9.72889	214.204			9.7289	214.204
9.73389	214.111			9.7339	214.111
9.7389	214.019			9.7389	214.019
9.7439	213.926			9.7439	213.926
9.7489	213.834			9.7489	213.834
9.7539	213.741			9.7539	213.741
9.7589	213.649			9.7589	213.649
9.76391	213.556			9.7639	213.556
9.76891	213.464			9.7689	213.464
9.77391	213.372			9.7739	213.372
9.77891	213.279			9.7789	213.279
9.78391	213.187			9.7839	213.187
9.78892	213.095			9.7889	213.095
9.79392	213.003			9.7939	213.003
9.79892	212.911			9.7989	212.911
9.80392	212.819			9.8039	212.819
9.80892	212.727			9.8089	212.726
9.81393	212.635			9.8139	212.635
9.81893	212.543			9.8189	212.543
9.82393	212.451			9.8239	212.451
9.82893	212.359			9.8289	212.359
9.83393	212.267			9.8339	212.267
9.83894	212.176			9.8389	212.176
9.84394	212.084			9.8439	212.084
9.84894	211.993			9.8489	211.993
9.85394	211.901			9.8539	211.901
9.85894	211.81			9.8589	211.81
9.86395	211.719			9.8639	211.719
9.86895	211.628			9.8689	211.628
9.87395	211.537			9.8739	211.537
9.87895	211.446			9.879	211.446
9.88395	211.356			9.884	211.356
9.88896	211.265			9.889	211.265
9.89396	211.175			9.894	211.175
9.89896	211.085			9.899	211.084
9.90396	210.994			9.904	210.994
9.90896	210.905			9.909	210.905
9.91397	210.815			9.914	210.815
9.91897	210.725			9.919	210.725
9.92397	210.636			9.924	210.636
9.92897	210.547			9.929	210.547
9.93397	210.458			9.934	210.458
9.93898	210.369			9.939	210.369
9.94398	210.28			9.944	210.28
9.94898	210.192			9.949	210.192
9.95398	210.104			9.954	210.103
9.95898	210.016			9.959	210.016
9.96399	209.928			9.964	209.928
9.96899	209.84			9.969	209.84
9.97399	209.753			9.974	209.753
9.97899	209.666			9.979	209.666
9.98399	209.579			9.984	209.579
9.989	209.493			9.989	209.493
[truncated: 3,002 more rows]

## Sheet: middle_panel
DIP states Auger/ETMD			DIP states Auger/ETMD gaussian envelope				DIP states ICD				DIP states ICD gaussian envelope
Energy (eV)	Intensity (arb. Units)		Energy (eV)	Intensity (arb. Units)			Energy (eV)	Intensity (arb. Units)			Energy (eV)	Intensity (arb. Units)
23.3287	78.1		21.4451	0.000207749			20.3198	81.36			18.6	0.0221583
23.7284	77.21		21.4489	0.000233886			20.3532	81.39			18.6	0.0247013
23.904	78.3		21.4528	0.000263174			20.7019	82.41			18.6	0.0275178
24.0345	79.7		21.4567	0.000295976			20.7066	82.41			18.6	0.0306349
24.2326	4.51		21.4606	0.000332693			20.8244	82.29			18.6	0.0340824
24.4515	76.89		21.4645	0.00037377			20.8263	82.28			18.6	0.0378925
24.6783	79.26		21.4683	0.0004197			21.2055	83.24			18.6	0.0421005
25.2029	82.88		21.4722	0.000471028			21.2067	83.24			18.6	0.0467445
26.0602	76.73		21.4761	0.000528358			23.3302	81.66			18.7	0.0518661
26.0625	76.81		21.48	0.000592357			23.3319	81.67			18.7	0.0575105
26.1818	3.69		21.4839	0.000663762			23.3396	81.62			18.7	0.0637266
26.1992	80.26		21.4877	0.000743387			23.3402	81.63			18.7	0.0705674
26.3156	0.11		21.4916	0.00083213			23.6579	70.66			18.7	0.0780904
26.5292	70.24		21.4955	0.000930981			23.7326	66.01			18.7	0.0863577
26.8046	78.22		21.4994	0.00104103			23.7362	82.32			18.7	0.0954365
26.8804	0.33		21.5032	0.00116349			23.7363	82.44			18.7	0.105399
26.8936	80.36		21.5071	0.00129966			23.7436	64.43			18.7	0.116325
26.9176	0.44		21.511	0.00145103			23.7557	65.65			18.7	0.128297
26.9723	68.58		21.5149	0.00161917			23.8409	82.54			18.7	0.141406
27.0858	76.09		21.5188	0.00180586			23.8413	82.55			18.7	0.155751
27.2256	73.44		21.5226	0.00201303			24.1309	67.9			18.7	0.171437
27.3592	80.97		21.5265	0.00224279			24.1319	67.88			18.7	0.188577
27.4216	13.95		21.5304	0.00249747			24.2339	69.68			18.7	0.207292
27.4736	58.31		21.5343	0.00277963			24.3164	68.09			18.7	0.227713
27.525	79.99		21.5381	0.00309205			24.5933	81.46			18.7	0.249978
27.5473	2.37		21.542	0.00343779			24.5952	81.47			18.7	0.274236
27.5803	0.65		21.5459	0.0038202			24.6614	81.19			18.7	0.300649
27.5919	7.57		21.5498	0.00424294			24.6816	81.1			18.7	0.329385
27.6203	39.97		21.5537	0.00471			24.6999	80.62			18.7	0.360627
27.6538	69.05		21.5575	0.00522575			24.7011	80.64			18.7	0.394569
27.6731	32.49		21.5614	0.00579495			24.8822	0.31			18.7	0.431417
27.8708	76.23		21.5653	0.00642281			24.8928	80.26			18.8	0.471392
27.8774	72.48		21.5692	0.00711497			24.9166	80.45			18.8	0.514727
28.0207	64.87		21.573	0.00787763			24.981	82.21			18.8	0.561671
28.0435	72.02		21.5769	0.00871749			24.9814	82.22			18.8	0.612487
28.0554	64.85		21.5808	0.00964186			25.0765	81.22			18.8	0.667456
28.0771	53.16		21.5847	0.0106587			25.0765	81.21			18.8	0.726872
28.0816	0.65		21.5886	0.0117766			25.1609	81.79			18.8	0.79105
28.1948	38.46		21.5924	0.013005			25.1669	81.92			18.8	0.86032
28.2147	1.5		21.5963	0.0143541			25.2375	80.04			18.8	0.935031
28.2298	5.39		21.6002	0.0158348			25.2392	80.04			18.8	1.01555
28.2402	8.46		21.6041	0.0174592			25.2695	81.52			18.8	1.10227
28.3026	53.33		21.6079	0.0192402			25.3059	79.29			18.8	1.1956
28.3248	4.1		21.6118	0.0211917			25.3564	81.04			18.8	1.29597
28.3656	77.95		21.6157	0.0233292			25.3688	79.58			18.8	1.40382
28.3811	62.55		21.6196	0.0256688			25.6219	80.73			18.8	1.51963
28.5042	75.31		21.6235	0.0282283			25.622	80.74			18.8	1.6439
28.5747	76.54		21.6273	0.0310268			25.8062	80.28			18.8	1.77715
28.6825	70.5		21.6312	0.034085			25.842	80.82			18.8	1.91992
28.6918	78.91		21.6351	0.0374252			25.9652	10.83			18.8	2.07278
28.7119	71.05		21.639	0.0410712			25.9765	7.91			18.8	2.23631
28.7498	78.94		21.6428	0.045049			25.9765	6.5			18.8	2.41113
28.8049	16.03		21.6467	0.0493863			26.0201	1.06			18.8	2.59789
28.8429	76.68		21.6506	0.0541129			26.0226	9.32			18.9	2.79725
28.8564	78.02		21.6545	0.0592611			26.0474	3.65			18.9	3.00991
28.9065	79.59		21.6584	0.0648652			26.1945	1.13			18.9	3.23657
28.908	0.17		21.6622	0.0709622			26.1947	2.16			18.9	3.47797
28.9888	80.3		21.6661	0.0775919			26.4014	82.01			18.9	3.7349
29.1428	76.21		21.67	0.0847968			26.4018	82.01			18.9	4.00813
29.1441	61.16		21.6739	0.0926224			26.522	6.6			18.9	4.29848
29.1491	1		21.6778	0.101117			26.5224	6.42			18.9	4.6068
29.1528	14.35		21.6816	0.110334			26.6456	6			18.9	4.93394
29.2142	73.49		21.6855	0.120328			26.6475	5.96			18.9	5.28079
29.2181	8.31		21.6894	0.131159			26.7129	1.09			18.9	5.64827
29.2778	0.71		21.6933	0.14289			26.7173	0.96			18.9	6.03728
29.2819	1.38		21.6972	0.15559			26.7811	0.87			18.9	6.4488
29.3337	80.23		21.701	0.16933			26.7831	0.73			18.9	6.88378
29.3659	0.61		21.7049	0.184187			26.8856	75.6			18.9	7.34321
29.4353	62.84		21.7088	0.200243			26.9212	71.52			18.9	7.82808
29.5133	0.85		21.7127	0.217586			26.9281	71.47			18.9	8.33942
29.5657	2.22		21.7165	0.236308			27.0341	72.91			18.9	8.87825
29.5807	78.46		21.7204	0.256506			27.5461	0.68			18.9	9.44561
29.5879	0.36		21.7243	0.278286			27.6332	0.11			18.9	10.0425
29.61	7.85		21.7282	0.301758			27.6478	81.45			18.9	10.6701
29.72	9.36		21.7321	0.32704			27.648	81.49			18.9	11.3293
29.9649	1.41		21.7359	0.354254			27.6493	0.99			18.9	12.0213
29.9747	58.16		21.7398	0.383534			27.6494	65.21			19	12.747
30.0093	36.76		21.7437	0.415017			27.669	69.44			19	13.5076
30.0094	0.21		21.7476	0.44885			27.7231	81.32			19	14.304
30.0203	9.43		21.7514	0.485189			27.7246	81.14			19	15.1373
30.0299	18.53		21.7553	0.524196			27.7512	80.53			19	16.0086
30.202	2.72		21.7592	0.566044			27.7514	80.53			19	16.9187
30.2091	2.33		21.7631	0.610915			27.7616	80.5			19	17.8687
30.2418	0.55		21.767	0.658999			27.9358	72.46			19	18.8596
30.2714	0.78		21.7708	0.710497			27.9404	72.27			19	19.8922
30.3558	67.89		21.7747	0.765621			27.9416	7.12			19	20.9674
30.3957	16.62		21.7786	0.824591			27.9689	7.47			19	22.0861
30.4404	0.54		21.7825	0.887641			27.9838	70.39			19	23.249
30.4696	79.6		21.7863	0.955013			28.0311	80.09			19	24.457
30.4698	0.34		21.7902	1.02696			28.0542	0.11			19	25.7107
30.484	79.89		21.7941	1.10376			28.1141	53.52			19	27.0108
30.5432	31.39		21.798	1.18568			28.1473	2.32			19	28.3578
30.5835	68.99		21.8019	1.27302			28.1552	23.41			19	29.7523
30.5857	27.45		21.8057	1.36608			28.1634	4.52			19	31.1948
30.6015	0.67		21.8096	1.46518			28.1694	9.62			19	32.6856
30.6082	14.1		21.8135	1.57065			28.1791	55.75			19	34.2251
30.6293	2.15		21.8174	1.68283			28.1878	4.44			19	35.8134
30.6374	10.23		21.8212	1.80208			28.189	60.83			19	37.4507
30.644	44.27		21.8251	1.92879			28.2144	3.17			19	39.1371
30.6566	3.87		21.829	2.06332			28.2186	0.76			19.1	40.8724
30.6633	4.19		21.8329	2.20609			28.2188	0.73			19.1	42.6567
30.6652	58.81		21.8368	2.35751			28.2571	74.4			19.1	44.4895
30.6929	40.74		21.8406	2.51801			28.298	71.6			19.1	46.3707
30.7298	12.73		21.8445	2.68804			28.3032	71.69			19.1	48.2997
30.749	26.44		21.8484	2.86805			28.3052	80.08			19.1	50.2759
30.7797	6.54		21.8523	3.05852			28.3053	80.21			19.1	52.2987
30.7806	2.82		21.8561	3.25995			28.3307	10.34			19.1	54.3674
30.7831	0.22		21.86	3.47282			28.337	64.3			19.1	56.4809
30.785	0.77		21.8639	3.69768			28.3394	73.42			19.1	58.6383
30.7953	8.04		21.8678	3.93504			28.3662	73.62			19.1	60.8385
30.9176	57.47		21.8717	4.18546			28.3889	77.47			19.1	63.0801
30.947	0.23		21.8755	4.44949			28.406	72.2			19.1	65.3618
30.9753	1.26		21.8794	4.72772			28.41	1.2			19.1	67.682
30.9913	5.08		21.8833	5.02073			28.4109	77.95			19.1	70.0393
31.0191	0.41		21.8872	5.32912			28.4267	1.96			19.1	72.4318
31.0266	0.23		21.8911	5.65351			28.4319	1.34			19.1	74.8576
31.0559	76.09		21.8949	5.99452			28.4381	0.87			19.1	77.3149
31.0673	2.34		21.8988	6.3528			28.4838	77.54			19.1	79.8015
31.1	38.79		21.9027	6.72898			28.5061	74.59			19.1	82.3152
31.1119	0.1		21.9066	7.12372			28.5383	72.8			19.1	84.8538
31.1136	75.07		21.9105	7.5377			28.5813	72.46			19.1	87.4148
31.1263	3.96		21.9143	7.97158			28.6011	1.34			19.1	89.9958
31.1385	2.24		21.9182	8.42605			28.6225	1.21			19.2	92.5942
31.1405	3.72		21.9221	8.90179			28.6269	12.74			19.2	95.2073
31.1582	5.26		21.926	9.3995			28.6334	57.9			19.2	97.8323
31.1597	6.56		21.9298	9.91987			28.6416	7.06			19.2	100.466
31.1668	2.48		21.9337	10.4636			28.6439	7.88			19.2	103.107
31.1723	12.9		21.9376	11.0314			28.7619	3.4			19.2	105.751
31.1749	0.73		21.9415	11.6239			28.7634	2.75			19.2	108.395
31.1771	4.63		21.9454	12.2419			28.796	12.5			19.2	111.036
31.1811	6.98		21.9492	12.8861			28.8098	1.81			19.2	113.672
31.1853	7.62		21.9531	13.5571			28.8117	3.8			19.2	116.299
31.1929	10.98		21.957	14.2556			28.905	0.6			19.2	118.914
31.2035	4.86		21.9609	14.9823			28.9062	0.94			19.2	121.514
31.2327	1.53		21.9647	15.7379			28.9152	73.39			19.2	124.096
31.2332	3.12		21.9686	16.523			28.9609	72.05			19.2	126.656
31.2338	8.13		21.9725	17.3382			28.9661	81.11			19.2	129.193
31.251	2.01		21.9764	18.1842			28.9686	81			19.2	131.702
31.2599	6.65		21.9803	19.0615			29.0262	2.35			19.2	134.181
31.2611	7.91		21.9841	19.9708			29.0268	0.49			19.2	136.627
31.268	24.5		21.988	20.9126			29.0319	72.07			19.2	139.038
31.2763	18.49		21.9919	21.8875			29.0527	5.71			19.2	141.409
31.2764	4.91		21.9958	22.8959			29.0539	6.65			19.2	143.74
31.2775	69.34		21.9996	23.9383			29.0552	63.66			19.2	146.027
31.2881	16.12		22.0035	25.0152			29.0876	21			19.3	148.267
31.2963	17.13		22.0074	26.1269			29.0889	26.33			19.3	150.459
31.2973	77.19		22.0113	27.2739			29.0903	44.77			19.3	152.601
31.2986	8.19		22.0152	28.4565			29.0918	35.71			19.3	154.69
31.309	14.76		22.019	29.6749			29.0939	73.65			19.3	156.725
31.3117	5.73		22.0229	30.9295			29.1058	51.14			19.3	158.704
31.3221	81.32		22.0268	32.2204			29.1186	50.19			19.3	160.625
31.3329	16.14		22.0307	33.5478			29.1271	33.48			19.3	162.488
31.3379	27.17		22.0345	34.9117			29.132	78.19			19.3	164.29
31.3484	2.19		22.0384	36.3123			29.1362	29.57			19.3	166.032
31.3534	64.29		22.0423	37.7495			29.1374	59.64			19.3	167.712
31.36	4.71		22.0462	39.2233			29.1459	2.68			19.3	169.331
31.3604	39.21		22.0501	40.7336			29.1583	0.48			19.3	170.887
31.3817	79.43		22.0539	42.2801			29.1805	0.57			19.3	172.38
31.3884	41.53		22.0578	43.8626			29.1951	1.28			19.3	173.812
31.4043	11.96		22.0617	45.4809			29.199	71.86			19.3	175.182
31.4111	19.06		22.0656	47.1345			29.212	2.24			19.3	176.49
31.422	6.01		22.0694	48.8229			29.2302	79.69			19.3	177.738
31.4295	1.6		22.0733	50.5458			29.3091	8.02			19.3	178.928
31.4362	1.38		22.0772	52.3025			29.347	78.94			19.3	180.059
31.4803	0.14		22.0811	54.0924			29.3471	1.93			19.3	181.133
31.4807	9.16		22.085	55.9146			29.3597	11.19			19.3	182.153
31.4856	2.87		22.0888	57.7685			29.3637	1.54			19.3	183.121
31.4857	47.27		22.0927	59.6532			29.3669	79.9			19.4	184.037
31.4913	22.29		22.0966	61.5676			29.3894	15.3			19.4	184.906
31.4954	2.65		22.1005	63.5109			29.4137	0.37			19.4	185.729
31.5085	0.4		22.1044	65.4818			29.461	42.79			19.4	186.509
31.5086	0.67		22.1082	67.4793			29.474	2.5			19.4	187.25
31.5223	2.77		22.1121	69.5021			29.4828	0.81			19.4	187.953
31.5336	27.47		22.116	71.5489			29.5103	64.55			19.4	188.624
31.5402	46.18		22.1199	73.6183			29.511	64.58			19.4	189.264
31.5555	0.5		22.1237	75.7088			29.5177	0.14			19.4	189.877
31.5559	0.39		22.1276	77.819			29.5393	0.53			19.4	190.468
31.6552	0.25		22.1315	79.9472			29.5627	62.24			19.4	191.04
31.6915	1.93		22.1354	82.0918			29.5628	62.23			19.4	191.597
31.6961	0.1		22.1393	84.251			29.6289	62.64			19.4	192.143
31.7084	1.03		22.1431	86.4231			29.6339	79.8			19.4	192.682
31.725	3.99		22.147	88.6063			29.6388	79.91			19.4	193.218
31.7375	0.54		22.1509	90.7986			29.6433	79.54			19.4	193.755
31.7691	47.62		22.1548	92.9982			29.653	4.65			19.4	194.298
31.7826	10.48		22.1587	95.203			29.6568	4.56			19.4	194.851
31.8012	4.51		22.1625	97.4109			29.6574	78.72			19.4	195.417
31.8313	0.28		22.1664	99.62			29.6699	49.58			19.4	196.001
31.8674	0.21		22.1703	101.828			29.6833	11.17			19.4	196.607
31.8818	20.71		22.1742	104.033			29.6937	1.59			19.4	197.24
31.9094	53.22		22.178	106.232			29.694	4.99			19.4	197.902
31.9111	1.87		22.1819	108.424			29.7048	4.45			19.5	198.598
31.9263	76.94		22.1858	110.607			29.7054	3.21			19.5	199.332
31.9333	1.94		22.1897	112.777			29.7083	1.17			19.5	200.107
31.9394	0.5		22.1935	114.933			29.7112	5.5			19.5	200.927
31.9431	1.26		22.1974	117.072			29.7331	55.94			19.5	201.795
31.9557	67.53		22.2013	119.193			29.7683	13.57			19.5	202.713
31.9612	0.27		22.2052	121.293			29.7906	1.33			19.5	203.686
31.9612	1.12		22.2091	123.369			29.7914	79.02			19.5	204.715
31.9618	57.73		22.2129	125.42			29.7958	1.5			19.5	205.804
31.9667	9.65		22.2168	127.444			29.796	1.28			19.5	206.954
31.972	1.08		22.2207	129.437			29.8036	1.29			19.5	208.168
31.9828	15.88		22.2246	131.399			29.8172	78.96			19.5	209.447
31.999	0.58		22.2284	133.327			29.8809	4.96			19.5	210.792
32.0033	17.09		22.2323	135.219			29.8825	77.8			19.5	212.206
32.0153	13.42		22.2362	137.072			29.8846	4.6			19.5	213.688
32.0166	0.18		22.2401	138.886			29.8865	79.48			19.5	215.24
32.0199	66.58		22.244	140.659			29.8894	1.34			19.5	216.862
32.0305	4.11		22.2478	142.387			29.8906	1.72			19.5	218.554
32.0351	69.1		22.2517	144.071			29.903	2.31			19.5	220.316
32.0508	26.21		22.2556	145.707			29.9401	45.57			19.5	222.147
32.0635	1.22		22.2595	147.296			29.9421	3.24			19.5	224.046
32.0687	0.51		22.2634	148.834			29.9433	3.56			19.5	226.012
32.0814	80.81		22.2672	150.321			29.9672	0.18			19.6	228.044
32.0899	70.45		22.2711	151.756			29.9814	1.56			19.6	230.14
32.0915	46.79		22.275	153.138			29.9874	1.2			19.6	232.297
32.0946	24.02		22.2789	154.464			30.0189	0.92			19.6	234.514
32.1134	70.82		22.2828	155.736			30.0331	4.32			19.6	236.788
32.1156	0.89		22.2866	156.951			30.0521	0.88			19.6	239.116
32.1292	2.96		22.2905	158.109			30.0534	0.86			19.6	241.494
32.1454	1.92		22.2944	159.21			30.0685	0.23			19.6	243.919
32.146	2.69		22.2983	160.253			30.0719	0.64			19.6	246.387
32.1616	17.41		22.3021	161.238			30.0743	0.5			19.6	248.894
32.1636	1.31		22.306	162.164			30.0826	12.38			19.6	251.436
32.1704	2.86		22.3099	163.033			30.0849	7.9			19.6	254.009
32.1712	0.18		22.3138	163.843			30.1097	1.24			19.6	256.608
32.1806	0.27		22.3177	164.595			30.112	1.41			19.6	259.227
32.2011	0.38		22.3215	165.29			30.1257	0.74			19.6	261.862
32.2407	4.21		22.3254	165.928			30.1258	1.14			19.6	264.508
32.2485	75.97		22.3293	166.51			30.1409	1.91			19.6	267.158
32.2564	2.53		22.3332	167.037			30.1438	1.85			19.6	269.809
32.2613	1.89		22.337	167.509			30.1779	0.35			19.6	272.453
32.272	3.62		22.3409	167.928			30.1794	0.37			19.6	275.085
32.2904	29.74		22.3448	168.295			30.1859	0.71			19.6	277.7
32.3065	1.11		22.3487	168.611			30.2038	1			19.6	280.292
32.3233	1.71		22.3526	168.878			30.2649	2.31			19.6	282.854
32.3241	3.22		22.3564	169.097			30.2656	2.35			19.7	285.381
32.326	2.72		22.3603	169.271			30.293	3.52			19.7	287.867
32.3392	64.94		22.3642	169.401			30.2961	3.63			19.7	290.306
32.3558	0.28		22.3681	169.489			30.3156	26.53			19.7	292.692
32.3647	17.79		22.3719	169.538			30.3271	52.37			19.7	295.019
32.3803	34.66		22.3758	169.549			30.3297	78.75			19.7	297.282
32.3902	1.59		22.3797	169.525			30.3884	1.04			19.7	299.475
32.4106	9.09		22.3836	169.468			30.3936	1.31			19.7	301.593
32.4144	5.87		22.3875	169.381			30.4334	1.67			19.7	303.63
32.4148	8.13		22.3913	169.266			30.4456	2.81			19.7	305.581
32.4212	1.45		22.3952	169.126			30.4747	1.48			19.7	307.442
32.4698	11.94		22.3991	168.965			30.4819	1.27			19.7	309.206
32.4739	24.68		22.403	168.784			30.4837	0.82			19.7	310.87
32.4939	56.7		22.4068	168.586			30.4959	1.51			19.7	312.43
32.5082	1.84		22.4107	168.376			30.5577	0.98			19.7	313.881
32.5214	5.11		22.4146	168.155			30.5684	1.48			19.7	315.219
32.5227	2.65		22.4185	167.926			30.5718	0.87			19.7	316.442
32.5281	0.22		22.4224	167.693			30.5832	3.32			19.7	317.544
32.5583	1.78		22.4262	167.459			30.6391	0.41			19.7	318.524
32.5711	1.93		22.4301	167.227			30.7078	1			19.7	319.379
32.5976	25.4		22.434	167			30.7119	1.42			19.7	320.106
32.6044	7.41		22.4379	166.781			30.7128	2.38			19.7	320.704
32.6168	5.89		22.4417	166.574			30.7151	1.71			19.7	321.17
32.6202	3.01		22.4456	166.381			30.755	4.1			19.8	321.503
32.6489	61.56		22.4495	166.206			30.7688	0.98			19.8	321.702
32.6849	7.61		22.4534	166.051			30.7705	1.61			19.8	321.767
32.6884	0.13		22.4573	165.92			30.7804	0.69			19.8	321.697
32.6995	6.9		22.4611	165.816			30.7868	0.83			19.8	321.491
32.721	4.84		22.465	165.741			30.7869	1.64			19.8	321.152
32.7428	8.75		22.4689	165.699			30.8228	1.64			19.8	320.678
32.7447	7.79		22.4728	165.692			30.8308	0.69			19.8	320.071
32.756	0.95		22.4767	165.723			30.831	1.33			19.8	319.332
32.7564	12.61		22.4805	165.795			30.838	0.58			19.8	318.464
32.7662	2.15		22.4844	165.91			30.8932	0.22			19.8	317.468
32.7682	13.15		22.4883	166.071			30.9178	3.24			19.8	316.347
32.7716	55.08		22.4922	166.28			30.9303	3.94			19.8	315.103
32.7742	16.73		22.4961	166.54			30.9487	0.21			19.8	313.74
32.777	6.12		22.4999	166.852			30.9552	0.24			19.8	312.26
32.7873	0.67		22.5038	167.22			30.9761	0.99			19.8	310.667
32.7875	1.71		22.5077	167.644			30.9823	2.87			19.8	308.966
32.7966	5.42		22.5116	168.127			30.9878	14.74			19.8	307.16
32.8166	0.25		22.5154	168.67			31.0113	1.03			19.8	305.254
32.8173	1.14		22.5193	169.275			31.0638	75.73			19.8	303.252
32.8211	0.79		22.5232	169.944			31.0903	0.82			19.8	301.16
32.8237	0.86		22.5271	170.677			31.0954	75.11			19.8	298.982
32.8263	1.55		22.531	171.477			31.1741	1.4			19.9	296.724
32.8475	3.07		22.5348	172.343			31.1857	0.1			19.9	294.39
32.8476	16.29		22.5387	173.278			31.2208	0.13			19.9	291.988
32.8577	2.61		22.5426	174.281			31.2403	0.26			19.9	289.522
32.8603	2.37		22.5465	175.354			31.25	0.32			19.9	286.998
32.8657	2.51		22.5503	176.497			31.2565	0.23			19.9	284.423
32.8912	1.18		22.5542	177.711			31.2696	3.51			19.9	281.802
32.8941	0.79		22.5581	178.995			31.3199	69.09			19.9	279.141
32.8961	1.15		22.562	180.349			31.3286	1.84			19.9	276.447
32.8974	2.17		22.5659	181.775			31.3689	8.13			19.9	273.725
32.9067	1.01		22.5697	183.27			31.3695	3.76			19.9	270.982
32.9246	0.75		22.5736	184.836			31.3888	0.14			19.9	268.224
32.9354	0.1		22.5775	186.472			31.3898	59.33			19.9	265.456
32.9666	5.08		22.5814	188.177			31.3952	4.68			19.9	262.686
32.9727	5.35		22.5852	189.949			31.4036	0.82			19.9	259.918
32.9737	75.54		22.5891	191.79			31.4072	6.73			19.9	257.159
32.9828	3.87		22.593	193.697			31.4206	0.2			19.9	254.414
33.0441	0.91		22.5969	195.669			31.4398	0.27			19.9	251.689
33.0452	72.21		22.6008	197.706			31.4442	0.22			19.9	248.989
33.0662	30.28		22.6046	199.805			31.4471	0.66			19.9	246.319
33.0698	18.85		22.6085	201.966			31.45	0.44			19.9	243.685
33.0789	17.37		22.6124	204.187			31.4515	2.27			19.9	241.091
33.089	66.36		22.6163	206.466			31.4691	2.08			19.9	238.542
33.1061	1.27		22.6201	208.801			31.4769	1.06			20	236.042
33.1254	30.82		22.624	211.191			31.4913	0.55			20	233.596
33.1326	3.49		22.6279	213.633			31.5348	3.71			20	231.207
33.1399	1.46		22.6318	216.127			31.5587	0.19			20	228.879
33.1476	0.71		22.6357	218.669			31.5749	0.61			20	226.614
33.153	13.06		22.6395	221.257			31.5799	0.9			20	224.417
33.1797	2.01		22.6434	223.889			31.5799	1.06			20	222.289
33.1818	0.19		22.6473	226.563			31.5814	1.46			20	220.234
33.2	1.47		22.6512	229.276			31.5819	1.58			20	218.253
33.2157	79.29		22.655	232.027			31.5982	0.47			20	216.348
33.2286	2.26		22.6589	234.812			31.5996	0.48			20	214.521
33.2571	10.62		22.6628	237.629			31.6224	2.54			20	212.772
33.2669	72.67		22.6667	240.475			31.6296	0.81			20	211.103
33.2791	10.32		22.6706	243.348			31.6317	1.61			20	209.513
33.2952	0.87		22.6744	246.245			31.6419	1.93			20	208.004
33.3005	1.11		22.6783	249.164			31.651	2.66			20	206.575
33.3028	74.39		22.6822	252.101			31.6738	59.42			20	205.225
33.3166	22.85		22.6861	255.054			31.6786	0.4			20	203.954
33.321	31.3		22.6899	258.021			31.6816	0.4			20	202.761
33.3306	7.84		22.6938	260.998			31.7013	1.02			20	201.644
33.3676	0.29		22.6977	263.983			31.7202	1.1			20	200.601
33.3911	7.47		22.7016	266.974			31.7281	5.04			20	199.631
33.4134	0.62		22.7055	269.966			31.734	0.19			20	198.732
33.4204	2		22.7094	272.958			31.7376	7.54			20.1	197.9
33.4243	4.28		22.7132	275.946			31.7422	0.14			20.1	197.134
33.4429	15.95		22.7171	278.929			31.7447	6.36			20.1	196.429
33.454	13.13		22.721	281.903			31.7453	9.2			20.1	195.784
33.4657	0.98		22.7249	284.865			31.7474	0.33			20.1	195.194
33.5438	0.45		22.7287	287.813			31.7531	0.8			20.1	194.656
33.5615	0.34		22.7326	290.745			31.7559	3.76			20.1	194.167
33.5677	57.52		22.7365	293.657			31.7572	11.21			20.1	193.721
33.5756	1.44		22.7404	296.546			31.7606	1.54			20.1	193.316
33.5918	2.42		22.7443	299.411			31.7662	0.95			20.1	192.947
33.602	0.98		22.7481	302.249			31.797	2.27			20.1	192.609
33.6051	1.27		22.752	305.057			31.8084	0.21			20.1	192.299
33.6186	11.19		22.7559	307.833			31.8364	38.78			20.1	192.011
33.645	27.24		22.7598	310.573			31.8412	37.61			20.1	191.741
33.6504	10.78		22.7636	313.277			31.8438	7			20.1	191.485
33.6507	63.66		22.7675	315.94			31.8465	0.24			20.1	191.238
33.6607	16.18		22.7714	318.562			31.8515	0.6			20.1	190.995
33.7067	17.53		22.7753	321.138			31.866	26.28			20.1	190.751
33.7088	0.38		22.7792	323.668			31.8677	8.92			20.1	190.503
33.7613	0.28		22.783	326.15			31.8725	33.79			20.1	190.245
33.8053	4.95		22.7869	328.579			31.8913	0.73			20.1	189.973
33.8145	1.49		22.7908	330.956			31.9011	49.28			20.1	189.683
33.8293	4.08		22.7947	333.276			31.9053	31.09			20.2	189.37
33.8352	65.54		22.7985	335.539			31.9067	15.75			20.2	189.03
33.8694	1.09		22.8024	337.743			31.9133	11.73			20.2	188.66
33.9181	34.87		22.8063	339.884			31.9193	1.13			20.2	188.254
33.9229	72.05		22.8102	341.962			31.9295	1.01			20.2	187.81
33.9266	8.66		22.8141	343.974			31.9324	0.83			20.2	187.324
33.9643	7.12		22.8179	345.918			31.9426	5.37			20.2	186.792
33.9741	0.95		22.8218	347.794			31.9437	0.72			20.2	186.211
33.9932	3.35		22.8257	349.598			31.9442	4.55			20.2	185.578
33.9966	30.16		22.8296	351.329			31.9628	0.91			20.2	184.89
34.0069	73.97		22.8334	352.986			31.9724	4.11			20.2	184.145
34.0142	1.53		22.8373	354.567			31.975	9.63			20.2	183.34
34.057	29.5		22.8412	356.07			31.9815	0.98			20.2	182.473
34.0683	35.34		22.8451	357.494			32.038	16.1			20.2	181.542
34.0836	0.15		22.849	358.837			32.0391	16.94			20.2	180.546
34.1112	0.18		22.8528	360.098			32.041	0.4			20.2	179.482
34.149	0.93		22.8567	361.276			32.0523	0.24			20.2	178.35
34.1571	0.44		22.8606	362.369			32.0644	0.54			20.2	177.149
34.1598	0.39		22.8645	363.377			32.071	0.24			20.2	175.877
34.1763	4.69		22.8683	364.297			32.0785	11.66			20.2	174.535
34.1919	2.51		22.8722	365.129			32.08	12.61			20.2	173.123
34.1929	4.84		22.8761	365.872			32.081	8.43			20.2	171.639
34.2108	44.93		22.88	366.525			32.0836	0.5			20.2	170.085
34.218	2.66		22.8839	367.087			32.0909	10.4			20.3	168.462
34.2295	0.39		22.8877	367.558			32.1165	0.3			20.3	166.768
34.2476	13.3		22.8916	367.936			32.1188	0.32			20.3	165.007
34.2573	1.46		22.8955	368.22			32.1925	0.37			20.3	163.178
34.2682	11.21		22.8994	368.411			32.2062	1.12			20.3	161.283
34.2954	0.7		22.9032	368.508			32.2332	0.9			20.3	159.324
34.2969	0.95		22.9071	368.51			32.2466	0.55			20.3	157.302
34.3008	0.49		22.911	368.416			32.2488	3.53			20.3	155.22
34.3184	0.29		22.9149	368.228			32.2556	1.08			20.3	153.079
34.3307	0.45		22.9188	367.944			32.2656	0.69			20.3	150.882
34.3641	9.83		22.9226	367.565			32.2727	0.58			20.3	148.631
34.3957	7.12		22.9265	367.09			32.2791	1.85			20.3	146.328
34.4321	3.58		22.9304	366.519			32.2828	36.44			20.3	143.977
34.4347	1.8		22.9343	365.854			32.2884	1.54			20.3	141.58
34.4626	69.9		22.9382	365.094			32.2885	2.54			20.3	139.14
34.4784	1.92		22.942	364.239			32.2963	0.36			20.3	136.66
34.4856	1.14		22.9459	363.29			32.329	1.31			20.3	134.143
34.4922	2.49		22.9498	362.247			32.3348	1.16			20.3	131.593
34.4968	2.9		22.9537	361.112			32.3377	0.69			20.3	129.012
34.5157	1.83		22.9576	359.886			32.3395	66.62			20.3	126.405
34.518	0.55		22.9614	358.568			32.3401	5.84			20.3	123.773
34.5369	0.15		22.9653	357.16			32.3429	7.32			20.3	121.121
34.5655	0.87		22.9692	355.664			32.3473	8.13			20.3	118.451
34.5709	3.4		22.9731	354.08			32.3485	1.16			20.4	115.768
34.5738	0.8		22.9769	352.41			32.3493	61.13			20.4	113.075
34.5809	23.15		22.9808	350.655			32.3503	61.83			20.4	110.374
34.588	4.86		22.9847	348.817			32.3552	52.37			20.4	107.669
34.5902	9.12		22.9886	346.897			32.3554	47.43			20.4	104.964
34.5938	12.98		22.9925	344.898			32.3567	4.52			20.4	102.261
34.6009	1.93		22.9963	342.822			32.3702	0.88			20.4	99.5644
34.6058	3.12		23.0002	340.669			32.3931	19.66			20.4	96.8764
34.6175	2.14		23.0041	338.443			32.3993	37.2			20.4	94.2001
34.6185	4.31		23.008	336.145			32.4049	4.03			20.4	91.5386
34.6375	0.17		23.0118	333.778			32.4063	6.4			20.4	88.8947
34.6755	45.76		23.0157	331.345			32.4087	48.98			20.4	86.2711
34.6766	13.66		23.0196	328.847			32.4148	48.31			20.4	83.6705
34.6779	3.44		23.0235	326.288			32.424	3.04			20.4	81.0954
34.6818	3.01		23.0273	323.67			32.4296	39.81			20.4	78.5482
34.6852	0.25		23.0312	320.996			32.4364	31.44			20.4	76.0312
34.6895	0.74		23.0351	318.269			32.4364	7.88			20.4	73.5467
34.6908	13.28		23.039	315.492			32.4368	5.56			20.4	71.0966
34.6927	10.28		23.0429	312.668			32.4368	3.04			20.4	68.683
34.6976	29.67		23.0467	309.8			32.4432	10.99			20.4	66.3077
34.7085	1.18		23.0506	306.891			32.4453	35.07			20.4	63.9723
34.7505	1.3		23.0545	303.945			32.4526	4.08			20.4	61.6785
34.7551	0.83		23.0584	300.965			32.4767	21.36			20.5	59.4276
34.7721	1.67		23.0623	297.954			32.4788	14.76			20.5	57.2209
34.7794	4.74		23.0661	294.916			32.4858	12.67			20.5	55.0598
34.7802	1.19		23.07	291.855			32.4925	6.69			20.5	52.9451
34.7826	0.26		23.0739	288.773			32.5027	4.16			20.5	50.8779
34.7943	0.82		23.0778	285.675			32.5052	1.09			20.5	48.859
34.8014	3.57		23.0816	282.564			32.5071	0.6			20.5	46.889
34.8015	0.62		23.0855	279.444			32.5145	57.66			20.5	44.9685
34.802	3.45		23.0894	276.318			32.5209	0.44			20.5	43.0979
34.8079	4.62		23.0933	273.191			32.5476	71.38			20.5	41.2777
34.8124	17.92		23.0972	270.065			32.5501	2.89			20.5	39.508
34.817	8.56		23.101	266.946			32.5616	0.61			20.5	37.789
34.8203	0.45		23.1049	263.835			32.5678	72.43			20.5	36.1206
34.8207	2.42		23.1088	260.738			32.5712	0.59			20.5	34.5029
34.8216	20.02		23.1127	257.657			32.5777	0.12			20.5	32.9356
34.8246	1.21		23.1166	254.597			32.5856	1.26			20.5	31.4185
34.8264	4.32		23.1204	251.56			32.5861	6.58			20.5	29.9513
34.829	1.3		23.1243	248.552			32.5879	1.39			20.5	28.5335
34.8359	1.28		23.1282	245.574			32.5918	5.45			20.5	27.1646
34.8396	0.52		23.1321	242.632			32.5954	1.37			20.5	25.8441
34.8565	2.34		23.1359	239.727			32.5959	0.73			20.5	24.5713
34.8589	0.87		23.1398	236.864			32.6117	0.2			20.5	23.3455
34.8726	22.96		23.1437	234.046			32.6204	0.47			20.5	22.1661
34.8772	2.83		23.1476	231.276			32.6331	4.11			20.6	21.0321
34.8789	6.07		23.1515	228.557			32.6338	3.49			20.6	19.9428
34.8872	0.66		23.1553	225.892			32.6358	1.98			20.6	18.8972
34.8928	6.18		23.1592	223.285			32.6456	53.67			20.6	17.8944
34.9052	1.71		23.1631	220.738			32.6486	2.33			20.6	16.9335
34.9079	0.47		23.167	218.254			32.6552	3.41			20.6	16.0134
34.9153	0.37		23.1709	215.836			32.6575	0.86			20.6	15.1332
34.9181	1.18		23.1747	213.486			32.6587	0.15			20.6	14.2918
34.9203	1.59		23.1786	211.207			32.669	0.16			20.6	13.488
34.9271	0.12		23.1825	209.001			32.6759	5.93			20.6	12.721
34.9273	2.07		23.1864	206.87			32.6834	29.76			20.6	11.9895
34.93	3.4		23.1902	204.816			32.6865	20.27			20.6	11.2924
34.9349	3.56		23.1941	202.842			32.693	0.15			20.6	10.6288
34.9361	1.63		23.198	200.949			32.6934	1.07			20.6	9.99743
34.9466	2.59		23.2019	199.139			32.6999	40.9			20.6	9.39725
34.9507	0.15		23.2057	197.413			32.706	70.08			20.6	8.82717
34.9521	0.76		23.2096	195.772			32.7122	16.04			20.6	8.2861
34.9858	0.86		23.2135	194.219			32.7137	0.94			20.6	7.77297
34.9993	1.35		23.2174	192.754			32.7158	72.77			20.6	7.28671
35.0148	0.73		23.2213	191.377			32.7161	68.9			20.6	6.82629
35.0246	1.6		23.2251	190.091			32.7196	3.14			20.6	6.39065
35.0269	0.71		23.229	188.894			32.727	0.44			20.6	5.9788
35.0366	0.36		23.2329	187.789			32.734	1.15			20.6	5.58973
35.0372	2.59		23.2368	186.775			32.7356	8.22			20.7	5.22246
35.0381	0.99		23.2406	185.852			32.7447	0.36			20.7	4.87604
35.0409	0.69		23.2445	185.021			32.7469	0.15			20.7	4.54954
35.0419	0.68		23.2484	184.281			32.756	7.94			20.7	4.24205
35.0512	1.06		23.2523	183.633			32.7585	4.18			20.7	3.95268
35.0567	13.52		23.2562	183.075			32.7597	3.79			20.7	3.68057
35.0578	1.64		23.26	182.607			32.7966	1.29			20.7	3.42489
35.0584	3.51		23.2639	182.229			32.7993	66.56			20.7	3.18483
35.0587	0.37		23.2678	181.939			32.8041	0.18			20.7	2.9596
35.0639	14.55		23.2717	181.737			32.8065	1.88			20.7	2.74845
35.0648	1.94		23.2756	181.621			32.8065	0.97			20.7	2.55065
35.066	26.65		23.2794	181.591			32.8098	1.49			20.7	2.36549
35.0669	1.6		23.2833	181.645			32.8119	0.75			20.7	2.1923
35.0685	3.62		23.2872	181.782			32.8132	1.5			20.7	2.03042
35.0817	0.11		23.2911	181.999			32.8334	1.13			20.7	1.87922
35.0819	2.68		23.295	182.296			32.8353	0.38			20.7	1.73812
35.0824	4.69		23.2988	182.669			32.8393	2.13			20.7	1.60653
35.0926	0.57		23.3027	183.119			32.8432	0.46			20.7	1.4839
35.098	1.2		23.3066	183.642			32.8573	1.84			20.7	1.36971
35.1021	0.17		23.3105	184.236			32.8737	0.48			20.7	1.26346
35.1056	4.5		23.3143	184.899			32.874	18.66			20.7	1.16466
35.1065	2.88		23.3182	185.629			32.8857	0.99			20.7	1.07287
35.1085	4.4		23.3221	186.424			32.8928	1.79			20.8	0.987648
35.1089	39.58		23.326	187.28			32.9057	0.76			20.8	0.908583
35.1125	2.32		23.3299	188.196			32.915	0.83			20.8	0.835285
35.1174	0.23		23.3337	189.169			32.9168	0.5			20.8	0.767383
35.1224	0.83		23.3376	190.196			32.9169	0.46			20.8	0.704527
35.1229	0.27		23.3415	191.275			32.9221	0.95			20.8	0.646383
35.132	1.8		23.3454	192.402			32.9238	1.29			20.8	0.59264
35.1382	4.01		23.3492	193.576			32.9299	0.18			20.8	0.542999
35.1399	10.49		23.3531	194.793			32.9351	0.18			20.8	0.497181
35.1414	17.38		23.357	196.05			32.9484	1.12			20.8	0.454923
35.1482	40.9		23.3609	197.345			32.9497	10.85			20.8	0.415977
35.1487	1.98		23.3648	198.674			32.952	18.57			20.8	0.380108
35.1534	5.42		23.3686	200.035			32.9542	1.19			20.8	0.347099
35.1543	7.23		23.3725	201.425			32.9573	1.66			20.8	0.316743
35.1555	4.85		23.3764	202.842			32.9606	13.51			20.8	0.288847
35.1584	4.65		23.3803	204.281			32.9832	4.79			20.8	0.263231
35.1653	3.57		23.3841	205.74			32.9974	26.27			20.8	0.239725
35.1719	0.25		23.388	207.217			32.9989	0.6			20.8	0.218171
35.1737	2.49		23.3919	208.708			33.0003	7.2			20.8	0.198422
35.1784	1.85		23.3958	210.21			33.0039	41.26			20.8	0.180338
35.184	0.29		23.3997	211.722			33.0083	6.3			20.8	0.163793
35.1942	1.79		23.4035	213.239			33.0093	1.53			20.8	0.148665
35.2048	0.82		23.4074	214.759			33.0099	7.04			20.8	0.134844
35.2076	3.91		23.4113	216.28			33.0201	7.09			20.9	0.122225
35.2092	12.97		23.4152	217.799			33.0241	0.68			20.9	0.110713
35.217	1.41		23.419	219.313			33.0275	0.32			20.9	0.100217
35.218	8.43		23.4229	220.819			33.0312	3.25			20.9	0.0906555
35.2198	1.76		23.4268	222.315			33.0543	54.92			20.9	0.081951
35.2253	1.61		23.4307	223.799			33.058	54.92			20.9	0.0740323
35.2332	11.68		23.4346	225.268			33.0623	0.15			20.9	0.0668338
35.2384	12.55		23.4384	226.719			33.0636	3.04			20.9	0.0602946
35.2451	4.75		23.4423	228.15			33.0706	2.1			20.9	0.0543586
35.2479	10.84		23.4462	229.56			33.0711	14.59			20.9	0.048974
35.2528	0.63		23.4501	230.945			33.0732	8.86			20.9	0.0440931
35.2544	8.16		23.4539	232.304			33.077	55.93			20.9	0.039672
35.2592	0.9		23.4578	233.634			33.0815	2.35			20.9	0.0356701
35.2617	1.48		23.4617	234.933			33.0984	4.64			20.9	0.0320503
35.2618	0.22		23.4656	236.2			33.0998	10.36			20.9	0.0287784
35.2686	2.36		23.4695	237.432			33.101	6.79			20.9	0.0258232
35.2691	18.6		23.4733	238.628			33.1025	1.18			20.9	0.0231558
35.2703	1.82		23.4772	239.786			33.109	1.71			20.9	0.02075
35.2741	1.12		23.4811	240.903			33.1141	5.66			20.9	0.0185816
35.2755	0.64		23.485	241.979			33.1179	45.38			20.9	0.0166286
35.2804	1.85		23.4888	243.012			33.1269	4.29			20.9	0.0148709
35.2832	3.78		23.4927	244			33.1338	3.89			20.9	0.01329
35.2851	0.96		23.4966	244.942			33.1392	0.22			20.9	0.0118692
35.2918	1.17		23.5005	245.836			33.1414	1.34			21	0.0105931
35.2944	0.61		23.5044	246.681			33.1512	1.25			21	0.00944789
35.2951	2.03		23.5082	247.476			33.1529	2.56			21	0.0084208
35.2999	0.85		23.5121	248.219			33.16	68.91			21	0.00750031
35.3029	0.22		23.516	248.909			33.1637	0.8			21	0.00667594
35.304	1.51		23.5199	249.546			33.1658	4.18			21	0.00593818
35.3075	1.02		23.5238	250.127			33.1671	7.76			21	0.0052784
35.3091	1.88		23.5276	250.653			33.1697	2.7			21	0.00468876
35.3126	1.36		23.5315	251.121			33.173	0.75			21	0.00416219
35.3154	2.41		23.5354	251.532			33.1748	1.79			21	0.00369227
35.3205	2.87		23.5393	251.885			33.1785	72.91			21	0.00327319
35.3234	7.04		23.5432	252.178			33.1868	1.07			21	0.00289973
35.3344	1.26		23.547	252.41			33.1924	1.46			21	0.00256715
35.3406	9.36		23.5509	252.582			33.1934	58.28			21	0.00227119
35.3427	0.65		23.5548	252.693			33.2101	56.57			21	0.00200799
35.3429	25.58		23.5587	252.742			33.2264	0.48			21	0.0017741
35.3431	0.54		23.5625	252.728			33.2272	2.37			21	0.0015664
35.3456	10.39		23.5664	252.652			33.2309	0.42			21	0.00138208
35.3457	0.7		23.5703	252.512			33.2312	4.42			21	0.00121863
35.3531	6.45		23.5742	252.309			33.2335	22.04			21	0.00107379
35.3535	0.87		23.5781	252.041			33.2394	0.2			21	0.000945527
35.3548	0.6		23.5819	251.71			33.2518	0.25			21	0.000832024
35.3569	1.69		23.5858	251.314			33.2571	1.34			21	0.000731653
35.3615	0.46		23.5897	250.854			33.2651	4.06			21.1	0.000642957
35.3616	2.69		23.5936	250.33			33.2682	59.59			21.1	0.000564633
35.3661	3.12		23.5974	249.741			33.2715	3.61			21.1	0.000495517
35.3691	0.75		23.6013	249.088			33.2786	0.28			21.1	0.000434568
35.3696	1.79		23.6052	248.37			33.2801	2.31			21.1	0.00038086
35.3702	7.75		23.6091	247.589			33.2811	0.27			21.1	0.000333564
35.3762	0.96		23.613	246.743			33.2837	0.25			21.1	0.000291946
35.3786	1		23.6168	245.834			33.2868	1.66			21.1	0.000255348
35.3804	0.37		23.6207	244.862			33.2895	0.46			21.1	0.000223187
35.3807	0.48		23.6246	243.827			33.2911	0.22			21.1	0.000194946
35.3814	0.31		23.6285	242.729			33.2987	3.65			21.1	0.000170164
35.3828	2.04		23.6323	241.57			33.3032	0.26			21.1	0.000148432
35.3839	0.26		23.6362	240.35			33.3051	17.75			21.1	0.000129389
35.3902	0.46		23.6401	239.069			33.3123	3.03			21.1	0.000112713
35.3957	0.71		23.644	237.728			33.3158	6.09			21.1	9.81203e-05
35.3985	0.98		23.6479	236.329			33.3167	1.79			21.1	8.53596e-05
35.4036	2.43		23.6517	234.871			33.318	5.99			21.1	7.42087e-05
35.4056	0.66		23.6556	233.356			33.3199	5.54			21.1	6.44714e-05
35.4068	0.51		23.6595	231.785			33.3272	39.38			21.1	5.59744e-05
35.4082	0.86		23.6634	230.159			33.3284	3.26			21.1	4.85649e-05
35.4176	1.24		23.6672	228.479			33.3316	0.59			21.1	4.21084e-05
35.418	5.68		23.6711	226.746			33.3371	15.34			21.1	3.64863e-05
35.4203	1.42		23.675	224.962			33.3403	3.11			21.2	3.15942e-05
35.4257	1.04		23.6789	223.128			33.3546	2.39			21.2	2.73405e-05
35.433	0.52		23.6828	221.245			33.3554	2.18			21.2	2.36446e-05
35.4418	2.02		23.6866	219.315			33.3589	8.4			21.2	2.04358e-05
35.444	0.26		23.6905	217.339			33.3597	4.5			21.2	1.7652e-05
35.4472	0.44		23.6944	215.32			33.3631	0.27			21.2	1.52389e-05
35.4506	1.23		23.6983	213.258			33.3683	1.32			21.2	1.31489e-05
35.4511	1.85		23.7021	211.156			33.3728	0.24			21.2	1.13404e-05
35.4581	7.79		23.706	209.015			33.3782	2.54			21.2	9.77699e-06
35.4588	0.75		23.7099	206.838			33.3802	14.73			21.2	8.42698e-06
35.4621	0.95		23.7138	204.626			33.3822	0.82			21.2	7.26267e-06
35.4624	3.91		23.7177	202.381			33.3835	51.76			21.2	6.25998e-06
35.464	1.33		23.7215	200.106			33.3862	2.47			21.2	5.398e-06
35.4646	0.78		23.7254	197.803			33.3877	1.61			21.2	4.65856e-06
35.4695	2.42		23.7293	195.473			33.3935	0.69			21.2	4.02598e-06
35.4698	0.71		23.7332	193.12			33.3997	10.59			21.2	3.4867e-06
35.4722	0.8		23.7371	190.745			33.4017	1.48			21.2	3.02911e-06
35.4784	1.67		23.7409	188.351			33.4026	6.4			21.2	2.64326e-06
35.4802	1.91		23.7448	185.941			33.4062	2.16			21.2	2.32073e-06
35.4823	0.71		23.7487	183.516			33.4063	1.8			21.2	2.05443e-06
35.4847	0.65		23.7526	181.08			33.4135	0.68			21.2	1.83848e-06
35.4873	1.98		23.7565	178.635			33.4152	0.28			21.2	1.66811e-06
35.4875	0.67		23.7603	176.184			33.4199	2.51			21.2	1.53956e-06
35.4885	1.57		23.7642	173.728			33.4237	1.58			21.3	1.44999e-06
35.4942	0.6		23.7681	171.272			33.427	0.27			21.3	1.39745e-06
35.4964	0.76		23.772	168.817			33.4285	0.79			21.3	1.38084e-06
35.504	1.49		23.7758	166.367			33.4298	0.2			21.3	1.39987e-06
35.5086	1.64		23.7797	163.924			33.4302	0.51			21.3	1.45509e-06
35.5103	0.11		23.7836	161.491			33.4333	1.71			21.3	1.54788e-06
35.5152	1.72		23.7875	159.071			33.4373	0.61			21.3	1.68047e-06
35.5168	1.04		23.7914	156.666			33.4373	0.3			21.3	1.85604e-06
35.5187	47.95		23.7952	154.28			33.4394	4.41			21.3	2.07872e-06
35.5187	0.42		23.7991	151.914			33.4394	0.76			21.3	2.35373e-06
35.5223	2.6		23.803	149.573			33.4429	4.31			21.3	2.68744e-06
35.5242	0.66		23.8069	147.257			33.4437	2.28			21.3	3.08754e-06
35.5247	4.38		23.8107	144.972			33.446	15.24			21.3	3.56317e-06
35.5312	0.83		23.8146	142.718			33.4462	20.4			21.3	4.12514e-06
35.532	2.43		23.8185	140.499			33.4483	1.81			21.3	4.78607e-06
35.5343	3.22		23.8224	138.318			33.4486	7.33			21.3	5.56071e-06
35.542	0.54		23.8263	136.177			33.4536	24.02			21.3	6.46622e-06
35.5432	1.04		23.8301	134.078			33.454	3.43			21.3	7.52244e-06
35.5486	1.53		23.834	132.025			33.4556	1.53			21.3	8.75235e-06
35.5579	0.39		23.8379	130.019			33.457	0.12			21.3	1.01824e-05
35.5766	18.31		23.8418	128.063			33.4589	1.03			21.3	1.18432e-05
35.5806	1.95		23.8456	126.16			33.4622	3.83			21.3	1.37699e-05
35.5819	8.56		23.8495	124.312			33.4693	0.92			21.3	1.60027e-05
35.5835	30.12		23.8534	122.52			33.47	0.67			21.4	1.8588e-05
35.5849	2.36		23.8573	120.788			33.4742	2.57			21.4	2.1579e-05
35.5882	0.96		23.8612	119.117			33.4748	13.94			21.4	2.50366e-05
35.5909	0.9		23.865	117.51			33.4785	3.07			21.4	2.90303e-05
35.596	5.32		23.8689	115.967			33.4818	1.1			21.4	3.364e-05
35.5967	4.59		23.8728	114.492			33.4874	2.27			21.4	3.89566e-05
35.6046	3.32		23.8767	113.085			33.4887	2.93			21.4	4.50841e-05
35.6083	7.31		23.8805	111.749			33.4887	2.41			21.4	5.21412e-05
35.6098	0.51		23.8844	110.485			33.4914	3.85			21.4	6.02631e-05
35.6108	4.61		23.8883	109.294			33.4932	1.79			21.4	6.96039e-05
35.6114	19.98		23.8922	108.178			33.4961	0.3			21.4	8.0339e-05
35.6144	14.91		23.8961	107.137			33.4965	2.74			21.4	9.26677e-05
35.6145	21.21		23.8999	106.174			33.5012	0.45			21.4	0.000106817
35.6192	9.74		23.9038	105.288			33.5094	4.15			21.4	0.000123044
35.6194	14.78		23.9077	104.481			33.5109	0.94			21.4	0.000141641
35.6202	2.35		23.9116	103.754			33.5182	1.2			21.4	0.000162939
35.6218	4.83		23.9154	103.106			33.5195	2.83			21.4	0.000187314
35.6218	2.25		23.9193	102.54			33.5204	0.5			21.4	0.000215191
35.6236	5.62		23.9232	102.053			33.5214	2.99			21.4	0.00024705
35.6257	2.27		23.9271	101.648			33.5224	5.85			21.4	0.000283435
35.6262	0.98		23.931	101.324			33.5225	1.66			21.4	0.00032496
35.6264	3.68		23.9348	101.081			33.53	45.29			21.4	0.000372318
35.6302	3.64		23.9387	100.919			33.5325	0.49			21.5	0.000426291
35.6307	2.04		23.9426	100.838			33.5349	0.63			21.5	0.00048776
35.631	0.82		23.9465	100.836			33.5353	4.93			21.5	0.000557718
35.6332	4.07		23.9504	100.914			33.5355	43.06			21.5	0.00063728
35.6333	2.68		23.9542	101.071			33.5374	0.41			21.5	0.000727702
35.637	4.71		23.9581	101.305			33.5457	8.8			21.5	0.000830395
35.638	3.21		23.962	101.616			33.5467	0.86			21.5	0.000946942
35.6402	0.44		23.9659	102.003			33.5479	3.72			21.5	0.00107912
35.6417	2.16		23.9697	102.464			33.5513	0.63			21.5	0.00122892
35.6425	1.56		23.9736	102.998			33.5544	7.02			21.5	0.00139858
35.6511	2.67		23.9775	103.604			33.5605	2.67			21.5	0.00159058
35.6543	0.21		23.9814	104.279			33.561	5.94			21.5	0.00180773
35.655	0.62		23.9853	105.023			33.5728	0.49			21.5	0.00205314
35.6573	0.33		23.9891	105.832			33.574	6.65			21.5	0.0023303
35.6654	13.09		23.993	106.706			33.5832	1.71			21.5	0.0026431
35.6692	7.36		23.9969	107.641			33.5878	0.48			21.5	0.00299586
35.6725	0.6		24.0008	108.636			33.5906	1.88			21.5	0.00339342
35.6732	0.85		24.0047	109.689			33.5929	1.33			21.5	0.00384116
35.6735	4.89		24.0085	110.796			33.5934	1.01			21.5	0.00434504
35.6749	0.85		24.0124	111.955			33.5937	0.45			21.5	0.00491172
35.6762	1.55		24.0163	113.164			33.5955	2.98			21.5	0.00554857
35.6792	1.07		24.0202	114.419			33.5983	5.69			21.5	0.00626377
35.681	5.8		24.024	115.719			33.6003	2.13			21.5	0.00706641
35.6854	1.07		24.0279	117.059			33.6013	5.4			21.6	0.00796653
35.6905	0.27		24.0318	118.437			33.6034	1.93			21.6	0.00897527
35.6939	2.2		24.0357	119.851			33.6138	2.6			21.6	0.0101049
35.6943	1.98		24.0395	121.295			33.6266	5.46			21.6	0.0113691
35.6996	1.18		24.0434	122.769			33.6288	0.3			21.6	0.0127829
35.7039	1.18		24.0473	124.267			33.6316	0.89			21.6	0.0143628
35.7052	0.48		24.0512	125.787			33.6327	2			21.6	0.0161271
35.7067	1.65		24.0551	127.326			33.6345	6.32			21.6	0.0180959
35.7076	2.1		24.0589	128.88			33.636	0.67			21.6	0.0202914
35.7087	0.58		24.0628	130.445			33.6363	0.34			21.6	0.022738
35.7118	2.65		24.0667	132.018			33.6398	1			21.6	0.0254625
35.7169	2.02		24.0706	133.596			33.6405	0.33			21.6	0.0284942
35.7274	1.75		24.0745	135.175			33.6429	9.14			21.6	0.0318655
35.7297	8.71		24.0783	136.751			33.6516	2.22			21.6	0.0356116
35.7303	0.93		24.0822	138.322			33.6592	5.55			21.6	0.0397714
35.7332	0.94		24.0861	139.883			33.6634	1.94			21.6	0.0443872
35.7358	9.79		24.09	141.431			33.6658	6.48			21.6	0.0495053
35.745	0.4		24.0938	142.963			33.6665	0.54			21.6	0.0551765
35.7483	2.28		24.0977	144.475			33.6697	3.85			21.6	0.061456
35.7488	2.16		24.1016	145.964			33.6705	5.14			21.6	0.0684041
35.75	2.17		24.1055	147.427			33.6709	1.99			21.6	0.0760866
35.7562	2.16		24.1094	148.859			33.6719	6.82			21.6	0.0845749
35.7567	12.98		24.1132	150.258			33.6731	2.93			21.6	0.0939469
35.7734	9.03		24.1171	151.621			33.6737	1.38			21.7	0.104287
35.7803	3.19		24.121	152.944			33.6796	7.36			21.7	0.115688
35.7821	0.34		24.1249	154.225			33.6857	2.48			21.7	0.128249
35.7883	0.39		24.1288	155.461			33.6863	2.56			21.7	0.142077
35.7992	0.74		24.1326	156.648			33.6865	1.49			21.7	0.157291
35.8016	1.99		24.1365	157.784			33.6928	34.15			21.7	0.174017
35.8053	3.69		24.1404	158.866			33.6934	41			21.7	0.192392
35.8055	1.5		24.1443	159.892			33.6941	2.64			21.7	0.212565
35.8104	0.68		24.1481	160.859			33.6954	9.25			21.7	0.234694
35.8149	0.92		24.152	161.764			33.6972	5.93			21.7	0.258953
35.8206	1.17		24.1559	162.607			33.6979	1.37			21.7	0.285527
35.8224	1.78		24.1598	163.383			33.7021	3.11			21.7	0.314617
35.8238	1.87		24.1637	164.092			33.7103	4.43			21.7	0.346437
35.8281	1.16		24.1675	164.732			33.7112	3.89			21.7	0.381219
35.8306	1.51		24.1714	165.3			33.7128	11.43			21.7	0.419211
35.8318	1.08		24.1753	165.796			33.7136	0.8			21.7	0.460679
35.8351	0.9		24.1792	166.218			33.7165	4.22			21.7	0.505908
35.842	0.46		24.183	166.564			33.722	5.81			21.7	0.555204
35.8457	1.2		24.1869	166.833			33.7245	1.58			21.7	0.608894
35.8464	0.63		24.1908	167.025			33.7258	60.72			21.7	0.667327
35.8481	2.17		24.1947	167.138			33.727	0.83			21.7	0.730875
35.8511	1.46		24.1986	167.172			33.7304	44.66			21.7	0.799937
35.8581	1.38		24.2024	167.126			33.731	10.03			21.8	0.874935
35.8605	1.69		24.2063	167			33.7313	2.32			21.8	0.956322
35.8634	0.83		24.2102	166.793			33.733	1.73			21.8	1.04458
35.8658	0.75		24.2141	166.506			33.7474	11.62			21.8	1.14021
35.8728	0.92		24.2179	166.138			33.7475	0.53			21.8	1.24376
35.8738	9.56		24.2218	165.689			33.7513	19.51			21.8	1.3558
35.8767	1.27		24.2257	165.161			33.7689	2.61			21.8	1.47694
35.88	10.33		24.2296	164.552			33.7737	5.25			21.8	1.60782
35.8803	0.43		24.2335	163.865			33.7743	0.17			21.8	1.74912
35.8811	3.63		24.2373	163.099			33.7754	9.62			21.8	1.90157
35.8929	3.99		24.2412	162.256			33.7767	7.66			21.8	2.0659
35.8974	1.9		24.2451	161.336			33.7807	0.42			21.8	2.24294
35.8984	0.33		24.249	160.341			33.7846	5.03			21.8	2.4335
35.8987	2		24.2528	159.272			33.7895	2.53			21.8	2.63848
35.8993	2.09		24.2567	158.13			33.7914	31.98			21.8	2.8588
35.9	3.42		24.2606	156.917			33.7927	14.66			21.8	3.09544
35.9022	2.49		24.2645	155.634			33.7928	63.2			21.8	3.34942
35.9047	1.21		24.2684	154.284			33.7947	36.32			21.8	3.62179
35.9091	3.68		24.2722	152.867			33.7959	7.77			21.8	3.91368
35.91	13.4		24.2761	151.387			33.7962	13.67			21.8	4.22625
35.9106	1.59		24.28	149.844			33.7972	3.85			21.8	4.56072
35.9114	2.19		24.2839	148.242			33.8011	21.31			21.8	4.91835
35.9132	0.59		24.2877	146.581			33.8049	0.46			21.8	5.30046
35.9162	0.69		24.2916	144.865			33.8064	0.85			21.9	5.70842
35.9189	2.68		24.2955	143.096			33.8088	13.2			21.9	6.14364
35.9193	0.59		24.2994	141.276			33.8131	2.59			21.9	6.60761
35.9194	1.14		24.3033	139.407			33.8185	17.86			21.9	7.10183
35.9222	1.27		24.3071	137.493			33.8202	0.77			21.9	7.6279
35.9259	2.03		24.311	135.536			33.8239	0.17			21.9	8.18742
35.9315	1.11		24.3149	133.537			33.8272	5.55			21.9	8.78209
35.9327	0.45		24.3188	131.5			33.8308	2.68			21.9	9.41362
35.9353	6.16		24.3227	129.429			33.8368	8.19			21.9	10.0838
35.9388	0.82		24.3265	127.324			33.847	6.67			21.9	10.7944
35.9424	4.38		24.3304	125.189			33.8473	8.76			21.9	11.5473
35.9446	2.08		24.3343	123.026			33.8503	0.95			21.9	12.3445
35.9462	12.6		24.3382	120.839			33.8511	1.26			21.9	13.1878
35.9481	18.52		24.3421	118.629			33.8545	0.31			21.9	14.0793
35.9491	3.72		24.3459	116.401			33.8548	18.86			21.9	15.021
35.9527	0.18		24.3498	114.155			33.8606	11.11			21.9	16.0149
35.9573	3.54		24.3537	111.896			33.866	52.65			21.9	17.0631
35.9574	3.22		24.3576	109.625			33.8691	1.59			21.9	18.1676
35.9596	38.37		24.3614	107.345			33.8743	3			21.9	19.3308
35.964	2.17		24.3653	105.059			33.8743	0.51			21.9	20.5545
35.9647	1.02		24.3692	102.769			33.8794	3.74			21.9	21.8411
35.9649	1.84		24.3731	100.478			33.8862	3.69			21.9	23.1927
35.9694	2.84		24.377	98.1879			33.8863	1.36			21.9	24.6114
35.9695	2.42		24.3808	95.9015			33.8874	3.82			22	26.0993
35.9701	1.58		24.3847	93.621			33.8877	2.97			22	27.6587
35.9728	29.42		24.3886	91.3487			33.8925	2.16			22	29.2916
35.9735	5.25		24.3925	89.0869			33.8973	3.37			22	31.0001
35.974	1.19		24.3963	86.8376			33.9012	3.17			22	32.7863
35.9742	1.34		24.4002	84.603			33.9064	1.96			22	34.6521
35.9747	5.08		24.4041	82.3852			33.9073	1.41			22	36.5997
35.9754	5.46		24.408	80.186			33.9144	2.22			22	38.6308
35.9785	0.83		24.4119	78.0075			33.9197	64.06			22	40.7474
35.9804	1.58		24.4157	75.8514			33.9217	3.3			22	42.9512
35.9812	0.67		24.4196	73.7195			33.9294	4.8			22	45.2439
35.983	0.53		24.4235	71.6134			33.935	2.33			22	47.6271
35.9847	8.66		24.4274	69.5349			33.9354	6.67			22	50.1023
35.9864	16.54		24.4312	67.4853			33.9393	58.68			22	52.671
35.9874	2.06		24.4351	65.4663			33.9418	8.76			22	55.3344
35.9895	2.1		24.439	63.4791			33.943	0.1			22	58.0937
35.9936	1.37		24.4429	61.5252			33.945	21.35			22	60.9499
35.9938	0.33		24.4468	59.6057			33.9491	4.85			22	63.9038
35.9938	0.84		24.4506	57.7218			33.9564	3.02			22	66.9563
35.9973	3.08		24.4545	55.8747			33.9567	0.55			22	70.1079
36.0037	1.92		24.4584	54.0654			33.9612	61.04			22	73.3589
36.0059	12.55		24.4623	52.2948			33.9617	1			22	76.7097
36.0073	2		24.4661	50.5639			33.9619	37.76			22.1	80.1601
36.0155	3.41		24.47	48.8735			33.9625	17.52			22.1	83.7101
36.0201	5.54		24.4739	47.2244			33.9652	1.33			22.1	87.3593
36.0294	0.54		24.4778	45.6174			33.9662	10.81			22.1	91.1071
36.0311	2.97		24.4817	44.053			33.9669	0.78			22.1	94.9527
36.032	2		24.4855	42.532			33.9695	3.17			22.1	98.8951
36.0504	2.15		24.4894	41.0548			33.9718	4.16			22.1	102.933
36.0534	0.47		24.4933	39.6221			33.9725	1.33			22.1	107.065
36.0539	8.8		24.4972	38.2342			33.9735	0.73			22.1	111.289
36.0585	0.83		24.501	36.8917			33.974	2.13			22.1	115.604
36.0586	3.57		24.5049	35.5948			33.975	1.63			22.1	120.007
36.0601	1.91		24.5088	34.344			33.9786	0.44			22.1	124.495
36.0632	0.18		24.5127	33.1396			33.9791	15.89			22.1	129.067
36.0639	2.87		24.5166	31.9819			33.9793	1.29			22.1	133.718
36.0641	3.21		24.5204	30.8712			33.9826	11.14			22.1	138.447
36.0672	2.43		24.5243	29.8077			33.9904	1.47			22.1	143.249
36.0717	0.9		24.5282	28.7916			33.9924	0.28			22.1	148.12
36.0752	1.83		24.5321	27.8231			33.9975	2.88			22.1	153.058
36.078	0.24		24.536	26.9026			33.9987	1.24			22.1	158.057
36.0794	0.42		24.5398	26.03			33.9993	0.85			22.1	163.113
36.0822	1.81		24.5437	25.2058			34.0009	3.07			22.1	168.222
36.0838	3.12		24.5476	24.4299			34.0049	0.39			22.1	173.379
36.0869	5.22		24.5515	23.7027			34.0054	3.32			22.1	178.578
36.09	43.03		24.5554	23.0242			34.0201	0.37			22.2	183.816
36.0959	4.32		24.5592	22.3948			34.0236	2.2			22.2	189.085
36.1033	2.06		24.5631	21.8146			34.0275	0.34			22.2	194.381
36.1044	1.08		24.567	21.2838			34.0283	0.72			22.2	199.697
36.1078	2.37		24.5709	20.8026			34.0316	0.15			22.2	205.029
36.113	0.67		24.5747	20.3714			34.032	1.32			22.2	210.369
36.1148	1.39		24.5786	19.9904			34.0324	0.78			22.2	215.712
36.1182	2.37		24.5825	19.6599			34.0333	1.14			22.2	221.052
36.13	2.74		24.5864	19.3802			34.0344	2.36			22.2	226.382
36.1369	1.33		24.5903	19.1516			34.0441	55.8			22.2	231.695
36.1452	1.04		24.5941	18.9747			34.0465	10.2			22.2	236.986
36.1517	0.69		24.598	18.8496			34.0491	5.04			22.2	242.248
36.152	2.42		24.6019	18.777			34.0498	6.92			22.2	247.475
36.1533	10.43		24.6058	18.7573			34.0507	1.2			22.2	252.659
36.1592	13.53		24.6096	18.791			34.0525	3.27			22.2	257.795
36.1604	0.62		24.6135	18.8787			34.0527	1.33			22.2	262.877
36.1677	0.94		24.6174	19.0209			34.0568	1.81			22.2	267.898
36.1697	0.1		24.6213	19.2183			34.057	1.44			22.2	272.851
36.1718	2.42		24.6252	19.4715			34.0579	0.79			22.2	277.733
36.1756	9.74		24.629	19.7813			34.0591	1.56			22.2	282.535
36.1829	3.63		24.6329	20.1484			34.0609	0.68			22.2	287.252
36.1893	0.87		24.6368	20.5736			34.0619	7.91			22.2	291.881
36.1931	2.64		24.6407	21.0577			34.0632	7.25			22.2	296.414
36.1934	2.96		24.6445	21.6017			34.0656	0.86			22.3	300.847
36.1937	0.94		24.6484	22.2063			34.0664	1.5			22.3	305.175
36.1971	1.29		24.6523	22.8725			34.0689	7.25			22.3	309.394
36.2047	58.61		24.6562	23.6014			34.0722	1.36			22.3	313.501
36.2065	8.17		24.6601	24.3938			34.0756	0.11			22.3	317.49
36.2067	11.74		24.6639	25.251			34.0836	4.18			22.3	321.359
36.2071	0.6		24.6678	26.1739			34.0867	0.18			22.3	325.104
36.2098	15.79		24.6717	27.1636			34.0872	0.42			22.3	328.724
36.2098	0.53		24.6756	28.2213			34.0889	0.71			22.3	332.214
36.212	0.2		24.6794	29.3481			34.09	12.69			22.3	335.575
36.2195	4.39		24.6833	30.5452			34.0913	1.42			22.3	338.804
36.2199	2.5		24.6872	31.8139			34.0966	0.58			22.3	341.901
36.2234	0.52		24.6911	33.1552			34.0976	1.25			22.3	344.864
36.2261	0.27		24.695	34.5705			34.0977	3.28			22.3	347.694
36.2272	2.77		24.6988	36.0609			34.099	0.56			22.3	350.39
36.2272	3.37		24.7027	37.6277			34.0992	5.69			22.3	352.955
36.2301	0.36		24.7066	39.2722			34.1015	2.26			22.3	355.389
36.2344	3.02		24.7105	40.9955			34.1027	0.12			22.3	357.693
36.2387	3.67		24.7143	42.7989			34.1189	0.94			22.3	359.87
36.241	0.61		24.7182	44.6836			34.1212	28.97			22.3	361.923
36.2413	0.39		24.7221	46.6508			34.1247	2.63			22.3	363.855
36.2414	2.04		24.726	48.7016			34.1274	4.97			22.3	365.669
36.2472	1.97		24.7299	50.8373			34.1274	0.32			22.4	367.369
36.2479	2.21		24.7337	53.0588			34.1301	3.88			22.4	368.96
36.2494	1.96		24.7376	55.3674			34.133	4.95			22.4	370.446
36.2502	1.89		24.7415	57.764			34.1336	5.94			22.4	371.834
36.251	2.89		24.7454	60.2496			34.1358	4.74			22.4	373.127
36.2554	2.22		24.7492	62.8252			34.1422	1.1			22.4	374.333
36.2581	6.49		24.7531	65.4916			34.1494	0.47			22.4	375.457
36.2587	1.39		24.757	68.2496			34.1536	0.32			22.4	376.507
36.2629	0.65		24.7609	71.1001			34.1557	0.18			22.4	377.489
36.2637	2.51		24.7648	74.0435			34.1582	39.61			22.4	378.411
36.2645	2.17		24.7686	77.0807			34.1608	3.95			22.4	379.28
36.2649	4.94		24.7725	80.2119			34.1642	0.84			22.4	380.103
36.2674	3.17		24.7764	83.4377			34.1665	1			22.4	380.889
36.2681	2.18		24.7803	86.7583			34.1693	2.84			22.4	381.645
36.269	1.01		24.7842	90.1741			34.1735	3.06			22.4	382.38
36.271	0.94		24.788	93.6849			34.1757	2.2			22.4	383.103
36.2722	1.71		24.7919	97.2909			34.1763	2.41			22.4	383.82
36.2777	0.93		24.7958	100.992			34.1776	0.1			22.4	384.542
36.2805	1.08		24.7997	104.788			34.1779	0.23			22.4	385.276
36.2805	4.79		24.8036	108.678			34.1803	0.17			22.4	386.03
36.284	1.53		24.8074	112.662			34.1812	0.76			22.4	386.813
36.2899	4.88		24.8113	116.739			34.185	2.72			22.4	387.633
36.2918	0.62		24.8152	120.909			34.1862	0.97			22.4	388.498
36.2953	1.02		24.8191	125.169			34.1869	0.37			22.5	389.416
36.296	1.37		24.8229	129.521			34.1912	0.58			22.5	390.394
36.2972	3.76		24.8268	133.961			34.1961	0.64			22.5	391.441
36.3036	3.49		24.8307	138.489			34.1969	0.11			22.5	392.563
36.3041	27.4		24.8346	143.103			34.1997	0.41			22.5	393.766
36.3075	0.82		24.8385	147.802			34.1999	1.13			22.5	395.058
36.3147	4.33		24.8423	152.583			34.2006	1.37			22.5	396.445
36.3151	4.86		24.8462	157.445			34.2013	4.92			22.5	397.933
36.3165	3.53		24.8501	162.384			34.2021	1.66			22.5	399.525
36.3177	1.96		24.854	167.4			34.2035	4.54			22.5	401.229
36.3187	0.48		24.8578	172.489			34.2041	0.24			22.5	403.048
36.32	2.87		24.8617	177.648			34.2049	0.76			22.5	404.985
36.3205	1.85		24.8656	182.875			34.2101	0.11			22.5	407.045
36.3221	1.39		24.8695	188.167			34.2159	2.42			22.5	409.231
36.3252	2.03		24.8733	193.519			34.2254	20.19			22.5	411.543
36.3267	1.38		24.8772	198.93			34.2317	18.38			22.5	413.986
36.3285	3.71		24.8811	204.396			34.2345	2.29			22.5	416.559
36.3304	0.24		24.885	209.911			34.2361	4.16			22.5	419.263
36.3313	2.24		24.8889	215.474			34.2362	1.51			22.5	422.098
36.336	5.66		24.8927	221.08			34.2473	0.17			22.5	425.064
36.3378	1.72		24.8966	226.724			34.2523	0.44			22.5	428.159
36.3403	4.04		24.9005	232.402			34.2563	1.6			22.5	431.382
36.3404	3.24		24.9044	238.11			34.2607	0.78			22.5	434.731
36.3421	1.95		24.9083	243.843			34.263	1.82			22.6	438.201
36.3444	1.58		24.9121	249.596			34.2635	0.24			22.6	441.79
36.3476	5.27		24.916	255.365			34.2659	1.25			22.6	445.493
36.3528	3.56		24.9199	261.144			34.2708	3.97			22.6	449.306
36.3559	0.4		24.9238	266.929			34.2721	1.19			22.6	453.223
36.3559	1.35		24.9276	272.714			34.2728	0.43			22.6	457.239
36.3567	11.43		24.9315	278.494			34.2758	12.89			22.6	461.346
36.3599	3.66		24.9354	284.264			34.2782	5.73			22.6	465.539
36.3621	8.1		24.9393	290.018			34.2838	21.79			22.6	469.809
36.3664	9.06		24.9432	295.75			34.2839	5.66			22.6	474.149
36.368	1.54		24.947	301.455			34.2859	7.67			22.6	478.55
36.3691	2.16		24.9509	307.128			34.2879	1.46			22.6	483.004
36.3702	0.59		24.9548	312.762			34.2901	7.62			22.6	487.502
36.3839	8.34		24.9587	318.353			34.2916	1.16			22.6	492.033
36.3845	10.59		24.9626	323.893			34.2923	0.19			22.6	496.589
36.3877	1.06		24.9664	329.378			34.2925	0.24			22.6	501.158
36.3879	16.35		24.9703	334.802			34.2942	0.32			22.6	505.731
36.3887	1.53		24.9742	340.159			34.296	2.85			22.6	510.298
36.396	5.42		24.9781	345.443			34.301	1.23			22.6	514.846
36.3992	8.54		24.9819	350.648			34.3044	3.74			22.6	519.367
36.4026	0.77		24.9858	355.77			34.3044	0.6			22.6	523.847
36.4085	0.96		24.9897	360.802			34.3071	2.76			22.6	528.277
36.419	1		24.9936	365.739			34.3095	0.32			22.6	532.645
36.4209	0.75		24.9975	370.576			34.31	0.52			22.7	536.94
36.4211	0.43		25.0013	375.307			34.3124	1.85			22.7	541.151
36.4266	0.98		25.0052	379.927			34.313	0.26			22.7	545.267
36.4278	1.51		25.0091	384.431			34.3195	2.76			22.7	549.277
36.4325	1.33		25.013	388.814			34.3222	0.22			22.7	553.17
36.4344	1.25		25.0169	393.071			34.323	1.01			22.7	556.936
36.4353	2.15		25.0207	397.197			34.3238	2.75			22.7	560.565
36.436	1.84		25.0246	401.188			34.3252	0.47			22.7	564.046
36.4461	8.51		25.0285	405.04			34.3272	0.16			22.7	567.37
36.448	1.29		25.0324	408.748			34.328	0.91			22.7	570.528
36.4512	0.93		25.0362	412.308			34.3299	0.63			22.7	573.51
36.4545	1.14		25.0401	415.717			34.3324	0.29			22.7	576.308
36.4547	57.11		25.044	418.97			34.3346	0.95			22.7	578.915
36.4569	10.17		25.0479	422.065			34.3353	63.31			22.7	581.321
36.4579	0.99		25.0517	424.998			34.3359	1.07			22.7	583.52
36.4611	0.92		25.0556	427.766			34.3368	34.27			22.7	585.506
36.462	1.6		25.0595	430.367			34.3371	52.57			22.7	587.272
36.4667	62.83		25.0634	432.798			34.3372	0.48			22.7	588.812
36.4682	1.82		25.0673	435.057			34.3387	0.63			22.7	590.122
36.4687	0.76		25.0711	437.141			34.3434	4.12			22.7	591.197
36.4696	7.23		25.075	439.05			34.3435	52.82			22.7	592.034
36.4707	5.49		25.0789	440.781			34.3482	0.2			22.7	592.628
36.4738	12.1		25.0828	442.334			34.3496	0.73			22.8	592.979
36.4776	2.61		25.0866	443.707			34.3525	0.29			22.8	593.083
36.4809	1.97		25.0905	444.899			34.3547	1.72			22.8	592.939
36.4814	1.11		25.0944	445.912			34.3613	35.55			22.8	592.547
36.4825	0.63		25.0983	446.743			34.3642	2.28			22.8	591.907
36.4859	0.89		25.1022	447.394			34.3653	0.89			22.8	591.019
36.4898	1.68		25.106	447.864			34.3663	6.53			22.8	589.885
36.4925	14.25		25.1099	448.155			34.3664	0.45			22.8	588.507
36.4927	1.19		25.1138	448.268			34.3675	6.27			22.8	586.886
36.4982	2.76		25.1177	448.203			34.3699	1.24			22.8	585.027
36.4993	35.8		25.1216	447.962			34.3713	1.77			22.8	582.933
36.5036	2.69		25.1254	447.546			34.3747	3.1			22.8	580.608
36.5037	35.28		25.1293	446.959			34.3749	0.47			22.8	578.057
36.5063	3.1		25.1332	446.202			34.3775	1.92			22.8	575.285
36.509	1.59		25.1371	445.277			34.3834	41.05			22.8	572.299
36.5093	0.7		25.141	444.188			34.3857	0.74			22.8	569.105
36.5093	0.19		25.1448	442.936			34.3912	2.16			22.8	565.71
36.5105	0.32		25.1487	441.527			34.3914	1.19			22.8	562.121
36.5123	1.11		25.1526	439.962			34.3928	4.76			22.8	558.346
36.5149	0.67		25.1565	438.246			34.3931	2.91			22.8	554.393
36.5154	0.68		25.1603	436.382			34.3952	1.65			22.8	550.271
36.5179	6.57		25.1642	434.374			34.3987	1.56			22.8	545.989
36.5189	1.01		25.1681	432.228			34.4015	5.31			22.8	541.555
36.521	0.35		25.172	429.946			34.4054	2.51			22.9	536.98
36.5237	0.83		25.1759	427.534			34.4063	2.09			22.9	532.273
36.5247	2.53		25.1797	424.997			34.4081	3.95			22.9	527.444
36.5258	0.96		25.1836	422.339			34.409	1.2			22.9	522.502
36.5306	1.03		25.1875	419.565			34.4108	2.21			22.9	517.459
36.5362	0.52		25.1914	416.681			34.4119	1.15			22.9	512.325
36.5449	0.77		25.1952	413.691			34.4131	7.65			22.9	507.109
36.5458	0.42		25.1991	410.602			34.4139	7.01			22.9	501.823
36.5573	2.09		25.203	407.419			34.4177	1.73			22.9	496.476
36.5664	1.6		25.2069	404.147			34.4178	0.2			22.9	491.08
36.5676	1.21		25.2108	400.791			34.4192	2.29			22.9	485.644
36.5679	1.87		25.2146	397.358			34.4194	4.85			22.9	480.179
36.5684	5.14		25.2185	393.854			34.4244	0.44			22.9	474.695
36.5755	0.12		25.2224	390.284			34.426	0.84			22.9	469.202
36.5761	2.07		25.2263	386.653			34.4294	2.02			22.9	463.709
36.5767	2.57		25.2301	382.968			34.4316	3.97			22.9	458.226
36.5785	12.59		25.234	379.235			34.434	5.18			22.9	452.763
36.5821	16.53		25.2379	375.459			34.4371	0.45			22.9	447.329
36.5833	6.27		25.2418	371.646			34.444	1.34			22.9	441.931
36.585	0.47		25.2457	367.802			34.4466	0.67			22.9	436.58
36.5875	4.18		25.2495	363.933			34.4477	11.07			22.9	431.282
36.5923	1.37		25.2534	360.043			34.4484	5.44			22.9	426.045
36.5934	2.07		25.2573	356.14			34.4518	1.55			22.9	420.878
36.5974	1.34		25.2612	352.228			34.4576	6.94			23	415.786
36.6029	4.48		25.265	348.312			34.4579	2.67			23	410.777
36.6054	1.45		25.2689	344.398			34.4608	0.93			23	405.857
36.6118	1.54		25.2728	340.491			34.4656	1.12			23	401.031
36.6176	1.82		25.2767	336.597			34.4675	1.96			23	396.304
36.6208	0.65		25.2806	332.72			34.4695	8.56			23	391.682
36.6231	0.4		25.2844	328.865			34.4721	0.77			23	387.169
36.6249	0.59		25.2883	325.036			34.4731	0.36			23	382.769
36.6262	1.79		25.2922	321.239			34.4817	0.32			23	378.485
36.6318	1.7		25.2961	317.478			34.4839	5.33			23	374.321
36.6358	18.58		25.2999	313.757			34.4896	1.77			23	370.278
36.639	11.32		25.3038	310.08			34.4929	37.17			23	366.36
36.6414	0.71		25.3077	306.451			34.4933	4.46			23	362.567
36.6424	1.6		25.3116	302.874			34.4958	13.51			23	358.902
36.6449	0.43		25.3155	299.352			34.5011	0.54			23	355.364
36.6454	15.39		25.3193	295.889			34.5024	0.39			23	351.955
36.6526	14.74		25.3232	292.487			34.5044	61.52			23	348.674
36.6545	0.5		25.3271	289.151			34.5067	3.14			23	345.521
36.6585	0.92		25.331	285.883			34.5074	0.66			23	342.494
36.6624	0.73		25.3348	282.685			34.5081	0.33			23	339.594
36.6642	1.19		25.3387	279.56			34.5087	2.22			23	336.818
36.6713	1.35		25.3426	276.511			34.5091	0.8			23	334.164
36.6731	1.69		25.3465	273.539			34.5099	2.55			23.1	331.631
36.6771	12.06		25.3504	270.646			34.5155	0.13			23.1	329.215
36.6789	2.26		25.3543	267.834			34.5156	0.47			23.1	326.914
36.6834	0.41		25.3581	265.105			34.5191	2.1			23.1	324.726
36.6861	5.3		25.362	262.459			34.5193	0.23			23.1	322.646
36.6873	2.77		25.3659	259.899			34.5227	0.88			23.1	320.672
36.6895	0.53		25.3698	257.425			34.5261	0.42			23.1	318.799
36.6948	0.54		25.3736	255.037			34.5265	1.26			23.1	317.024
36.695	4.93		25.3775	252.738			34.5289	6.02			23.1	315.343
36.7008	0.28		25.3814	250.526			34.5318	1.28			23.1	313.752
36.7031	0.88		25.3853	248.403			34.5333	0.39			23.1	312.246
36.705	1.28		25.3892	246.369			34.5334	2.82			23.1	310.822
36.7069	0.28		25.393	244.423			34.5366	2.45			23.1	309.474
36.7076	0.29		25.3969	242.565			34.5391	0.16			23.1	308.199
36.7087	0.81		25.4008	240.797			34.5396	0.43			23.1	306.993
36.711	1.18		25.4047	239.116			34.5402	2.22			23.1	305.851
36.7122	0.77		25.4085	237.523			34.5411	2.78			23.1	304.768
36.7147	0.92		25.4124	236.016			34.5425	2.95			23.1	303.74
36.7172	1.51		25.4163	234.596			34.5425	0.53			23.1	302.764
36.7179	2.52		25.4202	233.261			34.5443	0.77			23.1	301.836
36.7187	0.74		25.4241	232.011			34.5465	2.07			23.1	300.95
36.7214	0.67		25.4279	230.845			34.5485	1.22			23.1	300.104
36.7219	0.39		25.4318	229.76			34.555	3.16			23.1	299.293
36.722	2.71		25.4357	228.757			34.5565	1.59			23.2	298.515
36.7248	4.13		25.4396	227.835			34.5566	0.74			23.2	297.767
36.7251	0.28		25.4434	226.991			34.5572	0.21			23.2	297.044
36.728	0.25		25.4473	226.224			34.5576	0.35			23.2	296.344
36.7317	0.54		25.4512	225.534			34.5597	1.13			23.2	295.665
36.7332	0.61		25.4551	224.918			34.5612	8.46			23.2	295.004
36.7365	0.23		25.459	224.376			34.5624	3.56			23.2	294.359
36.7413	1.12		25.4628	223.905			34.5696	0.49			23.2	293.728
36.7424	1.2		25.4667	223.505			34.5744	1.23			23.2	293.11
36.7459	0.59		25.4706	223.174			34.577	2.07			23.2	292.504
36.7465	0.74		25.4745	222.91			34.577	0.56			23.2	291.907
36.7486	0.44		25.4783	222.712			34.5794	0.6			23.2	291.32
36.7517	8.83		25.4822	222.578			34.5825	1.07			23.2	290.742
36.7553	3.67		25.4861	222.507			34.5827	0.63			23.2	290.173
36.759	4.6		25.49	222.497			34.5829	0.79			23.2	289.613
36.7598	8.89		25.4939	222.548			34.5893	0.87			23.2	289.063
36.7618	15.46		25.4977	222.657			34.593	1.93			23.2	288.523
36.7671	0.83		25.5016	222.823			34.5968	1.53			23.2	287.995
36.771	0.79		25.5055	223.044			34.5991	2.05			23.2	287.478
36.7728	6.6		25.5094	223.321			34.6022	1.45			23.2	286.977
36.7763	2.77		25.5132	223.65			34.6049	3.28			23.2	286.491
36.7793	2.01		25.5171	224.031			34.6077	0.88			23.2	286.024
36.7794	0.45		25.521	224.463			34.6091	2.16			23.2	285.577
36.794	2.76		25.5249	224.944			34.6141	0.79			23.3	285.153
36.796	0.7		25.5288	225.473			34.6142	0.96			23.3	284.755
36.7999	13.15		25.5326	226.049			34.6196	3.52			23.3	284.387
36.8	1.2		25.5365	226.672			34.6215	0.22			23.3	284.051
36.8002	4.53		25.5404	227.34			34.6224	1.19			23.3	283.752
36.8025	0.42		25.5443	228.051			34.6274	0.33			23.3	283.491
36.8046	0.53		25.5481	228.806			34.6312	1.25			23.3	283.275
36.8065	4.58		25.552	229.603			34.6328	0.29			23.3	283.106
36.8067	1.2		25.5559	230.442			34.6361	1.86			23.3	282.988
36.8091	3.23		25.5598	231.321			34.6362	4.29			23.3	282.927
36.8108	0.97		25.5637	232.239			34.6364	0.13			23.3	282.925
36.8111	2.32		25.5675	233.197			34.6375	1.31			23.3	282.988
36.8114	5.82		25.5714	234.193			34.6433	0.51			23.3	283.121
36.8149	21.47		25.5753	235.227			34.6437	2.05			23.3	283.327
36.8189	25.69		25.5792	236.298			34.645	2.98			23.3	283.611
36.8204	5.29		25.5831	237.405			34.6478	0.11			23.3	283.977
36.8207	2.88		25.5869	238.547			34.6479	0.93			23.3	284.43
36.8241	0.86		25.5908	239.725			34.6501	0.57			23.3	284.976
36.8315	2.55		25.5947	240.937			34.6512	0.18			23.3	285.617
36.8358	1.42		25.5986	242.182			34.6525	0.66			23.3	286.358
36.8428	1.96		25.6025	243.461			34.6549	0.71			23.3	287.203
36.8445	2.76		25.6063	244.773			34.6583	0.37			23.3	288.157
36.8554	1.25		25.6102	246.116			34.6594	0.23			23.4	289.224
36.861	1.92		25.6141	247.491			34.665	0.25			23.4	290.406
36.8627	0.78		25.618	248.897			34.6688	1.45			23.4	291.708
36.8643	2.39		25.6218	250.333			34.6716	0.87			23.4	293.133
36.87	1.57		25.6257	251.798			34.6727	13.14			23.4	294.684
36.8839	3.25		25.6296	253.292			34.6765	37.43			23.4	296.364
36.8872	1.02		25.6335	254.813			34.6826	0.52			23.4	298.176
36.8902	3.06		25.6374	256.362			34.684	0.7			23.4	300.122
36.8916	1.1		25.6412	257.938			34.6876	0.64			23.4	302.204
36.8942	2.09		25.6451	259.539			34.69	0.15			23.4	304.424
36.8968	1.04		25.649	261.164			34.6978	1.68			23.4	306.783
36.8969	4.59		25.6529	262.814			34.6994	0.74			23.4	309.283
36.9008	1.83		25.6567	264.486			34.7031	15.71			23.4	311.924
36.902	1.99		25.6606	266.18			34.7048	0.91			23.4	314.707
36.9105	10.78		25.6645	267.895			34.705	1.02			23.4	317.632
36.9145	9.26		25.6684	269.63			34.7073	1.58			23.4	320.698
36.9152	0.87		25.6722	271.383			34.7084	1.1			23.4	323.906
36.9169	5.28		25.6761	273.153			34.7088	2.31			23.4	327.253
36.9202	2.57		25.68	274.939			34.709	3.57			23.4	330.739
36.925	14.13		25.6839	276.74			34.7111	10.14			23.4	334.362
36.9286	2.67		25.6878	278.554			34.7132	22.17			23.4	338.12
36.9292	4.79		25.6916	280.38			34.7158	9.57			23.4	342.01
36.9328	2.24		25.6955	282.216			34.7186	0.18			23.4	346.03
36.9361	3.24		25.6994	284.06			34.7209	0.67			23.5	350.175
36.9398	1.78		25.7033	285.912			34.7216	9.44			23.5	354.443
36.9417	3.94		25.7072	287.769			34.723	1.51			23.5	358.83
36.9443	3.44		25.711	289.63			34.7249	1.37			23.5	363.331
36.9464	3.23		25.7149	291.493			34.7283	1.22			23.5	367.942
36.9481	1.43		25.7188	293.356			34.7287	3.87			23.5	372.658
36.9492	1.54		25.7227	295.217			34.7302	0.5			23.5	377.472
36.9526	1.59		25.7265	297.075			34.7317	2.48			23.5	382.381
36.9563	8.89		25.7304	298.927			34.7371	1.36			23.5	387.378
36.9598	1.47		25.7343	300.771			34.743	3.28			23.5	392.457
36.9599	4.32		25.7382	302.606			34.7436	1.67			23.5	397.611
36.9614	1.67		25.7421	304.429			34.7456	2			23.5	402.834
36.9729	0.58		25.7459	306.239			34.7464	0.6			23.5	408.119
36.9775	4.9		25.7498	308.033			34.7474	0.24			23.5	413.459
36.9775	4.28		25.7537	309.809			34.748	0.23			23.5	418.847
36.9795	0.82		25.7576	311.565			34.7504	1.81			23.5	424.276
36.9801	3.44		25.7614	313.299			34.7537	3.34			23.5	429.738
36.9853	2.14		25.7653	315.01			34.7545	1.58			23.5	435.225
36.9869	2.41		25.7692	316.694			34.757	3.18			23.5	440.731
36.9871	1.49		25.7731	318.35			34.7578	0.27			23.5	446.247
36.9902	1.08		25.777	319.975			34.758	0.37			23.5	451.765
36.9919	1.21		25.7808	321.569			34.7612	0.62			23.5	457.279
36.9925	0.69		25.7847	323.128			34.7617	0.9			23.5	462.781
36.9936	1.85		25.7886	324.65			34.7689	1.18			23.6	468.262
36.9957	2.81		25.7925	326.135			34.7692	0.68			23.6	473.715
36.9972	1.97		25.7964	327.579			34.7732	1.42			23.6	479.134
36.9995	1.55		25.8002	328.982			34.7744	1.38			23.6	484.51
37.0005	0.96		25.8041	330.34			34.7775	0.66			23.6	489.837
37.003	2.85		25.808	331.653			34.7828	0.3			23.6	495.108
37.0041	1.63		25.8119	332.919			34.7846	0.14			23.6	500.316
37.0052	1.66		25.8158	334.136			34.7865	0.32			23.6	505.455
37.0098	1.91		25.8196	335.303			34.7873	13.84			23.6	510.518
37.0105	0.66		25.8235	336.418			34.789	0.45			23.6	515.499
37.0106	4.57		25.8274	337.479			34.7916	0.41			23.6	520.394
37.0137	3.01		25.8313	338.486			34.7924	0.83			23.6	525.196
37.015	0.6		25.8351	339.437			34.7942	19.45			23.6	529.9
37.0176	3.71		25.839	340.332			34.7946	0.43			23.6	534.502
37.0221	1.88		25.8429	341.168			34.7972	0.55			23.6	538.997
37.0242	1.32		25.8468	341.945			34.7986	2.65			23.6	543.383
37.025	1.55		25.8507	342.663			34.805	0.95			23.6	547.654
37.026	1.37		25.8545	343.32			34.8085	1.81			23.6	551.808
37.0268	1.1		25.8584	343.916			34.8111	0.58			23.6	555.842
37.0268	0.95		25.8623	344.45			34.8127	1.39			23.6	559.754
37.0298	1.34		25.8662	344.922			34.8146	0.16			23.6	563.542
37.0312	14.56		25.87	345.332			34.8163	0.41			23.6	567.205
37.0344	3.1		25.8739	345.678			34.831	0.56			23.7	570.741
37.0349	5.68		25.8778	345.962			34.8323	1.08			23.7	574.149
37.0434	0.52		25.8817	346.183			34.8378	4.63			23.7	577.431
37.0455	0.34		25.8855	346.341			34.8427	1.07			23.7	580.585
37.0469	0.79		25.8894	346.436			34.8444	1.26			23.7	583.612
37.051	2.99		25.8933	346.469			34.851	3.08			23.7	586.514
37.0547	2.96		25.8972	346.44			34.8542	2.79			23.7	589.293
37.0558	2.58		25.9011	346.349			34.8589	0.22			23.7	591.948
37.0579	4.63		25.9049	346.198			34.8626	0.76			23.7	594.484
37.0585	0.54		25.9088	345.986			34.8707	1.09			23.7	596.903
37.0594	0.72		25.9127	345.715			34.8738	0.46			23.7	599.207
37.06	0.34		25.9166	345.386			34.8796	0.36			23.7	601.4
37.0604	2.2		25.9205	344.999			34.8823	0.5			23.7	603.486
37.0635	1.28		25.9243	344.556			34.8879	0.72			23.7	605.468
37.068	1.48		25.9282	344.058			34.8885	0.86			23.7	607.351
37.0682	0.35		25.9321	343.505			34.892	0.84			23.7	609.139
37.0695	2.49		25.936	342.9			34.892	0.17			23.7	610.838
37.0715	4.52		25.9398	342.244			34.8946	0.64			23.7	612.451
37.0777	17.76		25.9437	341.538			34.8951	0.35			23.7	613.985
37.0786	4.34		25.9476	340.784			34.8986	0.58			23.7	615.444
37.08	1		25.9515	339.984			34.9006	1			23.7	616.835
37.081	17.54		25.9554	339.139			34.9023	0.35			23.7	618.162
37.0837	3.65		25.9592	338.25			34.9077	0.59			23.7	619.433
37.0851	4.18		25.9631	337.321			34.9118	0.91			23.8	620.652
37.0866	2.91		25.967	336.352			34.9161	0.27			23.8	621.825
37.0875	0.61		25.9709	335.346			34.9181	0.25			23.8	622.959
37.0934	2.02		25.9748	334.304			34.9195	1.33			23.8	624.06
37.0945	29.72		25.9786	333.229			34.9209	0.5			23.8	625.133
37.0984	1.44		25.9825	332.122			34.9287	1.96			23.8	626.185
37.101	0.48		25.9864	330.986			34.929	0.67			23.8	627.222
37.103	10.13		25.9903	329.823			34.9308	1.32			23.8	628.249
37.1032	6.23		25.9941	328.635			34.9317	0.45			23.8	629.273
37.104	1.28		25.998	327.424			34.934	0.51			23.8	630.299
37.1077	1.38		26.0019	326.192			34.9387	3.39			23.8	631.332
37.1237	1.01		26.0058	324.941			34.9399	2			23.8	632.379
37.1259	1.5		26.0097	323.674			34.942	0.24			23.8	633.444
37.129	1.31		26.0135	322.392			34.9436	1.04			23.8	634.532
37.1318	0.58		26.0174	321.099			34.944	3.02			23.8	635.649
37.1332	1.8		26.0213	319.795			34.9464	0.47			23.8	636.798
37.1335	1.19		26.0252	318.483			34.9475	3.71			23.8	637.985
37.1354	3.11		26.029	317.166			34.9507	2.37			23.8	639.213
37.1409	1.16		26.0329	315.846			34.9546	0.18			23.8	640.487
37.1432	0.94		26.0368	314.524			34.9555	0.79			23.8	641.81
37.1448	1.43		26.0407	313.203			34.9569	1.04			23.8	643.186
37.1469	3.43		26.0446	311.885			34.9581	0.66			23.8	644.617
37.1498	1.12		26.0484	310.571			34.9588	0.26			23.8	646.107
37.151	2.82		26.0523	309.264			34.961	0.52			23.9	647.659
37.1551	3.67		26.0562	307.966			34.9669	0.13			23.9	649.273
37.1562	2.89		26.0601	306.68			34.9695	0.49			23.9	650.953
37.1633	2.98		26.0639	305.405			34.9703	0.39			23.9	652.7
37.1689	1.91		26.0678	304.146			34.971	1.06			23.9	654.516
37.1705	1.28		26.0717	302.902			34.9722	2.52			23.9	656.401
37.1732	2.18		26.0756	301.677			34.9736	0.15			23.9	658.356
37.1746	0.66		26.0795	300.472			34.9754	0.62			23.9	660.382
37.1756	1.29		26.0833	299.289			34.9759	0.48			23.9	662.48
37.1759	3.52		26.0872	298.128			34.9775	0.49			23.9	664.648
37.1779	0.73		26.0911	296.993			34.9777	0.4			23.9	666.886
37.181	1.34		26.095	295.884			34.9781	2.85			23.9	669.195
37.1819	1.63		26.0988	294.803			34.9799	0.72			23.9	671.572
37.1883	1.64		26.1027	293.752			34.9814	1.82			23.9	674.018
37.1893	8.92		26.1066	292.731			34.9814	2.15			23.9	676.53
37.1896	4.35		26.1105	291.742			34.9836	0.26			23.9	679.106
37.1899	1.97		26.1144	290.786			34.9872	1.52			23.9	681.745
37.1908	16.66		26.1182	289.865			34.9879	1.83			23.9	684.445
37.1951	1.87		26.1221	288.98			34.9896	2.53			23.9	687.203
37.1957	4.03		26.126	288.131			34.99	3.11			23.9	690.017
37.1999	1.09		26.1299	287.32			34.9912	1.43			23.9	692.883
37.2014	1.59		26.1337	286.548			34.9919	0.5			23.9	695.799
37.2054	1.47		26.1376	285.816			34.9939	0.37			24	698.762
37.208	2.31		26.1415	285.124			34.9947	1.86			24	701.769
37.2095	3.56		26.1454	284.473			34.9965	0.5			24	704.815
37.2133	1.9		26.1493	283.865			34.9968	0.45			24	707.897
37.2158	10.57		26.1531	283.299			34.9988	3.11			24	711.012
37.2178	7.14		26.157	282.776			35	0.83			24	714.155
37.2203	1.79		26.1609	282.298			35.0008	0.21			24	717.322
37.2209	13.85		26.1648	281.863			35.0019	3.14			24	720.51
37.2246	7.75		26.1687	281.474			35.0025	3.58			24	723.713
37.2295	1.88		26.1725	281.13			35.0047	1.4			24	726.928
37.2303	2.34		26.1764	280.831			35.0061	0.28			24	730.15
37.2328	2.05		26.1803	280.578			35.0068	0.54			24	733.374
37.2344	3.69		26.1842	280.371			35.0084	0.51			24	736.596
37.241	8.06		26.1881	280.211			35.0129	0.74			24	739.81
37.2456	1.38		26.1919	280.096			35.0137	2.78			24	743.013
37.2464	24.62		26.1958	280.028			35.0139	4.27			24	746.199
37.2534	9.94		26.1997	280.006			35.0143	2.39			24	749.364
37.2729	6.11		26.2036	280.03			35.0154	0.11			24	752.502
37.2793	2.03		26.2074	280.1			35.0176	1.9			24	755.608
37.2838	5.78		26.2113	280.216			35.02	1.52			24	758.678
37.2875	16.55		26.2152	280.378			35.0213	0.6			24	761.707
37.305	5.86		26.2191	280.585			35.0225	2.08			24	764.688
37.3118	2.69		26.223	280.837			35.0232	1.24			24	767.619
37.3147	3.04		26.2268	281.134			35.0245	1.07			24.1	770.492
37.3203	1.01		26.2307	281.474			35.0257	2.88			24.1	773.304
37.3255	4.53		26.2346	281.859			35.0295	1.51			24.1	776.049
37.3274	2.94		26.2385	282.287			35.032	5.34			24.1	778.722
37.3353	3.01		26.2423	282.757			35.0336	1.61			24.1	781.318
37.3376	2.4		26.2462	283.27			35.0467	1.11			24.1	783.832
37.3444	1.89		26.2501	283.823			35.0502	0.68			24.1	786.259
37.3456	1.69		26.254	284.418			35.0516	0.69			24.1	788.594
37.3466	7.2		26.2579	285.052			35.0551	0.95			24.1	790.832
37.3522	2.55		26.2617	285.725			35.0666	0.73			24.1	792.969
37.3525	10.12		26.2656	286.436			35.0688	0.57			24.1	794.999
37.3539	4.61		26.2695	287.185			35.0738	1.44			24.1	796.918
37.3546	39.16		26.2734	287.97			35.0753	2.11			24.1	798.721
37.357	3.22		26.2772	288.79			35.0775	0.1			24.1	800.403
37.3587	2.96		26.2811	289.645			35.0851	0.97			24.1	801.96
37.3727	7.1		26.285	290.534			35.0904	1.16			24.1	803.387
37.3732	1.67		26.2889	291.454			35.0949	2.55			24.1	804.68
37.3793	0.66		26.2928	292.406			35.0981	1.15			24.1	805.835
37.3814	1.35		26.2966	293.387			35.0993	0.9			24.1	806.847
37.3831	2.01		26.3005	294.398			35.0996	0.99			24.1	807.712
37.3837	10.23		26.3044	295.436			35.0999	1.04			24.1	808.427
37.3859	5.49		26.3083	296.501			35.1028	0.42			24.1	808.987
37.3903	1.01		26.3121	297.59			35.103	0.68			24.1	809.389
37.3921	1.91		26.316	298.704			35.1036	0.22			24.2	809.63
37.3936	0.38		26.3199	299.84			35.1051	0.3			24.2	809.705
37.3998	1.45		26.3238	300.997			35.1101	2.09			24.2	809.612
37.4015	0.86		26.3277	302.173			35.1167	0.38			24.2	809.348
37.4018	0.58		26.3315	303.369			35.1221	1.89			24.2	808.91
37.4089	0.79		26.3354	304.581			35.1221	0.37			24.2	808.295
37.4091	0.81		26.3393	305.808			35.1254	0.51			24.2	807.5
37.4156	2.85		26.3432	307.05			35.1364	0.35			24.2	806.524
37.4199	1.88		26.347	308.304			35.1395	1.58			24.2	805.365
37.4204	7.65		26.3509	309.569			35.1417	0.47			24.2	804.02
37.4209	1.38		26.3548	310.844			35.1484	0.2			24.2	802.489
37.4238	3.71		26.3587	312.126			35.1577	0.35			24.2	800.769
37.4299	2.7		26.3626	313.415			35.1603	0.6			24.2	798.86
37.4329	1.45		26.3664	314.709			35.1686	0.55			24.2	796.761
37.4329	6.85		26.3703	316.007			35.1696	0.33			24.2	794.471
37.4362	2.67		26.3742	317.306			35.1712	0.31			24.2	791.991
37.4406	0.85		26.3781	318.606			35.1713	0.68			24.2	789.32
37.4467	14.06		26.382	319.905			35.1717	0.95			24.2	786.459
37.4491	11.74		26.3858	321.2			35.1732	0.41			24.2	783.408
37.4522	2.54		26.3897	322.492			35.176	0.22			24.2	780.168
37.4673	3.17		26.3936	323.778			35.1767	0.65			24.2	776.74
37.4784	3.12		26.3975	325.056			35.1775	0.43			24.2	773.127
37.4806	3.01		26.4014	326.325			35.1807	2.21			24.3	769.33
37.4826	14.17		26.4052	327.585			35.1813	0.55			24.3	765.35
37.4924	9.8		26.4091	328.832			35.1866	0.89			24.3	761.191
37.4928	2.04		26.413	330.066			35.1889	0.52			24.3	756.855
37.4946	7.73		26.4169	331.286			35.1892	2.26			24.3	752.346
37.5055	0.87		26.4207	332.489			35.19	1.01			24.3	747.667
37.5134	1.35		26.4246	333.675			35.191	1.18			24.3	742.82
37.5153	3.9		26.4285	334.842			35.1916	0.18			24.3	737.812
37.5242	4.74		26.4324	335.989			35.1962	0.46			24.3	732.645
37.5399	6.8		26.4363	337.115			35.1965	0.61			24.3	727.325
37.5684	4.59		26.4401	338.217			35.1985	0.61			24.3	721.856
37.5839	3.86		26.444	339.296			35.1991	0.46			24.3	716.243
37.5913	5.57		26.4479	340.35			35.2042	0.58			24.3	710.493
37.5972	2.81		26.4518	341.378			35.2068	0.45			24.3	704.61
37.5984	2.64		26.4556	342.378			35.2093	0.64			24.3	698.6
37.6023	3.98		26.4595	343.35			35.2094	0.73			24.3	692.471
37.6044	1.39		26.4634	344.293			35.2107	0.91			24.3	686.227
37.6062	3.94		26.4673	345.206			35.2143	0.53			24.3	679.876
37.6092	1.68		26.4712	346.087			35.2158	1.16			24.3	673.424
37.6094	17.62		26.475	346.937			35.2166	0.82			24.3	666.879
37.612	13.4		26.4789	347.754			35.2184	0.28			24.3	660.247
37.6187	6.43		26.4828	348.538			35.2233	0.18			24.3	653.537
37.6205	7.06		26.4867	349.287			35.2239	0.24			24.3	646.754
37.6222	1.06		26.4905	350.002			35.2247	0.22			24.4	639.908
37.624	6.66		26.4944	350.683			35.2278	0.57			24.4	633.005
37.6327	5.56		26.4983	351.328			35.2279	0.68			24.4	626.053
37.6335	3.03		26.5022	351.937			35.2294	0.93			24.4	619.06
37.6345	2.48		26.5061	352.51			35.2328	0.39			24.4	612.034
37.6565	2.31		26.5099	353.047			35.2342	0.43			24.4	604.982
37.6602	2.42		26.5138	353.547			35.2394	0.7			24.4	597.913
37.6636	3.96		26.5177	354.012			35.2469	0.71			24.4	590.834
37.6648	3.22		26.5216	354.439			35.2487	0.31			24.4	583.753
37.6712	3.05		26.5254	354.831			35.2571	0.64			24.4	576.678
37.6758	3.26		26.5293	355.187			35.2617	0.65			24.4	569.617
37.6784	15.36		26.5332	355.506			35.2659	0.26			24.4	562.576
37.6858	5.26		26.5371	355.791			35.2738	0.37			24.4	555.564
37.6982	2.87		26.541	356.04			35.2756	0.78			24.4	548.588
37.7041	8.81		26.5448	356.255			35.2823	0.64			24.4	541.655
37.7065	4.26		26.5487	356.435			35.2826	0.69			24.4	534.772
37.7104	0.74		26.5526	356.583			35.2838	0.24			24.4	527.946
37.7113	2.89		26.5565	356.698			35.285	0.6			24.4	521.183
37.7208	2.12		26.5603	356.782			35.2905	0.19			24.4	514.49
37.7287	13.25		26.5642	356.834			35.2909	0.19			24.4	507.873
37.731	0.79		26.5681	356.857			35.2957	0.25			24.4	501.338
37.7357	2.37		26.572	356.852			35.3008	0.34			24.4	494.892
37.7387	2.83		26.5759	356.818			35.3034	0.62			24.4	488.538
37.7395	3.27		26.5797	356.758			35.3073	0.76			24.5	482.282
37.7405	6.02		26.5836	356.673			35.3154	0.48			24.5	476.13
37.7541	3.27		26.5875	356.565			35.316	0.16			24.5	470.086
37.7545	5.43		26.5914	356.433			35.319	1.07			24.5	464.154
37.756	7.05		26.5953	356.281			35.3201	0.81			24.5	458.338
37.7717	4.08		26.5991	356.109			35.3239	0.5			24.5	452.641
37.7729	2.52		26.603	355.92			35.3244	0.78			24.5	447.068
37.7775	3.1		26.6069	355.714			35.3301	0.44			24.5	441.62
37.7838	2.63		26.6108	355.494			35.3327	0.96			24.5	436.301
37.7858	1.4		26.6146	355.261			35.3328	0.3			24.5	431.114
37.7895	1.92		26.6185	355.016			35.3354	0.84			24.5	426.059
37.7904	1.5		26.6224	354.763			35.3402	0.83			24.5	421.139
37.7915	0.76		26.6263	354.502			35.3411	0.18			24.5	416.354
37.7938	6.03		26.6302	354.236			35.3481	0.31			24.5	411.707
37.7975	5.16		26.634	353.966			35.3483	0.61			24.5	407.197
37.8061	1.31		26.6379	353.694			35.3518	0.46			24.5	402.826
37.8128	0.8		26.6418	353.422			35.364	0.38			24.5	398.592
37.8134	8.81		26.6457	353.153			35.3649	0.48			24.5	394.496
37.8194	11.29		26.6496	352.888			35.3657	1.32			24.5	390.538
37.8216	1.92		26.6534	352.629			35.3685	0.16			24.5	386.715
37.8226	8.28		26.6573	352.378			35.3746	0.19			24.5	383.028
37.8236	2.83		26.6612	352.137			35.3766	0.19			24.5	379.474
37.826	2.7		26.6651	351.909			35.3771	0.37			24.5	376.052
37.826	2.25		26.6689	351.694			35.3792	1.08			24.6	372.76
37.8309	6.15		26.6728	351.495			35.3809	1.23			24.6	369.596
37.8346	1.63		26.6767	351.314			35.3855	0.79			24.6	366.558
37.8363	3.01		26.6806	351.153			35.3902	0.53			24.6	363.642
37.8376	3.38		26.6844	351.013			35.3907	0.72			24.6	360.845
37.8531	1.69		26.6883	350.897			35.3908	0.53			24.6	358.165
37.8552	0.8		26.6922	350.805			35.3919	0.55			24.6	355.598
37.8572	2.37		26.6961	350.741			35.3946	0.33			24.6	353.141
37.8604	5.56		26.7	350.705			35.3982	0.57			24.6	350.791
37.862	1.01		26.7038	350.699			35.4011	0.49			24.6	348.542
37.8664	4.87		26.7077	350.724			35.4017	0.25			24.6	346.392
37.8675	5.15		26.7116	350.783			35.413	0.46			24.6	344.337
37.8681	20.36		26.7155	350.876			35.4139	0.32			24.6	342.371
37.8712	12.78		26.7193	351.005			35.4168	0.41			24.6	340.492
37.8727	5.61		26.7232	351.171			35.4181	0.35			24.6	338.694
37.8727	3.97		26.7271	351.375			35.4267	0.83			24.6	336.973
37.8842	3.03		26.731	351.619			35.4298	0.53			24.6	335.325
37.8853	0.77		26.7349	351.902			35.43	0.34			24.6	333.745
37.888	0.32		26.7387	352.227			35.4338	1.05			24.6	332.229
37.8948	0.54		26.7426	352.594			35.4356	1.29			24.6	330.771
37.8967	1.24		26.7465	353.004			35.4437	0.49			24.6	329.368
37.8996	2.84		26.7504	353.457			35.4461	0.26			24.6	328.015
37.9041	3.54		26.7543	353.953			35.4487	0.37			24.7	326.707
37.9099	1.46		26.7581	354.494			35.4501	0.46			24.7	325.44
37.9118	1.09		26.762	355.08			35.4537	0.37			24.7	324.209
37.9167	0.83		26.7659	355.71			35.4541	0.34			24.7	323.01
37.9217	2.51		26.7698	356.384			35.4557	0.35			24.7	321.837
37.9264	2.48		26.7736	357.104			35.4646	1.74			24.7	320.688
37.9483	1.15		26.7775	357.868			35.4652	0.3			24.7	319.556
37.949	1.24		26.7814	358.676			35.4663	1.04			24.7	318.439
37.9491	2.47		26.7853	359.528			35.4684	0.26			24.7	317.332
37.96	3.57		26.7892	360.423			35.4741	1.13			24.7	316.231
37.9645	3.29		26.793	361.361			35.4763	0.27			24.7	315.132
37.9665	0.42		26.7969	362.342			35.4803	0.83			24.7	314.031
37.9676	5.47		26.8008	363.363			35.4812	0.35			24.7	312.925
37.9679	2.47		26.8047	364.425			35.4843	1.07			24.7	311.809
37.9716	13.67		26.8086	365.527			35.4889	0.61			24.7	310.68
37.9739	22.69		26.8124	366.666			35.4891	0.4			24.7	309.535
37.9747	9.08		26.8163	367.843			35.4916	0.4			24.7	308.37
37.9761	2.91		26.8202	369.055			35.4973	1.84			24.7	307.183
37.9807	3.77		26.8241	370.301			35.4982	0.63			24.7	305.97
37.9891	1.22		26.8279	371.58			35.5026	0.42			24.7	304.729
37.9918	2		26.8318	372.89			35.5034	0.54			24.7	303.456
38.0038	1.85		26.8357	374.229			35.5075	0.93			24.7	302.15
38.021	2.88		26.8396	375.596			35.5131	0.31			24.7	300.807
38.0242	2.05		26.8435	376.988			35.5146	1.36			24.8	299.426
38.0468	3.56		26.8473	378.404			35.5152	0.99			24.8	298.005
38.0529	11.56		26.8512	379.842			35.5206	1.28			24.8	296.541
38.0565	1.33		26.8551	381.299			35.5319	0.87			24.8	295.032
38.0824	3.68		26.859	382.774			35.5327	0.5			24.8	293.477
38.0846	3		26.8629	384.264			35.5353	0.51			24.8	291.875
38.0895	2.56		26.8667	385.767			35.5398	0.46			24.8	290.225
38.1007	2.78		26.8706	387.28			35.5433	0.35			24.8	288.524
38.1128	0.75		26.8745	388.802			35.5447	0.56			24.8	286.772
38.1147	4.24		26.8784	390.33			35.5489	0.62			24.8	284.969
38.1225	17.54		26.8822	391.862			35.5502	0.64			24.8	283.113
38.1233	23.58		26.8861	393.394			35.5534	1.85			24.8	281.204
38.1292	3.99		26.89	394.926			35.5538	0.2			24.8	279.242
38.1307	1.96		26.8939	396.453			35.558	1.67			24.8	277.226
38.1333	13.17		26.8977	397.975			35.5609	4.01			24.8	275.156
38.1383	0.95		26.9016	399.487			35.561	0.12			24.8	273.033
38.141	8.1		26.9055	400.989			35.5636	4.42			24.8	270.857
38.1426	2.8		26.9094	402.477			35.5646	0.33			24.8	268.628
38.1426	2.41		26.9133	403.949			35.572	1.39			24.8	266.346
38.1437	2.34		26.9171	405.402			35.5747	0.65			24.8	264.013
38.1449	1.92		26.921	406.835			35.5766	0.57			24.8	261.629
38.1486	3.44		26.9249	408.244			35.5793	0.56			24.8	259.196
38.1611	2.7		26.9288	409.629			35.5797	0.93			24.8	256.714
38.1698	4.1		26.9326	410.985			35.581	0.77			24.9	254.184
38.1738	2.97		26.9365	412.312			35.5812	0.4			24.9	251.609
38.1739	3.57		26.9404	413.607			35.5879	7.01			24.9	248.989
38.1796	4.87		26.9443	414.868			35.5895	0.79			24.9	246.326
38.1822	3.06		26.9482	416.093			35.5902	4.47			24.9	243.623
38.1879	4.25		26.952	417.28			35.5949	0.39			24.9	240.881
38.1899	2.51		26.9559	418.428			35.5976	0.64			24.9	238.101
38.193	0.62		26.9598	419.534			35.6028	0.38			24.9	235.287
38.1951	0.51		26.9637	420.597			35.6031	0.36			24.9	232.44
38.1983	0.94		26.9676	421.616			35.6074	0.33			24.9	229.563
38.2026	1.12		26.9714	422.588			35.6138	0.23			24.9	226.659
38.2065	3.36		26.9753	423.513			35.6148	0.88			24.9	223.729
38.2138	1.14		26.9792	424.389			35.6167	1.16			24.9	220.776
38.2146	4.42		26.9831	425.216			35.6232	0.96			24.9	217.804
38.2251	3.52		26.987	425.992			35.6241	1.72			24.9	214.815
38.2259	3.46		26.9908	426.716			35.6318	0.77			24.9	211.812
38.2301	1.4		26.9947	427.387			35.6349	4.26			24.9	208.798
38.2335	16.33		26.9986	428.005			35.6371	0.47			24.9	205.775
38.2365	2.29		27.0025	428.57			35.6405	1.43			24.9	202.748
38.2385	2.18		27.0063	429.08			35.6417	0.59			24.9	199.719
38.2452	2.43		27.0102	429.536			35.6421	0.88			24.9	196.691
38.2466	5.79		27.0141	429.937			35.644	1.84			24.9	193.668
38.256	2.2		27.018	430.283			35.6499	0.25			25	190.653
38.2582	4.19		27.0219	430.574			35.6522	2.02			25	187.649
38.2604	2.82		27.0257	430.81			35.6537	0.99			25	184.659
38.2673	1.71		27.0296	430.993			35.6558	6.29			25	181.688
38.2734	2.94		27.0335	431.121			35.6582	1.17			25	178.737
38.2743	4.23		27.0374	431.196			35.6598	0.38			25	175.811
38.287	4.89		27.0412	431.218			35.6617	6.3			25	172.913
38.2972	7.65		27.0451	431.188			35.6645	3.79			25	170.047
38.2991	7.24		27.049	431.107			35.6665	0.51			25	167.215
38.3017	14.22		27.0529	430.976			35.6698	1.64			25	164.421
38.304	15.82		27.0568	430.796			35.6804	1.23			25	161.669
38.3159	6.45		27.0606	430.567			35.6822	0.86			25	158.961
38.329	2.12		27.0645	430.293			35.6844	0.46			25	156.301
38.3443	2.03		27.0684	429.973			35.6854	1.13			25	153.692
38.3523	1.28		27.0723	429.609			35.6875	0.53			25	151.137
38.3541	2.46		27.0761	429.203			35.6886	1			25	148.64
38.3558	0.82		27.08	428.756			35.6916	0.59			25	146.203
38.3709	2.17		27.0839	428.27			35.6993	0.7			25	143.83
38.4577	2		27.0878	427.748			35.6994	0.97			25	141.523
38.4694	0.87		27.0917	427.19			35.7028	0.83			25	139.285
38.4817	0.93		27.0955	426.598			35.7043	0.47			25	137.119
38.4931	1.33		27.0994	425.976			35.7061	0.53			25	135.027
38.5071	2.16		27.1033	425.324			35.714	1.46			25	133.012
38.5302	1.46		27.1072	424.644			35.7187	0.29			25.1	131.077
38.5465	2.4		27.111	423.94			35.7219	0.52			25.1	129.223
38.5479	0.4		27.1149	423.212			35.7222	0.55			25.1	127.454
38.5549	1.01		27.1188	422.464			35.7223	1.73			25.1	125.771
38.5603	1.32		27.1227	421.697			35.7248	0.97			25.1	124.176
38.5622	0.54		27.1266	420.914			35.7256	2.06			25.1	122.671
38.5699	3.13		27.1304	420.116			35.7258	0.82			25.1	121.257
38.5888	1.91		27.1343	419.306			35.727	0.71			25.1	119.937
38.6022	1.6		27.1382	418.487			35.7286	0.6			25.1	118.712
38.6103	0.96		27.1421	417.66			35.7292	0.25			25.1	117.583
38.6188	2.03		27.1459	416.828			35.734	3.41			25.1	116.551
38.6224	6.5		27.1498	415.992			35.7369	1.41			25.1	115.618
38.6245	10.76		27.1537	415.156			35.7405	2.51			25.1	114.783
38.626	3.22		27.1576	414.321			35.7415	0.36			25.1	114.048
38.6273	2.11		27.1615	413.489			35.7417	0.21			25.1	113.413
38.6307	5.91		27.1653	412.663			35.7425	0.86			25.1	112.879
38.6332	20.28		27.1692	411.844			35.7438	0.99			25.1	112.446
38.6371	2.69		27.1731	411.034			35.7458	2.03			25.1	112.114
38.6409	7.76		27.177	410.236			35.7469	0.71			25.1	111.881
38.7271	6.38		27.1808	409.452			35.7493	1.83			25.1	111.749
38.7272	1.1		27.1847	408.683			35.7496	0.24			25.1	111.717
38.7414	2.06		27.1886	407.93			35.7526	3.6			25.1	111.784
38.7518	0.83		27.1925	407.197			35.7545	0.17			25.1	111.949
38.7583	4.82		27.1964	406.484			35.7549	3.51			25.2	112.21
38.7623	1.32		27.2003	405.793			35.7585	0.28			25.2	112.567
38.7632	3.49		27.2041	405.126			35.7586	1.85			25.2	113.019
38.7763	8.93		27.208	404.484			35.7628	0.57			25.2	113.563
38.7785	3.62		27.2119	403.869			35.7639	0.95			25.2	114.197
38.785	5.77		27.2158	403.281			35.7656	1.2			25.2	114.921
38.8093	2.17		27.2196	402.723			35.7695	0.71			25.2	115.73
38.812	2.16		27.2235	402.195			35.77	1.2			25.2	116.624
38.8232	7.66		27.2274	401.699			35.77	0.24			25.2	117.6
38.8239	39.57		27.2313	401.236			35.7739	1.16			25.2	118.655
38.8301	2.2		27.2352	400.806			35.7772	0.36			25.2	119.786
38.8368	3.6		27.239	400.411			35.78	0.22			25.2	120.99
38.8423	3.55		27.2429	400.052			35.7804	0.29			25.2	122.263
38.847	0.55		27.2468	399.729			35.7856	0.44			25.2	123.604
38.8582	1.49		27.2507	399.443			35.7887	0.68			25.2	125.007
38.8682	1.66		27.2545	399.196			35.7898	1.11			25.2	126.47
38.8967	0.64		27.2584	398.986			35.7905	0.38			25.2	127.989
38.9043	4.73		27.2623	398.816			35.7921	1.05			25.2	129.559
38.9129	2.19		27.2662	398.685			35.7938	0.22			25.2	131.178
38.9214	1.78		27.2701	398.594			35.7987	2.44			25.2	132.84
38.927	1		27.2739	398.544			35.7987	0.44			25.2	134.542
38.9296	1.67		27.2778	398.534			35.8003	0.45			25.2	136.28
38.9303	2.48		27.2817	398.566			35.8005	0.52			25.3	138.048
38.9345	1.3		27.2856	398.639			35.8039	0.94			25.3	139.843
38.9354	5.26		27.2894	398.753			35.804	0.6			25.3	141.66
38.9365	0.64		27.2933	398.91			35.8098	0.29			25.3	143.495
38.9385	1.66		27.2972	399.109			35.8109	0.24			25.3	145.342
38.9437	3.32		27.3011	399.349			35.8141	0.98			25.3	147.198
38.9705	1.54		27.305	399.632			35.82	0.42			25.3	149.058
38.979	1.96		27.3088	399.958			35.8244	0.23			25.3	150.917
38.9822	1.47		27.3127	400.326			35.8249	0.12			25.3	152.77
38.9898	1.06		27.3166	400.736			35.8357	0.1			25.3	154.613
38.993	0.8		27.3205	401.189			35.8361	0.25			25.3	156.441
38.9971	1.54		27.3243	401.684			35.8387	0.57			25.3	158.251
38.9977	1.94		27.3282	402.223			35.8404	0.22			25.3	160.036
39.0043	1.83		27.3321	402.803			35.8415	0.77			25.3	161.794
39.0111	1.52		27.336	403.426			35.8422	0.45			25.3	163.519
39.0196	2.08		27.3399	404.092			35.8446	0.49			25.3	165.208
39.0221	1.89		27.3437	404.8			35.8515	0.29			25.3	166.856
39.0331	2.1		27.3476	405.551			35.8521	0.29			25.3	168.459
39.036	1.82		27.3515	406.344			35.8552	0.76			25.3	170.014
39.038	2.52		27.3554	407.18			35.8562	2.45			25.3	171.517
39.0409	10.5		27.3592	408.059			35.86	0.89			25.3	172.964
39.0435	3.48		27.3631	408.98			35.8621	0.54			25.3	174.351
39.0497	4.56		27.367	409.943			35.8636	0.48			25.3	175.677
39.0508	6.04		27.3709	410.949			35.8652	0.48			25.4	176.936
39.0585	1.11		27.3748	411.998			35.8658	0.27			25.4	178.128
39.0767	0.78		27.3786	413.089			35.8714	1.49			25.4	179.248
39.1163	3.69		27.3825	414.223			35.8754	0.65			25.4	180.295
39.1166	1.21		27.3864	415.4			35.8832	0.65			25.4	181.267
39.1183	0.92		27.3903	416.619			35.8837	0.14			25.4	182.161
39.1214	2.39		27.3941	417.881			35.8845	0.6			25.4	182.975
39.1286	3.67		27.398	419.186			35.8874	1.58			25.4	183.709
39.1306	1.37		27.4019	420.534			35.89	0.26			25.4	184.361
39.1362	2.99		27.4058	421.925			35.8928	1.2			25.4	184.929
39.1383	8.19		27.4097	423.359			35.8946	0.99			25.4	185.414
39.1399	10.15		27.4135	424.836			35.8962	0.86			25.4	185.815
39.1478	5.92		27.4174	426.356			35.9023	0.25			25.4	186.131
39.1546	5.25		27.4213	427.919			35.9067	0.31			25.4	186.362
39.1607	0.78		27.4252	429.526			35.9142	0.12			25.4	186.509
39.162	3.35		27.4291	431.175			35.9154	0.36			25.4	186.573
39.1735	4.53		27.4329	432.868			35.9207	0.43			25.4	186.554
39.1857	1.37		27.4368	434.604			35.9223	1.1			25.4	186.453
39.191	1.53		27.4407	436.383			35.9226	0.85			25.4	186.271
39.205	2.56		27.4446	438.205			35.9247	2.68			25.4	186.011
39.2074	1.42		27.4485	440.07			35.9261	0.35			25.4	185.674
39.2087	0.96		27.4523	441.978			35.9291	0.46			25.4	185.262
39.2099	0.83		27.4562	443.929			35.9341	0.79			25.4	184.778
39.2213	0.47		27.4601	445.921			35.9363	6.3			25.5	184.224
39.2365	3.27		27.464	447.957			35.9399	1			25.5	183.602
39.2516	0.94		27.4678	450.034			35.9412	1.38			25.5	182.917
39.3006	1.34		27.4717	452.152			35.9467	2.56			25.5	182.171
39.3198	1.28		27.4756	454.312			35.9471	1.47			25.5	181.367
39.3305	1.13		27.4795	456.512			35.957	0.6			25.5	180.51
39.3382	1.67		27.4834	458.753			35.9573	0.4			25.5	179.603
39.3447	3.93		27.4872	461.033			35.961	0.83			25.5	178.65
39.3544	1.26		27.4911	463.352			35.9666	2.81			25.5	177.656
39.3596	1.28		27.495	465.71			35.9704	0.66			25.5	176.624
39.3668	1.12		27.4989	468.105			35.9767	0.29			25.5	175.559
39.3685	1.18		27.5027	470.537			35.9795	0.36			25.5	174.466
39.3741	1.49		27.5066	473.004			35.9826	1.53			25.5	173.35
39.3776	1.16		27.5105	475.507			35.9851	1.02			25.5	172.214
39.4005	2.17		27.5144	478.043			35.9888	0.39			25.5	171.065
39.4032	0.95		27.5182	480.611			35.9898	2.31			25.5	169.907
39.4227	0.97		27.5221	483.212			35.9986	0.96			25.5	168.745
39.4253	2.88		27.526	485.842			35.9993	0.29			25.5	167.584
39.4262	1.24		27.5299	488.501			35.9995	0.81			25.5	166.43
39.436	2.17		27.5338	491.187			35.9996	0.59			25.5	165.287
39.4432	1.26		27.5376	493.899			36.0007	0.95			25.5	164.161
39.4507	0.95		27.5415	496.635			36.0022	0.23			25.5	163.057
39.4605	0.69		27.5454	499.393			36.0027	0.3			25.6	161.979
39.4693	1.1		27.5493	502.172			36.0069	0.77			25.6	160.933
39.4769	1.19		27.5532	504.969			36.011	0.74			25.6	159.924
39.4785	1.06		27.557	507.784			36.0145	0.67			25.6	158.958
39.4849	0.44		27.5609	510.612			36.0189	0.68			25.6	158.037
39.4886	2.18		27.5648	513.454			36.0197	0.3			25.6	157.168
39.4919	0.93		27.5687	516.305			36.0204	1.14			25.6	156.355
39.4969	1.17		27.5725	519.165			36.0236	0.4			25.6	155.603
39.4992	1.51		27.5764	522.031			36.0242	0.63			25.6	154.916
39.5	2.12		27.5803	524.9			36.0263	1.19			25.6	154.297
39.5117	1.37		27.5842	527.769			36.0268	0.67			25.6	153.752
39.5133	0.54		27.5881	530.638			36.0317	1.15			25.6	153.285
39.5304	0.47		27.5919	533.501			36.0353	1.02			25.6	152.898
39.5304	1.31		27.5958	536.358			36.0364	0.42			25.6	152.595
39.5359	4.24		27.5997	539.206			36.0381	1.77			25.6	152.38
39.5367	1.91		27.6036	542.041			36.0388	0.67			25.6	152.256
39.5402	1.86		27.6075	544.861			36.0395	0.61			25.6	152.225
39.5407	1.37		27.6113	547.663			36.0413	3.61			25.6	152.291
39.5486	4.92		27.6152	550.444			36.0416	0.79			25.6	152.455
39.5493	1.74		27.6191	553.202			36.0419	1.1			25.6	152.72
39.5505	1.07		27.623	555.933			36.0457	1.1			25.6	153.088
39.5523	1.45		27.6268	558.635			36.0472	1.15			25.6	153.56
39.5581	1.96		27.6307	561.304			36.0473	0.82			25.6	154.137
39.5594	1.16		27.6346	563.938			36.0501	0.51			25.7	154.821
39.561	2.71		27.6385	566.534			36.0507	6.09			25.7	155.613
39.5661	1.34		27.6424	569.089			36.0567	1.05			25.7	156.512
39.5674	2.03		27.6462	571.599			36.0569	0.74			25.7	157.52
39.5733	0.88		27.6501	574.063			36.0631	4.18			25.7	158.635
39.5787	1.21		27.654	576.476			36.0697	5.11			25.7	159.858
39.5799	2.09		27.6579	578.837			36.0698	0.25			25.7	161.188
39.5855	0.92		27.6618	581.143			36.0723	0.63			25.7	162.624
39.5865	8.46		27.6656	583.39			36.0727	0.36			25.7	164.165
39.5866	1.46		27.6695	585.577			36.0741	4.96			25.7	165.809
39.5878	1.65		27.6734	587.699			36.0759	0.55			25.7	167.554
39.5894	0.76		27.6773	589.756			36.0771	0.32			25.7	169.398
39.5927	1.47		27.6811	591.744			36.0797	1.68			25.7	171.339
39.5933	3.67		27.685	593.66			36.0808	0.57			25.7	173.373
39.5946	8.16		27.6889	595.503			36.0828	1.28			25.7	175.499
39.6002	1.53		27.6928	597.269			36.0832	0.91			25.7	177.713
39.6012	1.26		27.6967	598.958			36.0857	3.39			25.7	180.01
39.6035	3.48		27.7005	600.566			36.0884	1.02			25.7	182.388
39.6062	1.36		27.7044	602.092			36.0892	0.39			25.7	184.843
39.6089	0.81		27.7083	603.534			36.0917	0.58			25.7	187.369
39.6106	2.33		27.7122	604.889			36.0931	0.42			25.7	189.963
39.6125	1.55		27.716	606.157			36.0939	0.94			25.7	192.62
39.6144	2.04		27.7199	607.334			36.0944	0.62			25.7	195.335
39.6154	0.93		27.7238	608.421			36.0978	0.25			25.8	198.102
39.6167	1.77		27.7277	609.416			36.0999	1.24			25.8	200.917
39.6194	1.31		27.7315	610.317			36.1027	0.82			25.8	203.774
39.621	0.87		27.7354	611.123			36.1029	1.79			25.8	206.667
39.625	0.64		27.7393	611.833			36.1041	0.22			25.8	209.591
39.6327	2.26		27.7432	612.447			36.1076	1.36			25.8	212.538
39.639	2.67		27.7471	612.963			36.1086	7.52			25.8	215.504
39.6428	2.27		27.7509	613.381			36.1087	0.49			25.8	218.483
39.6521	4.53		27.7548	613.701			36.1116	0.77			25.8	221.466
39.656	1.31		27.7587	613.922			36.1128	2.97			25.8	224.45
39.6567	2.13		27.7626	614.044			36.1137	1.38			25.8	227.426
39.6569	1.49		27.7665	614.067			36.1179	0.13			25.8	230.389
39.6606	3.42		27.7703	613.99			36.1182	0.81			25.8	233.332
39.6662	2.2		27.7742	613.816			36.1193	0.32			25.8	236.248
39.6666	9.17		27.7781	613.542			36.1204	14.61			25.8	239.131
39.6689	4.5		27.782	613.171			36.1214	1.1			25.8	241.975
39.6732	1.62		27.7858	612.702			36.1224	0.61			25.8	244.772
39.6758	0.78		27.7897	612.137			36.1228	1.81			25.8	247.517
39.6774	2.13		27.7936	611.477			36.1272	0.83			25.8	250.203
39.6828	4.54		27.7975	610.722			36.129	0.69			25.8	252.824
39.6833	3		27.8014	609.873			36.1304	1.55			25.8	255.374
39.6839	1.42		27.8052	608.932			36.1334	3.44			25.8	257.846
39.6845	0.63		27.8091	607.901			36.1353	0.74			25.9	260.235
39.6846	1.07		27.813	606.78			36.1413	0.47			25.9	262.536
39.6874	2.01		27.8169	605.572			36.1428	0.46			25.9	264.741
39.6876	2.37		27.8208	604.278			36.1429	0.98			25.9	266.847
39.6913	1.12		27.8246	602.901			36.144	0.48			25.9	268.847
39.6914	6.49		27.8285	601.441			36.1467	0.6			25.9	270.737
39.6921	5.73		27.8324	599.902			36.1471	1.65			25.9	272.512
39.6924	3.07		27.8363	598.285			36.1499	0.78			25.9	274.167
39.6926	4.89		27.8401	596.593			36.1503	0.46			25.9	275.698
39.6951	2.13		27.844	594.828			36.1527	0.48			25.9	277.101
39.6957	1.86		27.8479	592.992			36.1542	1.01			25.9	278.373
39.7009	1.86		27.8518	591.088			36.1559	0.38			25.9	279.509
39.701	1.28		27.8557	589.119			36.1577	2.74			25.9	280.506
39.7012	1.48		27.8595	587.087			36.1581	0.41			25.9	281.361
39.7058	2.1		27.8634	584.995			36.1606	0.58			25.9	282.073
39.7079	1.55		27.8673	582.846			36.1618	0.75			25.9	282.637
39.7106	4.37		27.8712	580.642			36.1672	0.34			25.9	283.053
39.7121	1.35		27.875	578.387			36.1718	14.76			25.9	283.318
39.7179	3.34		27.8789	576.083			36.1792	0.68			25.9	283.432
39.7193	2.16		27.8828	573.733			36.1793	18.82			25.9	283.392
39.72	2.71		27.8867	571.341			36.1793	0.58			25.9	283.199
39.72	1.49		27.8906	568.908			36.1804	0.8			25.9	282.851
39.7224	1.3		27.8944	566.439			36.1809	0.59			25.9	282.349
39.7233	3.35		27.8983	563.935			36.1831	0.74			26	281.692
39.7262	0.93		27.9022	561.401			36.1869	1.95			26	280.882
39.7265	1.93		27.9061	558.838			36.1897	0.79			26	279.919
39.727	0.97		27.9099	556.251			36.1955	2.1			26	278.805
39.7275	2.35		27.9138	553.641			36.1975	3.13			26	277.539
39.7284	4.41		27.9177	551.012			36.1977	0.51			26	276.126
39.7284	1.83		27.9216	548.366			36.2012	1.29			26	274.565
39.7317	2.35		27.9255	545.707			36.2029	5.94			26	272.861
39.7337	2.6		27.9293	543.037			36.2031	0.86			26	271.015
39.7413	2.35		27.9332	540.358			36.2042	0.42			26	269.03
39.7512	2.42		27.9371	537.674			36.2053	0.57			26	266.909
39.7576	1.67		27.941	534.987			36.2157	3.77			26	264.657
39.7588	1.65		27.9448	532.3			36.2176	0.81			26	262.275
39.759	1.62		27.9487	529.614			36.2181	1.96			26	259.769
39.76	3.47		27.9526	526.933			36.2277	0.59			26	257.143
39.764	1.56		27.9565	524.259			36.2298	0.5			26	254.4
39.7672	1.95		27.9604	521.593			36.2346	0.95			26	251.546
39.7686	3.84		27.9642	518.939			36.2355	2.35			26	248.584
39.7725	2.38		27.9681	516.297			36.2372	1.72			26	245.52
39.7731	1.94		27.972	513.67			36.2373	0.88			26	242.36
39.7735	0.93		27.9759	511.06			36.2421	8.97			26	239.107
39.7764	1.62		27.9797	508.468			36.247	0.26			26	235.768
39.7778	1.77		27.9836	505.896			36.2513	1.79			26	232.348
39.7791	5.86		27.9875	503.346			36.2527	0.43			26.1	228.853
39.7806	3.31		27.9914	500.819			36.2538	1.11			26.1	225.288
39.7818	1.71		27.9953	498.315			36.256	6.78			26.1	221.659
39.7871	0.98		27.9991	495.837			36.2561	0.62			26.1	217.972
39.7888	1.73		28.003	493.386			36.2683	0.69			26.1	214.232
39.7938	0.89		28.0069	490.962			36.2701	1.06			26.1	210.447
39.7945	3.31		28.0108	488.565			36.2703	1.82			26.1	206.621
39.7968	0.76		28.0147	486.198			36.2707	1.37			26.1	202.761
39.7982	1.9		28.0185	483.86			36.2736	0.48			26.1	198.873
39.8027	1.43		28.0224	481.552			36.2759	2.43			26.1	194.963
39.8044	0.98		28.0263	479.275			36.2785	1.3			26.1	191.038
39.8082	1.24		28.0302	477.027			36.2833	0.55			26.1	187.102
39.8106	0.89		28.0341	474.811			36.2838	2.15			26.1	183.163
39.8109	1.43		28.0379	472.625			36.2844	1.26			26.1	179.226
39.8138	0.94		28.0418	470.47			36.2862	1.64			26.1	175.297
39.8168	2.27		28.0457	468.345			36.2869	0.49			26.1	171.382
39.8197	1.42		28.0496	466.251			36.2876	11.19			26.1	167.488
39.8205	1.6		28.0534	464.186			36.2889	0.6			26.1	163.619
39.8218	3.25		28.0573	462.151			36.2899	6.23			26.1	159.783
39.8254	2.89		28.0612	460.145			36.2925	0.94			26.1	155.983
39.8256	1.9		28.0651	458.167			36.2937	2.7			26.1	152.227
39.8273	5.31		28.069	456.216			36.3012	2.59			26.1	148.519
39.8284	1.79		28.0728	454.292			36.3017	0.67			26.1	144.866
39.8292	1.4		28.0767	452.394			36.3023	3.52			26.2	141.272
39.8302	3.32		28.0806	450.521			36.3088	0.8			26.2	137.743
39.8324	2.1		28.0845	448.672			36.3094	0.69			26.2	134.284
39.8337	1.16		28.0883	446.845			36.3153	0.35			26.2	130.9
39.8341	2.51		28.0922	445.04			36.3161	0.33			26.2	127.596
39.8357	4.36		28.0961	443.256			36.3209	2.95			26.2	124.378
39.8394	2.66		28.1	441.491			36.3266	2.49			26.2	121.25
39.8404	2.98		28.1039	439.745			36.3295	0.61			26.2	118.217
39.8433	3.27		28.1077	438.015			36.3324	1.31			26.2	115.284
39.8445	1.1		28.1116	436.3			36.3368	1.25			26.2	112.454
39.8445	2.78		28.1155	434.6			36.3399	3.18			26.2	109.734
39.8473	3.78		28.1194	432.913			36.34	1.33			26.2	107.128
39.8478	1.87		28.1232	431.236			36.3435	2.61			26.2	104.638
39.8478	0.84		28.1271	429.57			36.3435	1.69			26.2	102.272
39.8485	2.51		28.131	427.913			36.3446	6.67			26.2	100.031
39.851	2.37		28.1349	426.263			36.3473	1.59			26.2	97.9206
39.8549	2.76		28.1388	424.618			36.3483	4.95			26.2	95.945
39.8593	4.06		28.1426	422.978			36.3491	0.49			26.2	94.1079
39.8607	2.55		28.1465	421.342			36.3516	4.77			26.2	92.4133
39.8621	2.84		28.1504	419.707			36.3526	5.45			26.2	90.8653
39.8639	1.2		28.1543	418.072			36.3588	0.9			26.2	89.4675
39.8645	1.28		28.1581	416.437			36.3689	0.67			26.2	88.2238
39.8653	0.72		28.162	414.8			36.371	0.5			26.3	87.1379
39.8654	4.47		28.1659	413.159			36.3716	0.3			26.3	86.2134
39.8696	2.01		28.1698	411.514			36.3743	0.72			26.3	85.4541
39.8699	1.45		28.1737	409.863			36.3748	0.63			26.3	84.8633
39.8773	15.18		28.1775	408.205			36.3756	1.01			26.3	84.4448
39.8799	1.6		28.1814	406.539			36.3815	3.55			26.3	84.2019
39.8836	2.46		28.1853	404.865			36.382	1.77			26.3	84.1379
39.8891	1.84		28.1892	403.181			36.3829	1.18			26.3	84.2564
39.8906	0.85		28.193	401.486			36.3913	0.21			26.3	84.5605
39.8968	2.8		28.1969	399.779			36.392	0.51			26.3	85.0534
39.8994	3.01		28.2008	398.061			36.3986	0.44			26.3	85.7385
39.904	2.17		28.2047	396.329			36.4032	0.58			26.3	86.6187
39.9042	2.07		28.2086	394.583			36.4067	1.45			26.3	87.6971
39.9141	1.56		28.2124	392.823			36.4088	0.82			26.3	88.9767
39.918	2		28.2163	391.048			36.4091	0.81			26.3	90.4603
39.9206	2.29		28.2202	389.257			36.4091	0.45			26.3	92.1509
39.9244	7.02		28.2241	387.451			36.4107	0.91			26.3	94.051
39.9331	1.26		28.228	385.628			36.4146	0.4			26.3	96.1633
39.9361	3.03		28.2318	383.789			36.4186	1.14			26.3	98.4904
39.9403	2.52		28.2357	381.933			36.4207	3.07			26.3	101.035
39.9404	2.59		28.2396	380.06			36.4244	0.23			26.3	103.798
39.9449	2.12		28.2435	378.17			36.4249	0.67			26.3	106.784
39.9485	1.16		28.2474	376.263			36.4291	0.29			26.3	109.993
39.9489	1.77		28.2512	374.338			36.4293	0.81			26.4	113.427
39.9547	1.44		28.2551	372.396			36.4295	1.15			26.4	117.089
39.9567	1.42		28.259	370.437			36.4305	2.41			26.4	120.979
39.9578	1.85		28.2629	368.461			36.4311	3.58			26.4	125.099
39.9602	3		28.2667	366.468			36.4317	1.1			26.4	129.451
39.9629	1.66		28.2706	364.459			36.4329	0.54			26.4	134.035
39.9738	1.45		28.2745	362.433			36.437	0.62			26.4	138.852
39.9751	1.19		28.2784	360.392			36.4383	4.08			26.4	143.903
39.9766	1.72		28.2823	358.334			36.4402	1.88			26.4	149.187
39.9781	1.47		28.2861	356.262			36.4405	0.28			26.4	154.705
39.9788	2.13		28.29	354.174			36.4436	0.26			26.4	160.456
39.9816	1.87		28.2939	352.072			36.4449	0.99			26.4	166.441
39.9848	1.21		28.2978	349.957			36.4454	0.33			26.4	172.657
39.9937	3.36		28.3016	347.827			36.4487	0.74			26.4	179.105
39.997	1.38		28.3055	345.685			36.4537	0.29			26.4	185.782
40.001	0.89		28.3094	343.531			36.4575	0.75			26.4	192.687
40.0096	1.38		28.3133	341.365			36.4593	0.64			26.4	199.817
40.012	2.79		28.3172	339.188			36.4611	0.92			26.4	207.171
40.0127	0.73		28.321	337			36.4612	1.45			26.4	214.745
40.0155	8.7		28.3249	334.802			36.463	1.2			26.4	222.536
40.0175	2.75		28.3288	332.595			36.4638	1.46			26.4	230.541
40.0223	1.39		28.3327	330.379			36.4678	0.56			26.4	238.755
40.029	1.3		28.3365	328.155			36.4748	1.14			26.4	247.175
40.0296	1.45		28.3404	325.923			36.4749	1.63			26.5	255.795
40.0318	0.9		28.3443	323.685			36.4766	0.73			26.5	264.61
40.0321	1.63		28.3482	321.44			36.4768	1.11			26.5	273.615
40.0333	2.76		28.3521	319.189			36.4793	1			26.5	282.804
40.0366	2.47		28.3559	316.933			36.4804	1.1			26.5	292.17
40.0385	0.72		28.3598	314.673			36.4829	1.22			26.5	301.707
40.0386	1.99		28.3637	312.409			36.4839	1.82			26.5	311.407
40.0399	1.74		28.3676	310.141			36.4844	1.55			26.5	321.264
40.0439	1.2		28.3714	307.87			36.4919	0.86			26.5	331.268
40.0441	0.88		28.3753	305.597			36.4944	1.03			26.5	341.412
40.0455	1.63		28.3792	303.322			36.4955	1.22			26.5	351.687
40.0492	2.18		28.3831	301.045			36.4997	0.84			26.5	362.083
40.0503	0.69		28.387	298.768			36.4999	1.31			26.5	372.592
40.051	0.8		28.3908	296.489			36.5096	1.69			26.5	383.203
40.0517	1.78		28.3947	294.211			36.5133	0.81			26.5	393.907
40.0519	1.41		28.3986	291.933			36.5247	0.59			26.5	404.692
40.0528	2.16		28.4025	289.655			36.5272	0.41			26.5	415.548
40.054	1.23		28.4063	287.378			36.5299	1.12			26.5	426.464
40.0574	1.64		28.4102	285.103			36.5304	1.39			26.5	437.429
40.0598	0.86		28.4141	282.828			36.5355	1			26.5	448.431
40.061	4.06		28.418	280.556			36.5359	0.4			26.5	459.459
40.0618	0.68		28.4219	278.286			36.5385	0.75			26.5	470.499
40.0652	1.4		28.4257	276.017			36.5399	2.13			26.6	481.54
40.0696	0.89		28.4296	273.752			36.5466	0.43			26.6	492.571
40.07	1.03		28.4335	271.489			36.548	1.33			26.6	503.577
40.0734	1.07		28.4374	269.228			36.5506	0.52			26.6	514.548
40.0793	1.22		28.4413	266.971			36.5508	0.8			26.6	525.469
40.0795	2.62		28.4451	264.717			36.5546	2.39			26.6	536.329
40.0817	1.57		28.449	262.466			36.5618	0.64			26.6	547.115
40.0875	1.38		28.4529	260.218			36.5645	1.11			26.6	557.815
40.0892	2.49		28.4568	257.973			36.5651	0.65			26.6	568.415
40.0915	0.85		28.4606	255.732			36.5652	1.9			26.6	578.904
40.0916	1.37		28.4645	253.495			36.5709	0.43			26.6	589.269
40.0972	1.87		28.4684	251.262			36.5738	0.34			26.6	599.498
40.1001	1.19		28.4723	249.032			36.5742	4.06			26.6	609.579
40.1006	1.11		28.4762	246.806			36.5742	0.71			26.6	619.5
40.1037	1.77		28.48	244.583			36.5784	0.67			26.6	629.25
40.1078	1.47		28.4839	242.365			36.5789	1.07			26.6	638.817
40.1083	0.97		28.4878	240.151			36.5803	0.78			26.6	648.191
40.1093	0.53		28.4917	237.941			36.5853	1.3			26.6	657.362
40.1151	1.12		28.4956	235.735			36.5866	3.97			26.6	666.318
40.1167	1.61		28.4994	233.533			36.5881	2.49			26.6	675.05
40.1196	2.09		28.5033	231.336			36.5892	1.25			26.6	683.549
40.1229	1.07		28.5072	229.143			36.5904	0.37			26.6	691.806
40.1267	0.59		28.5111	226.955			36.5917	0.67			26.6	699.812
40.1292	2.08		28.5149	224.772			36.5928	2.51			26.7	707.561
40.1294	2.54		28.5188	222.594			36.5941	8			26.7	715.043
40.1335	2.7		28.5227	220.421			36.5943	1.38			26.7	722.253
40.139	6.6		28.5266	218.253			36.5974	3.13			26.7	729.185
40.1418	1.33		28.5304	216.091			36.5977	6.97			26.7	735.831
40.1432	1.21		28.5343	213.936			36.5982	2.92			26.7	742.189
40.1451	0.88		28.5382	211.786			36.5982	0.45			26.7	748.252
40.1467	1.01		28.5421	209.643			36.5988	0.52			26.7	754.018
40.1476	0.78		28.546	207.508			36.5995	1.13			26.7	759.483
40.1508	1.02		28.5498	205.379			36.6005	0.67			26.7	764.644
40.1526	1.34		28.5537	203.259			36.6015	0.67			26.7	769.5
40.1549	1.4		28.5576	201.147			36.6038	2.67			26.7	774.049
40.1597	0.71		28.5615	199.043			36.6051	2.01			26.7	778.291
40.1626	0.75		28.5653	196.949			36.606	0.46			26.7	782.226
40.1715	0.74		28.5692	194.865			36.6073	0.27			26.7	785.855
40.1766	2.1		28.5731	192.792			36.6088	5.43			26.7	789.179
40.1784	2.3		28.577	190.729			36.6097	8.2			26.7	792.199
40.1819	1.3		28.5809	188.679			36.6105	1.15			26.7	794.92
40.1838	3.18		28.5847	186.641			36.6143	0.52			26.7	797.343
40.1839	1.29		28.5886	184.617			36.6146	6.88			26.7	799.473
40.191	1.57		28.5925	182.606			36.6152	5.49			26.7	801.314
40.1943	1.8		28.5964	180.611			36.616	0.74			26.7	802.872
40.1966	2.75		28.6003	178.631			36.6165	0.37			26.7	804.152
40.1995	2.95		28.6041	176.668			36.6175	1.85			26.8	805.16
40.2018	1.71		28.608	174.722			36.6176	5.56			26.8	805.902
40.2021	1.92		28.6119	172.795			36.6191	1.34			26.8	806.387
40.2063	1.04		28.6158	170.888			36.621	0.62			26.8	806.621
40.2076	3.57		28.6197	169			36.6313	0.58			26.8	806.614
40.2121	0.42		28.6235	167.135			36.6333	2.27			26.8	806.372
40.2154	0.92		28.6274	165.292			36.6358	0.97			26.8	805.907
40.2164	1.77		28.6313	163.472			36.6359	0.77			26.8	805.226
40.2175	1.53		28.6352	161.677			36.6359	1.19			26.8	804.339
40.2253	2.6		28.639	159.908			36.6472	0.63			26.8	803.257
40.2256	1		28.6429	158.166			36.6482	0.65			26.8	801.99
40.2385	1.16		28.6468	156.452			36.6536	0.71			26.8	800.549
40.2387	0.59		28.6507	154.766			36.6598	0.73			26.8	798.944
40.2388	1.55		28.6546	153.111			36.66	0.26			26.8	797.187
40.2399	1.37		28.6584	151.487			36.6613	0.59			26.8	795.289
40.241	1.95		28.6623	149.895			36.6614	0.6			26.8	793.26
40.2448	1.17		28.6662	148.337			36.6623	0.58			26.8	791.114
40.2487	1.76		28.6701	146.814			36.6639	1.55			26.8	788.861
40.2488	1.68		28.6739	145.326			36.6641	0.43			26.8	786.514
40.2508	1.67		28.6778	143.875			36.6647	5.07			26.8	784.083
40.2535	2.75		28.6817	142.461			36.6658	0.71			26.8	781.582
40.2563	1.23		28.6856	141.087			36.6703	0.71			26.8	779.021
40.2629	3.28		28.6895	139.752			36.6712	0.9			26.9	776.412
40.2671	0.99		28.6933	138.458			36.6715	2.06			26.9	773.768
40.2769	0.74		28.6972	137.205			36.675	0.34			26.9	771.099
40.2817	1.49		28.7011	135.995			36.6764	0.28			26.9	768.418
40.2905	1.12		28.705	134.829			36.6768	0.41			26.9	765.736
40.297	1.91		28.7089	133.707			36.6775	0.44			26.9	763.065
40.2974	2.01		28.7127	132.629			36.6884	0.31			26.9	760.414
40.3044	4.03		28.7166	131.598			36.6917	1.63			26.9	757.796
40.3059	2.32		28.7205	130.612			36.6918	0.47			26.9	755.222
40.308	1.54		28.7244	129.674			36.6922	0.35			26.9	752.701
40.3118	1.41		28.7282	128.783			36.694	0.92			26.9	750.244
40.313	2.03		28.7321	127.94			36.6958	0.3			26.9	747.861
40.3156	3.61		28.736	127.145			36.698	1.4			26.9	745.563
40.3161	1.81		28.7399	126.399			36.7014	0.17			26.9	743.359
40.3163	5.36		28.7437	125.702			36.7022	0.22			26.9	741.258
40.3188	3.55		28.7476	125.054			36.7032	0.7			26.9	739.268
40.3215	1.42		28.7515	124.456			36.704	0.52			26.9	737.4
40.323	1.03		28.7554	123.906			36.7056	0.34			26.9	735.662
40.3258	1.51		28.7593	123.406			36.7063	0.21			26.9	734.061
40.3266	2.01		28.7631	122.956			36.7085	0.55			26.9	732.606
40.3266	0.69		28.767	122.554			36.7092	0.65			26.9	731.303
40.3337	1.11		28.7709	122.201			36.7095	0.18			26.9	730.161
40.3412	1.83		28.7748	121.897			36.7131	0.56			26.9	729.186
40.346	1.7		28.7786	121.64			36.7157	0.34			27	728.385
40.3516	4.6		28.7825	121.431			36.7196	0.69			27	727.764
40.3544	2.27		28.7864	121.269			36.7208	0.37			27	727.328
40.3545	2.67		28.7903	121.153			36.7227	0.24			27	727.083
40.3546	4.88		28.7942	121.083			36.7248	0.48			27	727.035
40.3552	2.27		28.798	121.057			36.7285	0.35			27	727.188
40.3564	8.5		28.8019	121.075			36.7293	0.32			27	727.546
40.3575	2.65		28.8058	121.136			36.7303	0.28			27	728.114
40.3589	1.42		28.8097	121.239			36.7312	0.37			27	728.896
40.3628	3.03		28.8136	121.382			36.7324	0.43			27	729.894
40.3643	2.7		28.8174	121.565			36.7328	0.44			27	731.111
40.3715	2.07		28.8213	121.786			36.7346	0.48			27	732.551
40.3778	3.07		28.8252	122.043			36.7373	2.27			27	734.215
40.3836	1.37		28.8291	122.337			36.7417	0.61			27	736.106
40.3847	1.84		28.833	122.664			36.7436	0.35			27	738.224
40.3854	3.01		28.8368	123.023			36.7441	0.87			27	740.571
40.3858	1.29		28.8407	123.414			36.7486	0.91			27	743.148
40.3896	0.73		28.8446	123.834			36.7495	0.41			27	745.954
40.39	2.13		28.8485	124.282			36.754	0.49			27	748.99
40.3949	2.33		28.8523	124.755			36.7554	0.48			27	752.256
40.3984	2.89		28.8562	125.254			36.756	0.24			27	755.75
40.399	2.18		28.8601	125.774			36.7562	1.21			27	759.472
40.4018	2.98		28.864	126.316			36.7621	0.52			27	763.419
40.4023	0.51		28.8679	126.876			36.764	0.57			27.1	767.59
40.4042	2.51		28.8717	127.453			36.7641	0.67			27.1	771.982
40.4054	4.84		28.8756	128.046			36.768	1.44			27.1	776.592
40.4083	0.88		28.8795	128.653			36.7722	1.36			27.1	781.418
40.4092	2.07		28.8834	129.271			36.7746	0.26			27.1	786.455
40.412	6.54		28.8872	129.899			36.7767	0.59			27.1	791.7
40.4138	1.85		28.8911	130.535			36.7772	1.01			27.1	797.148
40.4151	3.19		28.895	131.177			36.7789	0.7			27.1	802.794
40.4175	1.64		28.8989	131.824			36.7866	0.91			27.1	808.633
40.4183	1.18		28.9028	132.474			36.7871	0.57			27.1	814.659
40.4186	2.77		28.9066	133.125			36.7875	1.53			27.1	820.867
40.4191	3.95		28.9105	133.775			36.7882	0.66			27.1	827.249
40.4196	1.39		28.9144	134.423			36.7886	0.28			27.1	833.8
40.4203	5.11		28.9183	135.068			36.7896	0.27			27.1	840.511
40.4274	1.87		28.9221	135.707			36.7907	2.09			27.1	847.376
40.4281	2.96		28.926	136.339			36.7921	0.15			27.1	854.385
40.4295	2.11		28.9299	136.963			36.7947	0.65			27.1	861.532
40.4305	5.02		28.9338	137.578			36.7964	1.42			27.1	868.807
40.4337	2.83		28.9377	138.182			36.8017	1.57			27.1	876.201
40.4351	4.15		28.9415	138.774			36.8024	0.73			27.1	883.704
40.4395	1.5		28.9454	139.354			36.8042	0.5			27.1	891.307
40.4431	0.93		28.9493	139.919			36.809	0.71			27.1	899
40.4433	1.29		28.9532	140.47			36.8107	0.41			27.2	906.772
40.4453	1.99		28.957	141.005			36.8117	0.25			27.2	914.613
40.4507	2.65		28.9609	141.524			36.8162	1.61			27.2	922.511
40.4512	4.24		28.9648	142.025			36.8169	0.85			27.2	930.456
40.4555	2.97		28.9687	142.51			36.822	0.76			27.2	938.436
40.4566	4.35		28.9726	142.976			36.8222	0.22			27.2	946.439
40.4584	1.25		28.9764	143.425			36.8246	0.42			27.2	954.453
40.4599	0.41		28.9803	143.855			36.826	0.89			27.2	962.465
40.462	1.32		28.9842	144.267			36.8271	0.32			27.2	970.465
40.4636	13.21		28.9881	144.661			36.829	0.76			27.2	978.438
40.4644	3.06		28.9919	145.037			36.8298	0.35			27.2	986.374
40.465	3.28		28.9958	145.395			36.8314	1.92			27.2	994.257
40.4733	5.26		28.9997	145.736			36.8356	0.38			27.2	1002.08
40.4768	6.74		29.0036	146.06			36.8359	0.43			27.2	1009.82
40.4774	2.43		29.0075	146.367			36.8369	1.4			27.2	1017.47
40.4781	3.53		29.0113	146.66			36.8375	0.78			27.2	1025.02
40.4792	2.2		29.0152	146.938			36.8403	0.36			27.2	1032.46
40.4879	1.96		29.0191	147.202			36.8412	2.03			27.2	1039.77
40.4881	0.85		29.023	147.454			36.8416	1.46			27.2	1046.93
40.4901	0.81		29.0268	147.695			36.8417	0.89			27.2	1053.94
40.4933	2.29		29.0307	147.927			36.8432	0.96			27.2	1060.79
40.4934	2.37		29.0346	148.149			36.8451	0.89			27.2	1067.45
40.4966	5.43		29.0385	148.365			36.846	2.05			27.2	1073.93
40.5038	1.44		29.0424	148.576			36.8481	0.78			27.3	1080.2
40.5075	1.47		29.0463	148.784			36.8487	0.92			27.3	1086.26
40.5077	1.45		29.0501	148.99			36.8501	0.43			27.3	1092.09
40.5097	1.6		29.054	149.196			36.8507	2.17			27.3	1097.68
40.5099	3.37		29.0579	149.405			36.8528	0.83			27.3	1103.03
40.5112	4.88		29.0618	149.618			36.8564	1.63			27.3	1108.11
40.5149	1.35		29.0656	149.837			36.8611	2.17			27.3	1112.93
40.5185	1.43		29.0695	150.066			36.8623	0.41			27.3	1117.47
40.5286	3.3		29.0734	150.306			36.8678	1.68			27.3	1121.72
40.5313	1.99		29.0773	150.559			36.8691	2.38			27.3	1125.67
40.5316	1.19		29.0812	150.828			36.8703	1			27.3	1129.32
40.5386	3.09		29.085	151.116			36.8716	3.3			27.3	1132.65
40.5414	3.4		29.0889	151.424			36.8725	2.76			27.3	1135.66
40.5512	3.61		29.0928	151.757			36.8727	0.82			27.3	1138.34
40.5519	2.44		29.0967	152.115			36.8737	2.51			27.3	1140.69
40.5523	1.01		29.1005	152.502			36.8756	2.94			27.3	1142.7
40.5534	1.82		29.1044	152.92			36.8758	0.75			27.3	1144.36
40.5562	1.59		29.1083	153.372			36.8765	3.56			27.3	1145.67
40.5634	8.98		29.1122	153.861			36.8774	5.35			27.3	1146.62
40.5642	2.44		29.1161	154.389			36.8795	3.35			27.3	1147.21
40.5654	1.49		29.1199	154.959			36.88	1.62			27.3	1147.45
40.5668	2.79		29.1238	155.573			36.8825	2.28			27.3	1147.31
40.5682	1.12		29.1277	156.234			36.8852	2.95			27.3	1146.81
40.5728	1.54		29.1316	156.946			36.8885	0.29			27.4	1145.94
40.5734	3.18		29.1354	157.709			36.8887	1.03			27.4	1144.7
40.5777	1.08		29.1393	158.526			36.8931	5.39			27.4	1143.09
40.5788	2.78		29.1432	159.401			36.8935	1.72			27.4	1141.12
40.5823	2.25		29.1471	160.336			36.8978	0.55			27.4	1138.77
40.5824	4.32		29.151	161.332			36.8991	2.17			27.4	1136.06
40.5831	4.96		29.1548	162.392			36.9011	1.19			27.4	1132.98
40.5834	1.64		29.1587	163.519			36.9022	4.82			27.4	1129.54
40.5862	4.05		29.1626	164.714			36.9027	0.52			27.4	1125.74
40.5884	2.68		29.1665	165.98			36.9032	0.56			27.4	1121.59
40.5893	6.81		29.1703	167.317			36.9082	2.85			27.4	1117.09
40.5932	6.46		29.1742	168.73			36.9083	2.27			27.4	1112.24
40.594	0.37		29.1781	170.218			36.9094	1.5			27.4	1107.05
40.5946	3.61		29.182	171.784			36.9102	5.53			27.4	1101.53
40.5953	2.82		29.1859	173.429			36.9119	2.65			27.4	1095.68
40.5979	1.23		29.1897	175.155			36.9133	8.05			27.4	1089.51
[truncated: 3,027 more rows]

## Sheet: bottom_panel
IP sticks -T shape thiophene dimer				IP gaussian envelope (0.4 eV) -T shape thiophene dimer
# Bindng Energy (eV)	Relative intensity (arb. units)			# Bindng Energy (eV)	Relative intensity (arb. units)
7.03431	31.19			6.1722	0.000234674
7.03431	0.97			6.18499	0.000342918
7.03431	59.87			6.19778	0.000498258
7.53546	88.48			6.21057	0.000719873
7.61859	90.79			6.22336	0.00103418
7.61859	0.84			6.23614	0.00147732
7.9313	85.88			6.24893	0.0020984
7.9313	6.02			6.26172	0.00296376
10.183	0.62			6.27451	0.00416231
10.37	0.19			6.2873	0.00581252
10.37	29.88			6.30009	0.0080711
10.37	61.15			6.31288	0.0111439
10.5596	7.96			6.32567	0.0152997
10.5596	4.69			6.33846	0.0208865
10.7768	0.19			6.35125	0.0283521
10.7768	7.97			6.36404	0.0382687
10.7768	83.12			6.37683	0.0513617
10.8808	38.97			6.38962	0.0685448
10.9042	0.12			6.40241	0.0909592
10.988	68.79			6.4152	0.120021
11.731	77.52			6.42798	0.157473
11.8615	1.39			6.44077	0.205444
11.8615	1.23			6.45356	0.266512
12.0191	2.24			6.46635	0.34378
12.0191	77.01			6.47914	0.440942
12.1083	13.77			6.49193	0.562368
12.1083	59.32			6.50472	0.713177
12.1083	18.24			6.51751	0.899316
12.1636	0.57			6.5303	1.12763
12.2638	0.48			6.54309	1.40591
12.2638	43.65			6.55588	1.74296
12.4107	1			6.56867	2.14859
12.4166	0.14			6.58146	2.63366
12.4166	89.87			6.59425	3.20999
12.7129	0.78			6.60704	3.89033
12.7129	70.2			6.61983	4.6882
12.9079	87.52			6.63261	5.61779
12.9079	2.21			6.64541	6.69364
13.3305	0.4			6.65819	7.93045
13.6449	0.27			6.67098	9.34268
13.8218	0.41			6.68377	10.9442
13.9215	0.18			6.69656	12.7478
13.922	1.23			6.70935	14.7647
13.922	7.16			6.72214	17.0041
13.9312	3.49			6.73493	19.4726
14.0261	0.7			6.74772	22.1734
14.145	0.12			6.76051	25.1061
14.1551	0.13			6.7733	28.2663
14.357	0.14			6.78609	31.6446
14.3634	5.14			6.79888	35.2267
14.3634	0.34			6.81167	38.9931
14.4177	0.73			6.82446	42.9189
14.4177	0.6			6.83725	46.9737
14.4211	1.92			6.85003	51.1222
14.4948	0.67			6.86282	55.3241
14.6165	0.13			6.87561	59.5352
14.6899	0.22			6.8884	63.7077
14.8941	0.34			6.90119	67.7911
14.9834	0.18			6.91398	71.7336
15.0303	0.61			6.92677	75.4834
15.1994	0.22			6.93956	78.9891
15.2273	26.01			6.95235	82.2023
15.2273	5.19			6.96514	85.078
15.2644	1.38			6.97793	87.5765
15.2644	1.3			6.99072	89.6643
15.3134	5.47			7.00351	91.3156
15.3379	2.9			7.0163	92.5131
15.3379	11.85			7.02908	93.2489
15.3599	0.33			7.04188	93.525
15.3801	10.21			7.05466	93.3537
15.3941	9.26			7.06745	92.7579
15.5332	0.88			7.08024	91.7705
15.5904	0.16			7.09303	90.4341
15.6768	0.12			7.10582	88.8005
15.6874	2.28			7.11861	86.9295
15.6874	63.88			7.1314	84.8877
15.7122	1.96			7.14419	82.7475
15.7439	0.71			7.15698	80.5852
15.7566	0.15			7.16977	78.4797
15.8039	1.3			7.18256	76.5107
15.8039	1.41			7.19535	74.7569
15.8248	0.25			7.20814	73.2945
15.8437	0.5			7.22093	72.1955
15.8519	0.56			7.23371	71.5258
15.8519	0.56			7.2465	71.3443
15.8722	1.15			7.25929	71.7009
15.8722	2.34			7.27208	72.6359
15.8965	1.2			7.28487	74.1784
15.9472	0.17			7.29766	76.3459
15.977	0.18			7.31045	79.1436
16.0155	0.34			7.32324	82.564
16.0155	0.33			7.33603	86.5867
16.0338	5.73			7.34882	91.1785
16.1039	0.21			7.36161	96.2941
16.2347	0.32			7.3744	101.876
16.2389	2.36			7.38719	107.858
16.2838	2.1			7.39998	114.161
16.2921	2.51			7.41277	120.702
16.3026	4.53			7.42556	127.388
16.3602	0.58			7.43834	134.123
16.3636	0.33			7.45113	140.81
16.3739	1.62			7.46392	147.35
16.4104	0.63			7.47671	153.646
16.4116	3.31			7.4895	159.608
16.4252	5.03			7.50229	165.149
16.4597	5.35			7.51508	170.191
16.471	1.65			7.52787	174.669
16.4887	4.29			7.54066	178.526
16.5082	9.58			7.55345	181.723
16.5589	0.27			7.56624	184.229
16.5686	13.17			7.57903	186.033
16.5942	36.45			7.59182	187.135
16.6013	0.56			7.60461	187.55
16.6815	5.5			7.6174	187.307
16.7107	0.14			7.63018	186.447
16.7167	1.44			7.64297	185.02
16.7391	0.1			7.65576	183.087
16.7634	2.55			7.66855	180.712
16.7702	1.65			7.68134	177.966
16.7924	19.74			7.69413	174.921
16.8239	0.3			7.70692	171.648
16.8419	0.36			7.71971	168.213
16.8531	3.21			7.7325	164.681
16.8901	17.18			7.74529	161.108
16.9077	0.79			7.75808	157.54
16.9279	0.76			7.77087	154.017
16.9358	6.12			7.78366	150.566
16.94	3.08			7.79645	147.205
16.9565	2.67			7.80924	143.942
16.971	3.38			7.82202	140.774
16.9725	0.72			7.83481	137.691
16.9789	0.78			7.8476	134.674
16.9892	23.98			7.86039	131.699
16.9903	0.96			7.87318	128.737
17.0112	0.81			7.88597	125.757
17.0537	6.98			7.89876	122.728
17.072	19.05			7.91155	119.617
17.0869	6.49			7.92434	116.396
17.1333	2.51			7.93713	113.041
17.1468	0.96			7.94992	109.533
17.1729	0.12			7.96271	105.857
17.1972	0.61			7.9755	102.008
17.2562	0.15			7.98829	97.9848
17.2815	0.36			8.00108	93.7945
17.3106	0.21			8.01387	89.4505
17.3219	0.24			8.02665	84.9723
17.3346	0.12			8.03945	80.3844
17.3387	1.78			8.05223	75.7157
17.3651	0.19			8.06502	70.9985
17.3973	6.39			8.07781	66.267
17.4018	0.39			8.0906	61.5566
17.414	0.57			8.10339	56.9023
17.4142	8.98			8.11618	52.3384
17.4305	1.07			8.12897	47.8969
17.4415	0.38			8.14176	43.6071
17.4605	4.4			8.15455	39.4948
17.4662	0.13			8.16734	35.582
17.4907	0.12			8.18013	31.8864
17.5152	0.77			8.19292	28.4215
17.5252	0.3			8.20571	25.1963
17.5481	0.26			8.2185	22.2158
17.5795	0.55			8.23128	19.4808
17.5934	0.17			8.24407	16.9888
17.5968	0.2			8.25686	14.7339
17.6959	0.36			8.26965	12.7077
17.7078	0.2			8.28244	10.8993
17.7273	3.5			8.29523	9.2963
17.7443	1.61			8.30802	7.88488
17.7589	0.85			8.32081	6.65041
17.8201	0.23			8.3336	5.57784
17.8354	0.25			8.34639	4.65205
17.8558	3.43			8.35918	3.85817
17.8674	1.25			8.37197	3.1818
17.8782	0.61			8.38476	2.60926
17.8893	0.5			8.39755	2.12771
17.9349	3.15			8.41034	1.72527
17.9413	2.66			8.42313	1.39108
17.9679	0.21			8.43591	1.11529
17.9816	0.17			8.4487	0.889148
17.9977	0.65			8.46149	0.70486
18.0054	0.67			8.47428	0.555617
18.0827	0.34			8.48707	0.435502
18.1056	0.29			8.49986	0.339428
18.1249	0.17			8.51265	0.263055
18.181	3.93			8.52544	0.202715
18.2401	0.53			8.53823	0.155334
18.2515	0.32			8.55102	0.118356
18.2578	0.91			8.56381	0.0896707
18.3257	2.88			8.5766	0.0675541
18.3396	7.55			8.58939	0.0506049
18.342	1.08			8.60218	0.037694
18.3888	0.16			8.61497	0.0279185
18.4109	0.15			8.62776	0.0205613
18.4136	2.04			8.64054	0.0150573
18.4297	3.03			8.65333	0.0109644
18.4363	0.55			8.66612	0.00793887
18.4796	0.12			8.67891	0.00571574
18.4868	0.64			8.6917	0.00409189
18.5168	0.17			8.70449	0.00291283
18.5284	0.6			8.71728	0.00206179
18.5606	0.78			8.73007	0.00145115
18.6534	0.35			8.74286	0.00101559
18.6551	0.11			8.75565	0.000706742
18.6806	0.67			8.76844	0.000489039
18.722	0.16			8.78123	0.000336483
18.7436	0.64			8.79402	0.000230209
18.7528	0.2			8.80681	0.00015661
18.772	1.31			8.8196	0.000105939
18.8545	0.37			8.83238	7.12571e-05
18.8788	1.27			8.84517	4.76584e-05
18.9277	1.64			8.85796	3.16949e-05
18.9629	0.2			8.87075	2.09593e-05
18.9859	0.14			8.88354	1.37817e-05
19.0529	0.31			8.89633	9.01087e-06
19.0765	0.11			8.90912	5.85826e-06
19.1011	0.19			8.92191	3.78712e-06
19.114	0.23			8.9347	2.43437e-06
19.1343	0.36			8.94749	1.55598e-06
19.1503	1.27			8.96028	9.88916e-07
19.1585	1.04			8.97307	6.24964e-07
19.183	0.25			8.98586	3.92729e-07
19.1955	0.31			8.99865	2.45404e-07
19.2035	1.15			9.01144	1.5249e-07
19.2123	0.15			9.02423	9.42401e-08
19.2319	1.41			9.03701	5.79458e-08
19.2347	0.47			9.0498	3.54846e-08
19.2769	0.17			9.06259	2.17007e-08
19.2877	0.15			9.07538	1.33499e-08
19.312	0.13			9.08817	8.41638e-09
19.3413	2.28			9.10096	5.67637e-09
19.3581	0.2			9.11375	4.42488e-09
19.3963	0.69			9.12654	4.31257e-09
19.4034	0.1			9.13933	5.25872e-09
19.4111	0.38			9.15212	7.42145e-09
19.4126	0.78			9.16491	1.12171e-08
19.4664	0.1			9.1777	1.73891e-08
19.4796	0.23			9.19049	2.71368e-08
19.4968	0.14			9.20328	4.23218e-08
19.5086	0.15			9.21607	6.57845e-08
19.5277	0.2			9.22885	1.01816e-07
19.5439	0.15			9.24164	1.56858e-07
19.616	0.43			9.25443	2.4052e-07
19.6331	0.18			9.26722	3.67076e-07
19.6388	0.33			9.28001	5.57614e-07
19.6591	0.23			9.2928	8.43154e-07
19.6723	0.12			9.30559	1.2691e-06
19.725	1.04			9.31838	1.90163e-06
19.769	1.08			9.33117	2.83675e-06
19.7924	0.48			9.34396	4.2131e-06
19.7939	0.55			9.35675	6.23008e-06
19.7954	0.49			9.36954	9.17316e-06
19.8048	0.3			9.38233	1.34493e-05
19.8252	0.15			9.39512	1.96361e-05
19.8407	0.21			9.40791	2.85499e-05
19.8479	0.26			9.4207	4.13399e-05
19.8534	0.32			9.43348	5.9616e-05
19.8905	0.21			9.44627	8.5625e-05
19.9144	0.18			9.45906	0.000122488
19.9211	1.04			9.47185	0.000174524
19.9329	0.3			9.48464	0.000247681
19.9569	0.22			9.49743	0.000350114
19.9873	0.11			9.51022	0.000492959
20.013	0.17			9.52301	0.000691346
20.0555	0.92			9.5358	0.000965746
20.0704	1.4			9.54859	0.00134372
20.0772	2.28			9.56138	0.00186219
20.1036	0.33			9.57417	0.00257041
20.1309	0.24			9.58696	0.0035337
20.1725	0.53			9.59975	0.0048383
20.2399	0.2			9.61254	0.00659747
20.2773	0.85			9.62532	0.00895913
20.2859	0.35			9.63811	0.0121154
20.3433	0.17			9.6509	0.0163146
20.363	0.55			9.66369	0.0218754
20.3815	0.23			9.67648	0.029205
20.3954	1.63			9.68927	0.0388202
20.4029	0.89			9.70206	0.0513729
20.4228	0.29			9.71485	0.0676802
20.4242	0.27			9.72764	0.0887601
20.4317	0.15			9.74043	0.115872
20.4475	0.27			9.75322	0.150564
20.4509	0.6			9.76601	0.194726
20.478	0.12			9.7788	0.250648
20.4795	0.4			9.79159	0.321083
20.4948	0.39			9.80438	0.409322
20.5111	1.13			9.81717	0.519263
20.5183	0.23			9.82995	0.655486
20.5335	0.5			9.84274	0.823331
20.5443	0.37			9.85553	1.02897
20.5648	1.25			9.86832	1.27948
20.5762	0.37			9.88111	1.58289
20.5786	0.49			9.8939	1.94821
20.5834	0.29			9.90669	2.38548
20.5994	2.19			9.91948	2.90577
20.644	0.41			9.93227	3.52108
20.6501	1.74			9.94506	4.24435
20.6621	1.79			9.95785	5.08926
20.6748	0.16			9.97064	6.07013
20.6944	0.3			9.98343	7.20166
20.7019	0.47			9.99622	8.49866
20.7119	0.98			10.009	9.97573
20.7162	0.59			10.0218	11.6469
20.7333	0.62			10.0346	13.5251
20.7415	1.4			10.0474	15.6218
20.7596	0.29			10.0602	17.9466
20.7604	1.01			10.073	20.5063
20.7624	1.74			10.0857	23.3048
20.8087	0.28			10.0985	26.3427
20.815	0.1			10.1113	29.6162
20.8392	0.42			10.1241	33.1173
20.8487	0.2			10.1369	36.8333
20.853	0.68			10.1497	40.7466
20.9167	0.26			10.1625	44.8346
20.9327	0.81			10.1753	49.0699
20.9426	1.18			10.1881	53.4204
20.954	0.26			10.2009	57.8496
20.9729	0.28			10.2136	62.3177
20.9947	0.28			10.2264	66.7817
21.0148	0.92			10.2392	71.1968
21.061	0.13			10.252	75.5171
21.0688	0.18			10.2648	79.6973
21.0803	0.93			10.2776	83.693
21.0858	1.91			10.2904	87.463
21.0878	2.22			10.3032	90.9699
21.1003	1.37			10.316	94.1815
21.1038	0.33			10.3287	97.0721
21.1082	0.46			10.3415	99.623
21.1296	2.1			10.3543	101.824
21.1327	0.91			10.3671	103.673
21.1361	0.79			10.3799	105.178
21.1611	1.36			10.3927	106.355
21.1617	0.43			10.4055	107.229
21.1656	0.12			10.4183	107.833
21.1725	0.35			10.4311	108.209
21.1751	0.27			10.4438	108.404
21.1829	0.28			10.4566	108.472
21.2014	2.3			10.4694	108.468
21.2056	11.48			10.4822	108.452
21.238	2.49			10.495	108.482
21.2463	0.91			10.5078	108.618
21.2644	0.46			10.5206	108.915
21.2655	0.17			10.5334	109.424
21.3009	0.26			10.5462	110.188
21.3073	0.12			10.5589	111.247
21.3144	0.18			10.5717	112.63
21.3179	0.42			10.5845	114.355
21.3287	0.14			10.5973	116.433
21.3291	0.61			10.6101	118.863
21.3406	0.17			10.6229	121.635
21.3547	4.26			10.6357	124.726
21.3666	0.44			10.6485	128.107
21.3677	0.16			10.6613	131.737
21.3742	1.33			10.674	135.569
21.4123	2.01			10.6868	139.548
21.4175	0.14			10.6996	143.613
21.4311	0.96			10.7124	147.7
21.4578	1.97			10.7252	151.743
21.4599	0.8			10.738	155.671
21.4799	0.2			10.7508	159.417
21.4866	0.52			10.7636	162.914
21.503	0.72			10.7764	166.099
21.5076	0.82			10.7892	168.912
21.5308	1.03			10.8019	171.298
21.5316	2.47			10.8147	173.209
21.5375	6.77			10.8275	174.604
21.5378	1.01			10.8403	175.449
21.5632	1.5			10.8531	175.717
21.5696	0.49			10.8659	175.391
21.5823	4.23			10.8787	174.461
21.5879	0.12			10.8915	172.925
21.5942	3.75			10.9043	170.789
21.622	2.19			10.917	168.068
21.6356	2.51			10.9298	164.783
21.6567	3.25			10.9426	160.961
21.6635	0.11			10.9554	156.637
21.6831	1.86			10.9682	151.849
21.6907	0.18			10.981	146.642
21.6959	1.39			10.9938	141.064
21.7075	0.65			11.0066	135.165
21.7139	1.08			11.0194	129
21.7282	0.88			11.0321	122.622
21.731	1.34			11.0449	116.087
21.7415	20.9			11.0577	109.452
21.751	3.04			11.0705	102.77
21.7609	5.19			11.0833	96.094
21.7627	1.38			11.0961	89.4753
21.7773	3.29			11.1089	82.9615
21.803	0.25			11.1217	76.5972
21.8061	2.26			11.1345	70.4231
21.8104	1.27			11.1473	64.4758
21.814	1.25			11.1601	58.7877
21.8277	3.68			11.1728	53.3868
21.834	4.42			11.1856	48.2966
21.8623	1.74			11.1984	43.5362
21.8716	0.27			11.2112	39.1207
21.8729	1.83			11.224	35.0615
21.8939	1.22			11.2368	31.366
21.903	0.32			11.2496	28.039
21.9157	0.28			11.2624	25.0825
21.9309	0.3			11.2752	22.496
21.9424	0.19			11.2879	20.2775
21.9522	3.8			11.3007	18.4237
21.9622	0.27			11.3135	16.9304
21.9674	6.85			11.3263	15.7926
21.985	0.12			11.3391	15.0053
21.9975	0.29			11.3519	14.5633
22.0213	13.22			11.3647	14.4614
22.0341	0.56			11.3775	14.6945
22.0362	0.56			11.3903	15.2575
22.0492	1.19			11.4031	16.1454
22.0608	0.24			11.4158	17.3525
22.0641	0.13			11.4286	18.8729
22.0778	0.54			11.4414	20.6996
22.1043	0.82			11.4542	22.8244
22.1049	0.43			11.467	25.2377
22.1173	0.49			11.4798	27.9277
22.1323	1.55			11.4926	30.8809
22.1374	1.93			11.5054	34.0814
22.1476	2.53			11.5182	37.5107
22.1485	1			11.5309	41.1481
22.1573	0.74			11.5437	44.9708
22.1694	0.82			11.5565	48.9538
22.1821	0.15			11.5693	53.0705
22.1847	0.39			11.5821	57.2933
22.1945	0.26			11.5949	61.5942
22.1982	0.81			11.6077	65.9455
22.2165	0.6			11.6205	70.3202
22.2285	0.6			11.6333	74.6935
22.2581	2.15			11.646	79.0431
22.2593	0.98			11.6588	83.3499
22.2758	0.64			11.6716	87.5991
22.2982	0.14			11.6844	91.7803
22.3024	6.05			11.6972	95.8881
22.3151	0.44			11.71	99.9221
22.3252	0.98			11.7228	103.887
22.3574	1.04			11.7356	107.793
22.3661	0.16			11.7484	111.652
22.3768	1.42			11.7612	115.484
22.383	1.57			11.7739	119.307
22.4225	0.11			11.7867	123.144
22.4311	0.77			11.7995	127.016
22.436	0.18			11.8123	130.944
22.4485	0.48			11.8251	134.948
22.4553	0.64			11.8379	139.042
22.4643	1.15			11.8507	143.238
22.4684	1.17			11.8635	147.54
22.4773	0.14			11.8763	151.946
22.4825	0.31			11.889	156.449
22.4899	0.35			11.9018	161.032
22.5017	0.2			11.9146	165.673
22.5057	3.59			11.9274	170.341
22.5365	0.77			11.9402	175.001
22.5641	0.3			11.953	179.611
22.5814	0.61			11.9658	184.127
22.5941	0.85			11.9786	188.5
22.6047	0.6			11.9914	192.683
22.6157	0.3			12.0041	196.625
22.6327	0.12			12.0169	200.282
22.6413	1.39			12.0297	203.61
22.6453	0.28			12.0425	206.572
22.6503	0.48			12.0553	209.135
22.6947	1.16			12.0681	211.275
22.7051	3.78			12.0809	212.976
22.7078	0.15			12.0937	214.227
22.7324	0.12			12.1065	215.029
22.7682	0.95			12.1192	215.388
22.7717	0.93			12.132	215.319
22.7792	0.31			12.1448	214.841
22.7879	0.17			12.1576	213.982
22.7919	0.14			12.1704	212.77
22.8235	0.17			12.1832	211.24
22.8527	0.16			12.196	209.427
22.8569	0.23			12.2088	207.365
22.8589	0.29			12.2216	205.089
22.8721	0.62			12.2343	202.634
22.8775	1.65			12.2471	200.028
22.9068	0.7			12.2599	197.301
22.927	0.12			12.2727	194.475
22.9477	0.68			12.2855	191.572
22.949	0.41			12.2983	188.609
22.9584	0.15			12.3111	185.6
22.9608	0.22			12.3239	182.555
22.9641	0.43			12.3367	179.486
23.0132	0.8			12.3495	176.401
23.0235	0.2			12.3622	173.306
23.0381	1			12.375	170.211
23.0459	0.11			12.3878	167.124
23.0679	0.5			12.4006	164.057
23.0788	0.56			12.4134	161.023
23.0847	0.47			12.4262	158.036
23.1045	0.13			12.439	155.115
23.1281	0.2			12.4518	152.279
23.1545	0.13			12.4646	149.551
23.1598	0.15			12.4773	146.954
23.1679	0.29			12.4901	144.512
23.2203	0.17			12.5029	142.25
23.2214	0.79			12.5157	140.191
23.238	0.65			12.5285	138.357
23.2515	2.05			12.5413	136.767
23.257	0.42			12.5541	135.437
23.2789	0.37			12.5669	134.377
23.286	0.26			12.5797	133.596
23.3029	0.51			12.5925	133.092
23.3152	0.25			12.6052	132.862
23.3931	0.26			12.618	132.894
23.4061	0.93			12.6308	133.171
23.4172	0.1			12.6436	133.671
23.4297	0.98			12.6564	134.364
23.4452	0.88			12.6692	135.217
23.4699	0.29			12.682	136.193
23.4922	0.62			12.6948	137.249
23.5206	0.27			12.7076	138.341
23.5357	0.41			12.7203	139.422
23.5553	0.38			12.7331	140.445
23.5686	0.41			12.7459	141.361
23.5897	0.32			12.7587	142.124
23.6003	0.37			12.7715	142.688
23.6312	0.26			12.7843	143.01
23.671	0.15			12.7971	143.051
23.6771	0.18			12.8099	142.774
23.6866	0.33			12.8227	142.15
23.7176	0.21			12.8354	141.153
23.7249	0.12			12.8482	139.763
23.7291	0.17			12.861	137.968
23.7479	0.45			12.8738	135.76
23.7639	2.33			12.8866	133.139
23.7764	0.25			12.8994	130.113
23.7836	0.18			12.9122	126.693
23.8243	0.64			12.925	122.9
23.843	0.14			12.9378	118.759
23.864	1.04			12.9506	114.301
23.8745	0.13			12.9634	109.56
23.891	0.38			12.9761	104.577
23.9148	0.26			12.9889	99.3943
23.9286	0.56			13.0017	94.0571
23.9368	0.25			13.0145	88.6121
23.9458	0.46			13.0273	83.1061
23.9749	0.34			13.0401	77.586
23.9782	0.63			13.0529	72.0969
23.9975	0.23			13.0657	66.6819
24.0154	0.15			13.0785	61.3814
24.024	0.11			13.0912	56.232
24.0254	0.15			13.104	51.2664
24.0327	0.46			13.1168	46.5125
24.0615	0.23			13.1296	41.994
24.0912	0.24			13.1424	37.7292
24.0999	0.14			13.1552	33.7319
24.1091	0.16			13.168	30.011
24.1304	0.26			13.1808	26.5709
24.1567	0.11			13.1936	23.4118
24.1672	0.16			13.2064	20.5301
24.1798	0.21			13.2191	17.9188
24.2009	0.5			13.2319	15.5682
24.2158	0.2			13.2447	13.4661
24.2198	0.1			13.2575	11.5985
24.2252	0.36			13.2703	9.95001
24.2465	0.11			13.2831	8.50445
24.2553	0.43			13.2959	7.24517
24.27	0.3			13.3087	6.15546
24.2787	0.28			13.3215	5.21892
24.2855	0.16			13.3342	4.41971
24.2957	0.14			13.347	3.74281
24.3192	0.15			13.3598	3.1742
24.3224	0.27			13.3726	2.70094
24.3741	0.57			13.3854	2.31136
24.3932	0.64			13.3982	1.99499
24.4161	0.33			13.411	1.74265
24.433	1.02			13.4238	1.54641
24.4569	0.41			13.4366	1.39953
24.4607	0.52			13.4493	1.29643
24.4762	0.47			13.4621	1.23258
24.4884	0.12			13.4749	1.20444
24.5055	0.31			13.4877	1.20936
24.5543	0.27			13.5005	1.24547
24.5703	0.52			13.5133	1.31159
24.5891	0.15			13.5261	1.40711
24.597	0.77			13.5389	1.53191
24.6297	0.52			13.5517	1.68622
24.6339	0.11			13.5645	1.87055
24.6474	0.35			13.5772	2.08556
24.669	0.4			13.59	2.33195
24.6739	0.41			13.6028	2.61037
24.693	0.26			13.6156	2.92134
24.7198	0.21			13.6284	3.2651
24.7474	0.24			13.6412	3.64154
24.7558	0.94			13.654	4.05014
24.7688	1.42			13.6668	4.48986
24.7912	2.43			13.6796	4.95908
24.808	0.77			13.6923	5.45557
24.8406	0.42			13.7051	5.9764
24.8468	0.93			13.7179	6.51801
24.8584	0.16			13.7307	7.07614
24.8714	0.3			13.7435	7.64589
24.8827	0.43			13.7563	8.22178
24.8958	0.25			13.7691	8.79779
24.91	0.32			13.7819	9.36751
24.9261	0.87			13.7947	9.92422
24.96	0.65			13.8074	10.4611
24.9692	0.39			13.8202	10.9711
24.9692	0.12			13.833	11.4477
24.9849	0.68			13.8458	11.8845
24.9896	0.38			13.8586	12.2756
25.0025	0.82			13.8714	12.6158
25.0177	0.37			13.8842	12.9007
25.0565	0.8			13.897	13.127
25.0846	0.68			13.9098	13.2924
25.1114	1.89			13.9225	13.3958
25.1437	1.44			13.9353	13.4372
25.161	3.04			13.9481	13.418
25.1664	2.91			13.9609	13.3407
25.1708	0.24			13.9737	13.2092
25.1996	0.43			13.9865	13.0282
25.2141	0.42			13.9993	12.8036
25.2184	0.56			14.0121	12.5421
25.2483	0.13			14.0249	12.251
25.2597	0.84			14.0376	11.938
25.2735	1.58			14.0504	11.6112
25.2998	0.57			14.0632	11.2787
25.3124	0.34			14.076	10.9483
25.328	0.4			14.0888	10.6278
25.3562	0.9			14.1016	10.324
25.3656	0.64			14.1144	10.0433
25.3836	4.52			14.1272	9.79087
25.3896	0.33			14.14	9.5712
25.4131	4.33			14.1528	9.3875
25.4291	0.63			14.1655	9.24182
25.4331	0.55			14.1783	9.13503
25.4629	0.44			14.1911	9.06679
25.5118	1.66			14.2039	9.0356
25.5147	0.82			14.2167	9.03887
25.5287	1.77			14.2295	9.07303
25.5662	1.41			14.2423	9.13363
25.5706	0.35			14.2551	9.21549
25.5792	1.1			14.2679	9.31289
25.6107	1.64			14.2806	9.4197
25.6225	0.35			14.2934	9.52959
25.6233	1.14			14.3062	9.6362
25.6393	0.95			14.319	9.7333
25.6438	0.23			14.3318	9.81498
25.6645	0.29			14.3446	9.87581
25.6734	0.2			14.3574	9.91094
25.6767	0.8			14.3702	9.91624
25.7013	0.47			14.383	9.88838
25.7247	2.79			14.3958	9.82489
25.733	0.41			14.4085	9.72423
25.7356	0.13			14.4213	9.58573
25.747	0.97			14.4341	9.40966
25.7604	0.4			14.4469	9.19712
25.7684	0.8			14.4597	8.95003
25.7963	0.57			14.4725	8.671
25.8363	0.53			14.4853	8.36328
25.8371	0.43			14.4981	8.03064
25.8853	0.37			14.5109	7.67725
25.8997	0.59			14.5236	7.30757
25.904	0.6			14.5364	6.92625
25.9271	0.7			14.5492	6.538
25.9569	0.48			14.562	6.14753
25.9685	0.31			14.5748	5.75942
25.9839	3.03			14.5876	5.37808
25.9846	0.38			14.6004	5.00771
26.0056	2.07			14.6132	4.65222
26.0137	0.14			14.626	4.31526
26.0311	0.42			14.6387	4.00019
26.0553	0.27			14.6515	3.71012
26.0768	0.15			14.6643	3.44793
26.0924	0.13			14.6771	3.21631
26.0993	0.12			14.6899	3.01788
26.1116	1.58			14.7027	2.85517
26.1331	1.14			14.7155	2.73076
26.1406	0.24			14.7283	2.64737
26.1474	0.22			14.7411	2.60791
26.1635	0.36			14.7539	2.61555
26.1729	1.42			14.7667	2.67384
26.1995	0.36			14.7794	2.78676
26.2406	0.76			14.7922	2.95874
26.2512	2.63			14.805	3.19475
26.2701	0.19			14.8178	3.50026
26.2725	0.31			14.8306	3.88128
26.2971	1.72			14.8434	4.34431
26.3154	0.6			14.8562	4.89629
26.3353	0.9			14.869	5.54447
26.3421	0.19			14.8818	6.29638
26.3563	1.23			14.8945	7.15957
26.3589	0.83			14.9073	8.14154
26.365	0.38			14.9201	9.24944
26.4051	1.15			14.9329	10.4899
26.4207	1.04			14.9457	11.8687
26.4396	1			14.9585	13.3908
26.4728	0.27			14.9713	15.0594
26.4848	3.25			14.9841	16.8764
26.5012	3.53			14.9969	18.842
26.5351	0.14			15.0096	20.9537
26.5587	0.88			15.0224	23.2074
26.5809	0.62			15.0352	25.596
26.6007	0.16			15.048	28.11
26.6009	1.89			15.0608	30.7372
26.6227	1.55			15.0736	33.4629
26.6325	1.7			15.0864	36.2696
26.6499	0.74			15.0992	39.1376
26.6882	2.45			15.112	42.0451
26.7317	0.63			15.1248	44.9683
26.7498	1.42			15.1375	47.8823
26.7662	0.42			15.1503	50.7612
26.7771	2.41			15.1631	53.5786
26.8035	1.12			15.1759	56.3086
26.8162	0.11			15.1887	58.926
26.8363	1.02			15.2015	61.4071
26.8645	0.79			15.2143	63.7304
26.8701	0.54			15.2271	65.8772
26.8841	1.46			15.2399	67.832
26.889	0.15			15.2526	69.583
26.9266	0.42			15.2654	71.1229
26.9506	0.87			15.2782	72.4486
26.9827	0.57			15.291	73.5618
27.0066	2.07			15.3038	74.4687
27.0203	1.73			15.3166	75.1804
27.0371	0.2			15.3294	75.712
27.0667	2.01			15.3422	76.0827
27.0681	0.15			15.355	76.3151
27.0794	0.22			15.3677	76.4345
27.0996	0.13			15.3805	76.4681
27.151	0.12			15.3933	76.4442
27.1598	0.7			15.4061	76.3913
27.1829	3.65			15.4189	76.3372
27.19	1.11			15.4317	76.3079
27.2199	0.86			15.4445	76.3268
27.2232	0.18			15.4573	76.4137
27.2386	0.33			15.4701	76.5844
27.2515	1.09			15.4828	76.8495
27.2889	1.71			15.4956	77.2147
27.2983	0.32			15.5084	77.6797
27.3137	0.12			15.5212	78.2389
27.3508	0.83			15.534	78.8807
27.3658	0.3			15.5468	79.5887
27.4085	0.92			15.5596	80.3412
27.4506	0.52			15.5724	81.1127
27.4608	0.59			15.5852	81.8744
27.4849	0.12			15.598	82.5949
27.5108	0.17			15.6107	83.2418
27.5205	1.69			15.6235	83.7821
27.5473	0.42			15.6363	84.1839
27.5597	0.44			15.6491	84.417
27.6044	0.41			15.6619	84.4543
27.6147	0.35			15.6747	84.2722
27.6255	1.65			15.6875	83.8519
27.6338	0.1			15.7003	83.1796
27.6417	0.39			15.7131	82.2469
27.6555	0.21			15.7258	81.0512
27.6646	0.15			15.7386	79.5959
27.6906	0.62			15.7514	77.8896
27.7144	0.37			15.7642	75.9465
27.7276	0.16			15.777	73.7854
27.7307	0.7			15.7898	71.4294
27.7439	2.07			15.8026	68.9051
27.7846	0.21			15.8154	66.2417
27.817	0.2			15.8282	63.4703
27.8374	0.19			15.8409	60.623
27.8472	0.33			15.8537	57.7325
27.8857	0.57			15.8665	54.8306
27.9066	0.2			15.8793	51.9485
27.9479	0.26			15.8921	49.1151
27.9572	0.28			15.9049	46.3579
27.9895	0.61			15.9177	43.7013
27.9977	0.14			15.9305	41.1672
28.0069	0.3			15.9433	38.7748
28.0572	0.2			15.9561	36.5403
28.0612	0.38			15.9688	34.4771
28.075	0.74			15.9816	32.5958
28.0997	1.69			15.9944	30.9048
28.1188	0.41			16.0072	29.4101
28.1282	0.23			16.02	28.1157
28.1421	0.19			16.0328	27.0242
28.1612	0.34			16.0456	26.1364
28.187	0.21			16.0584	25.4525
28.2031	0.3			16.0712	24.9715
28.2205	0.4			16.084	24.692
28.2378	0.16			16.0967	24.6119
28.2534	0.35			16.1095	24.7292
28.2904	0.19			16.1223	25.0414
28.3071	0.18			16.1351	25.546
28.3094	0.4			16.1479	26.2404
28.3325	0.18			16.1607	27.1221
28.3588	0.21			16.1735	28.1881
28.3775	0.55			16.1863	29.4353
28.3891	0.38			16.199	30.8606
28.3905	0.34			16.2118	32.46
28.4337	0.11			16.2246	34.2292
28.4358	0.23			16.2374	36.1632
28.478	0.32			16.2502	38.2558
28.5072	0.7			16.263	40.5001
28.5197	0.36			16.2758	42.8881
28.5412	0.75			16.2886	45.4102
28.5696	0.62			16.3014	48.0556
28.5869	0.3			16.3142	50.812
28.605	0.35			16.327	53.6657
28.6197	0.15			16.3397	56.6013
28.6648	0.28			16.3525	59.6022
28.697	0.29			16.3653	62.6502
28.7154	0.2			16.3781	65.7262
28.7486	0.11			16.3909	68.8098
28.755	0.41			16.4037	71.8801
28.7637	0.44			16.4165	74.9158
28.8039	0.11			16.4293	77.8953
28.8086	0.18			16.442	80.7979
28.8304	0.73			16.4548	83.6031
28.8349	0.19			16.4676	86.2922
28.8589	0.12			16.4804	88.8476
28.8664	0.42			16.4932	91.2544
28.8744	0.32			16.506	93.4999
28.8838	0.34			16.5188	95.5742
28.9409	0.36			16.5316	97.4708
28.9773	0.41			16.5444	99.1865
29.0062	0.37			16.5572	100.721
29.0128	0.12			16.5699	102.079
29.0169	0.24			16.5827	103.267
29.041	0.5			16.5955	104.295
29.0517	0.31			16.6083	105.176
29.0828	0.28			16.6211	105.927
29.0997	0.17			16.6339	106.564
29.1239	0.59			16.6467	107.107
29.1485	0.31			16.6595	107.575
29.1508	0.22			16.6723	107.988
29.1549	0.24			16.6851	108.366
29.2327	0.7			16.6978	108.727
29.2496	0.35			16.7106	109.086
29.2631	0.17			16.7234	109.458
29.2796	0.31			16.7362	109.853
29.298	0.15			16.749	110.28
29.3067	0.36			16.7618	110.74
29.3413	0.31			16.7746	111.235
29.3605	0.53			16.7874	111.759
29.3733	0.2			16.8001	112.306
29.3766	0.33			16.8129	112.862
29.4058	0.63			16.8257	113.412
29.4489	0.14			16.8385	113.938
29.4612	0.23			16.8513	114.419
29.4769	0.43			16.8641	114.832
29.4989	0.21			16.8769	115.152
29.5104	0.13			16.8897	115.356
29.5166	0.1			16.9025	115.418
29.5664	0.26			16.9153	115.315
29.5729	0.32			16.928	115.025
29.6164	0.23			16.9408	114.527
29.6372	0.22			16.9536	113.807
29.6495	0.16			16.9664	112.85
29.6603	0.3			16.9792	111.647
29.6988	0.23			16.992	110.194
29.7342	0.14			17.0048	108.49
29.7431	0.33			17.0176	106.54
29.7541	0.51			17.0304	104.353
29.7884	0.39			17.0432	101.942
29.7893	0.15			17.0559	99.3267
29.8005	0.37			17.0687	96.5275
29.8482	0.3			17.0815	93.5697
29.8656	0.15			17.0943	90.4814
29.8952	0.13			17.1071	87.2922
29.9683	0.18			17.1199	84.0334
29.97	0.24			17.1327	80.7369
29.9913	0.14			17.1455	77.4344
30.0002	0.15			17.1583	74.1565
30.0099	0.34			17.1711	70.9323
30.0349	0.31			17.1838	67.7888
30.0685	0.22			17.1966	64.7499
30.0774	0.16			17.2094	61.8362
30.0902	0.34			17.2222	59.0649
30.1236	0.8			17.235	56.4489
30.1279	0.17			17.2478	53.9972
30.1399	0.29			17.2606	51.715
30.2141	0.36			17.2734	49.6033
30.2411	0.21			17.2861	47.6595
30.2657	0.33			17.2989	45.8777
30.2877	0.16			17.3117	44.2491
30.293	0.41			17.3245	42.7624
30.3221	0.21			17.3373	41.4046
30.3252	0.15			17.3501	40.1611
30.3336	0.14			17.3629	39.0168
30.3697	0.24			17.3757	37.9566
30.39	0.11			17.3885	36.9653
30.4083	0.29			17.4013	36.0289
30.4359	0.19			17.414	35.1346
30.4761	0.11			17.4268	34.2712
30.5078	0.32			17.4396	33.4293
30.5094	0.11			17.4524	32.6016
30.5522	0.19			17.4652	31.7828
30.5681	0.61			17.478	30.9699
30.5878	0.42			17.4908	30.1616
30.6059	0.26			17.5036	29.3587
30.6078	0.22			17.5164	28.5635
30.6312	0.63			17.5292	27.7796
30.6372	0.46			17.5419	27.0119
30.6802	0.39			17.5547	26.2658
30.7367	0.58			17.5675	25.547
30.747	0.2			17.5803	24.8616
30.7884	0.17			17.5931	24.2151
30.806	0.18			17.6059	23.6127
30.8297	0.27			17.6187	23.0588
30.8712	0.36			17.6315	22.5569
30.8965	0.15			17.6442	22.1094
30.9204	0.13			17.657	21.7174
30.9518	0.14			17.6698	21.3809
30.9873	0.16			17.6826	21.0987
31.0058	0.19			17.6954	20.8684
31.0119	0.17			17.7082	20.6865
31.035	0.33			17.721	20.5485
31.0633	0.26			17.7338	20.4494
31.0856	0.16			17.7466	20.3832
31.0902	0.26			17.7594	20.3438
31.1026	0.22			17.7721	20.3248
31.1091	0.13			17.7849	20.3196
31.1523	0.19			17.7977	20.3222
31.1915	0.12			17.8105	20.3265
31.2397	0.13			17.8233	20.3273
31.2463	0.11			17.8361	20.3199
31.263	0.11			17.8489	20.3006
31.2914	0.11			17.8617	20.2664
31.2951	0.13			17.8745	20.2154
31.3188	0.19			17.8873	20.1466
31.3322	0.22			17.9	20.0604
31.3595	0.18			17.9128	19.9577
31.3974	0.21			17.9256	19.8407
31.4037	0.24			17.9384	19.7123
31.4487	0.15			17.9512	19.5763
31.4562	0.13			17.964	19.4371
31.4991	0.24			17.9768	19.2995
31.5231	0.13			17.9896	19.1687
31.531	0.23			18.0023	19.0502
31.5539	0.16			18.0151	18.9491
31.5665	0.16			18.0279	18.8708
31.581	0.23			18.0407	18.8198
31.6074	0.39			18.0535	18.8005
31.6307	0.34			18.0663	18.8163
31.6438	0.13			18.0791	18.8699
31.6631	0.1			18.0919	18.963
31.6926	0.18			18.1047	19.0963
31.7206	0.19			18.1175	19.2693
31.7878	0.2			18.1303	19.4806
31.8006	0.13			18.143	19.7273
31.8074	0.16			18.1558	20.0056
31.8353	0.19			18.1686	20.3107
31.847	0.18			18.1814	20.6368
31.8637	0.2			18.1942	20.9772
31.9282	0.17			18.207	21.3245
31.9312	0.14			18.2198	21.6708
31.9379	0.19			18.2326	22.008
31.9631	0.18			18.2453	22.3277
31.9673	0.21			18.2581	22.6216
31.9691	0.2			18.2709	22.8815
32.0342	0.28			18.2837	23.1
32.0588	0.24			18.2965	23.2699
32.0715	0.14			18.3093	23.3852
32.1144	0.34			18.3221	23.4406
32.1145	0.15			18.3349	23.4319
32.1428	0.28			18.3477	23.3563
32.1697	0.21			18.3605	23.212
32.1811	0.11			18.3732	22.9986
32.195	0.15			18.386	22.717
32.2049	0.19			18.3988	22.3691
32.2248	0.19			18.4116	21.9584
32.2679	0.12			18.4244	21.4891
32.3285	0.14			18.4372	20.9666
32.3351	0.16			18.45	20.397
32.3769	0.15			18.4628	19.7871
32.3846	0.22			18.4756	19.1444
32.4292	0.2			18.4884	18.4763
32.4405	0.45			18.5011	17.7908
32.4561	0.16			18.5139	17.0955
32.4903	0.27			18.5267	16.3981
32.4968	0.27			18.5395	15.7057
				18.5523	15.0252
				18.5651	14.3627
				18.5779	13.7236
				18.5907	13.1128
				18.6034	12.5341
				18.6162	11.9906
				18.629	11.4847
				18.6418	11.0179
				18.6546	10.5908
				18.6674	10.2037
				18.6802	9.85596
				18.693	9.54646
				18.7058	9.2737
				18.7186	9.03579
				18.7313	8.8306
				18.7441	8.65582
				18.7569	8.50907
				18.7697	8.38797
				18.7825	8.2902
				18.7953	8.21359
				18.8081	8.15616
				18.8209	8.11615
				18.8337	8.09203
				18.8465	8.08254
				18.8592	8.08669
				18.872	8.10373
				18.8848	8.1331
				18.8976	8.17448
				18.9104	8.22767
				18.9232	8.29257
				18.936	8.36915
				18.9488	8.45738
				18.9616	8.55715
				18.9744	8.66828
				18.9871	8.79045
				18.9999	8.92313
				19.0127	9.06558
				19.0255	9.21684
				19.0383	9.37569
				19.0511	9.54065
				19.0639	9.70999
				19.0767	9.88178
				19.0894	10.0539
				19.1022	10.2239
				19.115	10.3895
				19.1278	10.5482
				19.1406	10.6975
				19.1534	10.8348
				19.1662	10.9579
				19.179	11.0644
				19.1918	11.1524
				19.2046	11.2202
				19.2173	11.2662
				19.2301	11.2893
				19.2429	11.2888
				19.2557	11.2642
				19.2685	11.2156
				19.2813	11.1432
				19.2941	11.0478
				19.3069	10.9307
				19.3197	10.7932
				19.3325	10.6372
				19.3452	10.4647
				19.358	10.2782
				19.3708	10.0801
				19.3836	9.87331
				19.3964	9.66059
				19.4092	9.44489
				19.422	9.22919
				19.4348	9.0164
				19.4475	8.8094
				19.4603	8.6109
				19.4731	8.42347
				19.4859	8.24946
				19.4987	8.09095
				19.5115	7.94977
				19.5243	7.8274
				19.5371	7.72502
				19.5499	7.64343
				19.5627	7.5831
				19.5755	7.54413
				19.5882	7.52628
				19.601	7.52899
				19.6138	7.55138
				19.6266	7.5923
				19.6394	7.65034
				19.6522	7.72394
				19.665	7.81132
				19.6778	7.91062
				19.6906	8.01993
				19.7033	8.13727
				19.7161	8.26073
				19.7289	8.38843
				19.7417	8.5186
				19.7545	8.64957
				19.7673	8.77984
				19.7801	8.90803
				19.7929	9.03297
				19.8056	9.15362
				19.8184	9.26912
				19.8312	9.37875
				19.844	9.48193
				19.8568	9.57819
				19.8696	9.6672
				19.8824	9.74868
				19.8952	9.82242
				19.908	9.88829
				19.9208	9.94621
				19.9336	9.99614
				19.9463	10.0381
				19.9591	10.0721
				19.9719	10.0984
				19.9847	10.1172
				19.9975	10.1288
				20.0103	10.1337
				20.0231	10.1326
				20.0359	10.1262
				20.0486	10.1156
				20.0614	10.1019
				20.0742	10.0866
				20.087	10.0713
				20.0998	10.0578
				20.1126	10.0482
				20.1254	10.0445
				20.1382	10.0491
				20.151	10.0643
				20.1638	10.0926
				20.1765	10.1362
				20.1893	10.1974
				20.2021	10.2785
				20.2149	10.3814
				20.2277	10.5079
				20.2405	10.6593
				20.2533	10.8369
				20.2661	11.0415
				20.2789	11.2734
				20.2917	11.5328
				20.3044	11.8191
				20.3172	12.1318
				20.33	12.4695
				20.3428	12.8308
				20.3556	13.2139
				20.3684	13.6163
				20.3812	14.0357
				20.394	14.4692
				20.4067	14.9138
				20.4195	15.3664
				20.4323	15.8233
				20.4451	16.2813
				20.4579	16.7366
				20.4707	17.1856
				20.4835	17.6247
				20.4963	18.0503
				20.5091	18.4587
				20.5219	18.8468
				20.5346	19.2112
				20.5474	19.5491
				20.5602	19.8579
				20.573	20.1352
				20.5858	20.3792
				20.5986	20.5887
				20.6114	20.7628
				20.6242	20.9014
				20.637	21.0049
				20.6498	21.0745
				20.6625	21.1122
				20.6753	21.1206
				20.6881	21.1031
				20.7009	21.064
				20.7137	21.0081
				20.7265	20.941
				20.7393	20.8689
				20.7521	20.7987
				20.7649	20.7374
				20.7776	20.6926
				20.7904	20.6719
				20.8032	20.6831
				20.816	20.7337
				20.8288	20.831
				20.8416	20.9819
				20.8544	21.1925
				20.8672	21.4683
				20.88	21.8136
				20.8927	22.2319
				20.9055	22.7252
				20.9183	23.2943
				20.9311	23.9387
				20.9439	24.6565
				20.9567	25.4441
				20.9695	26.2968
				20.9823	27.2084
				20.9951	28.1717
				21.0079	29.1781
				21.0206	30.2185
				21.0334	31.2828
				21.0462	32.3606
				21.059	33.4411
				21.0718	34.514
				21.0846	35.5689
				21.0974	36.5963
				21.1102	37.5874
				21.123	38.5347
				21.1358	39.432
				21.1485	40.2747
				21.1613	41.0596
				21.1741	41.7858
				21.1869	42.4538
				21.1997	43.0663
				21.2125	43.6275
				21.2253	44.1437
				21.2381	44.6224
				21.2508	45.0729
				21.2636	45.5053
				21.2764	45.9308
				21.2892	46.3614
				21.302	46.8091
				21.3148	47.2863
				21.3276	47.8049
				21.3404	48.3765
				21.3532	49.0115
				21.366	49.7197
				21.3787	50.5093
				21.3915	51.387
				21.4043	52.3579
				21.4171	53.4254
				21.4299	54.5907
				21.4427	55.8535
				21.4555	57.2112
				21.4683	58.6593
				21.4811	60.1913
				21.4938	61.799
				21.5066	63.4725
				21.5194	65.2001
				21.5322	66.9687
				21.545	68.764
				21.5578	70.5705
				21.5706	72.3721
				21.5834	74.1516
				21.5962	75.892
				21.609	77.5758
				21.6217	79.186
				21.6345	80.7058
				21.6473	82.1193
				21.6601	83.4118
				21.6729	84.5697
				21.6857	85.5809
				21.6985	86.4352
				21.7113	87.1245
				21.7241	87.6424
				21.7369	87.9851
				21.7496	88.1508
				21.7624	88.1399
				21.7752	87.9552
				21.788	87.6012
				21.8008	87.0848
				21.8136	86.4142
				21.8264	85.5991
				21.8392	84.6507
				21.8519	83.5809
				21.8647	82.4022
				21.8775	81.1277
				21.8903	79.7704
				21.9031	78.3432
				21.9159	76.8585
				21.9287	75.3285
				21.9415	73.7642
				21.9543	72.1762
				21.9671	70.5738
				21.9798	68.9658
				21.9926	67.3595
				22.0054	65.7619
				22.0182	64.1786
				22.031	62.6146
				22.0438	61.0743
				22.0566	59.5611
				22.0694	58.0782
				22.0822	56.628
				22.095	55.2125
				22.1077	53.8335
				22.1205	52.4923
				22.1333	51.1899
				22.1461	49.9271
				22.1589	48.7044
				22.1717	47.522
				22.1845	46.38
				22.1973	45.278
				22.21	44.2157
				22.2228	43.1924
				22.2356	42.2071
				22.2484	41.2587
				22.2612	40.346
				22.274	39.4675
				22.2868	38.6217
				22.2996	37.8068
				22.3124	37.0213
				22.3252	36.2634
				22.3379	35.5313
				22.3507	34.8234
				22.3635	34.1382
				22.3763	33.4741
				22.3891	32.8297
				22.4019	32.2037
				22.4147	31.5951
				22.4275	31.0027
				22.4403	30.4257
				22.4531	29.8633
				22.4658	29.3147
				22.4786	28.7793
				22.4914	28.2565
				22.5042	27.7458
				22.517	27.2467
				22.5298	26.7586
				22.5426	26.281
				22.5554	25.8134
				22.5681	25.3551
				22.5809	24.9057
				22.5937	24.4646
				22.6065	24.0311
				22.6193	23.6046
				22.6321	23.1845
				22.6449	22.7703
				22.6577	22.3615
				22.6705	21.9576
				22.6833	21.5582
				22.696	21.1629
				22.7088	20.7716
				22.7216	20.3841
				22.7344	20.0004
				22.7472	19.6205
				22.76	19.2447
				22.7728	18.8733
				22.7856	18.5064
				22.7984	18.1447
				22.8112	17.7886
				22.8239	17.4386
				22.8367	17.0953
				22.8495	16.7594
				22.8623	16.4315
				22.8751	16.1121
				22.8879	15.802
				22.9007	15.5017
				22.9135	15.2118
				22.9263	14.9328
				22.9391	14.6652
				22.9518	14.4095
				22.9646	14.166
				22.9774	13.935
				22.9902	13.7167
				23.003	13.5114
				23.0158	13.3191
				23.0286	13.1397
				23.0414	12.9732
				23.0541	12.8192
				23.0669	12.6775
				23.0797	12.5477
				23.0925	12.429
				23.1053	12.321
				23.1181	12.2227
				23.1309	12.1334
				23.1437	12.0521
				23.1565	11.9777
				23.1693	11.9093
				23.182	11.8456
				23.1948	11.7856
				23.2076	11.7283
				23.2204	11.6724
				23.2332	11.6171
				23.246	11.5613
				23.2588	11.5043
				23.2716	11.4453
				23.2844	11.3838
				23.2971	11.3191
				23.3099	11.2512
				23.3227	11.1797
				23.3355	11.1046
				23.3483	11.0262
				23.3611	10.9447
				23.3739	10.8605
				23.3867	10.7743
				23.3995	10.6866
				23.4123	10.5982
				23.425	10.5101
				23.4378	10.4231
				23.4506	10.3383
				23.4634	10.2566
				23.4762	10.1791
				23.489	10.1067
				23.5018	10.0404
				23.5146	9.98094
				23.5274	9.92923
				23.5402	9.88587
				23.5529	9.85138
				23.5657	9.82611
				23.5785	9.81022
				23.5913	9.8037
				23.6041	9.80635
				23.6169	9.81773
				23.6297	9.83723
				23.6425	9.86403
				23.6552	9.89714
				23.668	9.93537
				23.6808	9.97742
				23.6936	10.0219
				23.7064	10.0671
				23.7192	10.1117
				23.732	10.154
				23.7448	10.1924
				23.7576	10.2254
				23.7704	10.2516
				23.7831	10.2696
				23.7959	10.2784
				23.8087	10.2769
				23.8215	10.2644
				23.8343	10.2404
				23.8471	10.2045
				23.8599	10.1567
				23.8727	10.0971
				23.8855	10.0262
				23.8983	9.94458
				23.911	9.85304
				23.9238	9.75264
				23.9366	9.64454
				23.9494	9.53008
				23.9622	9.4107
				23.975	9.2879
				23.9878	9.16325
				24.0006	9.03835
				24.0133	8.91477
				24.0261	8.79405
				24.0389	8.67765
				24.0517	8.56698
				24.0645	8.46328
				24.0773	8.3677
				24.0901	8.28124
				24.1029	8.20472
				24.1157	8.1388
				24.1285	8.08399
				24.1412	8.04061
				24.154	8.00882
				24.1668	7.98861
				24.1796	7.97982
				24.1924	7.98217
				24.2052	7.99525
				24.218	8.01854
				24.2308	8.05144
				24.2436	8.09329
				24.2564	8.14338
				24.2691	8.20101
				24.2819	8.26545
				24.2947	8.33602
				24.3075	8.4121
				24.3203	8.49311
				24.3331	8.57857
				24.3459	8.66811
				24.3587	8.76146
				24.3714	8.85849
				24.3842	8.95919
				24.397	9.06367
				24.4098	9.17218
				24.4226	9.28506
				24.4354	9.40279
				24.4482	9.52591
				24.461	9.65503
				24.4738	9.79078
				24.4866	9.93384
				24.4993	10.0848
				24.5121	10.2443
				24.5249	10.4129
				24.5377	10.5908
				24.5505	10.7783
				24.5633	10.9756
				24.5761	11.1824
				24.5889	11.3987
				24.6017	11.6237
				24.6145	11.8569
				24.6272	12.0974
				24.64	12.3441
				24.6528	12.596
				24.6656	12.8517
				24.6784	13.11
				24.6912	13.3695
				24.704	13.629
				24.7168	13.8873
				24.7296	14.1432
				24.7423	14.396
				24.7551	14.6449
				24.7679	14.8896
				24.7807	15.1298
				24.7935	15.3659
				24.8063	15.598
				24.8191	15.827
				24.8319	16.0539
				24.8447	16.2797
				24.8575	16.5059
				24.8702	16.734
				24.883	16.9655
				24.8958	17.202
				24.9086	17.445
				24.9214	17.6959
				24.9342	17.956
				24.947	18.2264
				24.9598	18.5078
				24.9725	18.8008
				24.9853	19.1054
				24.9981	19.4216
				25.0109	19.7489
				25.0237	20.0865
				25.0365	20.4335
				25.0493	20.7885
				25.0621	21.1501
				25.0749	21.5166
				25.0877	21.8862
				25.1004	22.2572
				25.1132	22.6278
				25.126	22.996
				25.1388	23.3602
				25.1516	23.7187
				25.1644	24.07
				25.1772	24.4126
				25.19	24.7452
				25.2028	25.0665
				25.2156	25.3756
				25.2283	25.6713
				25.2411	25.9527
				25.2539	26.2189
				25.2667	26.4691
				25.2795	26.7023
				25.2923	26.9177
				25.3051	27.1145
				25.3179	27.2918
				25.3307	27.4487
				25.3435	27.5844
				25.3562	27.698
				25.369	27.7887
				25.3818	27.8558
				25.3946	27.8986
				25.4074	27.9166
				25.4202	27.9092
				25.433	27.8763
				25.4458	27.8176
				25.4585	27.7331
				25.4713	27.6231
				25.4841	27.4879
				25.4969	27.3281
				25.5097	27.1444
				25.5225	26.9376
				25.5353	26.709
				25.5481	26.4596
				25.5609	26.1909
				25.5737	25.9045
				25.5864	25.6019
				25.5992	25.285
				25.612	24.9557
				25.6248	24.6161
				25.6376	24.2683
				25.6504	23.9146
				25.6632	23.5573
				25.676	23.1987
				25.6888	22.8414
				25.7016	22.4878
				25.7143	22.1403
				25.7271	21.8013
				25.7399	21.4732
				25.7527	21.1581
				25.7655	20.8581
				25.7783	20.5751
				25.7911	20.3107
				25.8039	20.0664
				25.8166	19.8432
				25.8294	19.6421
				25.8422	19.4636
				25.855	19.3078
				25.8678	19.1749
				25.8806	19.0645
				25.8934	18.9761
				25.9062	18.9087
				25.919	18.8616
				25.9318	18.8336
				25.9445	18.8235
				25.9573	18.8301
				25.9701	18.8522
				25.9829	18.8886
				25.9957	18.9382
				26.0085	18.9998
				26.0213	19.0727
				26.0341	19.1561
				26.0469	19.2493
				26.0597	19.3519
				26.0724	19.4634
				26.0852	19.5838
				26.098	19.7128
				26.1108	19.8503
				26.1236	19.9964
				26.1364	20.151
				26.1492	20.3141
				26.162	20.4856
				26.1747	20.6653
				26.1875	20.8531
				26.2003	21.0486
				26.2131	21.2512
				26.2259	21.4606
				26.2387	21.6758
				26.2515	21.8961
				26.2643	22.1205
				26.2771	22.3478
				26.2899	22.5768
				26.3026	22.8063
				26.3154	23.0347
				26.3282	23.2606
				26.341	23.4825
				26.3538	23.6989
				26.3666	23.9081
				26.3794	24.1085
				26.3922	24.2987
				26.405	24.4772
				26.4178	24.6425
				26.4305	24.7932
				26.4433	24.9282
				26.4561	25.0463
				26.4689	25.1465
				26.4817	25.2279
				26.4945	25.2898
				26.5073	25.3316
				26.5201	25.3531
				26.5329	25.3539
				26.5456	25.334
				26.5584	25.2936
				26.5712	25.2329
				26.584	25.1525
				26.5968	25.0528
				26.6096	24.9348
				26.6224	24.7992
				26.6352	24.6472
				26.648	24.48
				26.6608	24.2987
				26.6735	24.1049
				26.6863	23.8999
				26.6991	23.6854
				26.7119	23.4628
				26.7247	23.234
				26.7375	23.0005
				26.7503	22.7642
				26.7631	22.5266
				26.7758	22.2894
				26.7886	22.0544
				26.8014	21.8231
				26.8142	21.5969
				26.827	21.3774
				26.8398	21.1658
				26.8526	20.9632
				26.8654	20.7705
				26.8782	20.5886
				26.891	20.418
				26.9037	20.259
				26.9165	20.1118
				26.9293	19.9762
				26.9421	19.8518
				26.9549	19.738
				26.9677	19.6339
				26.9805	19.5385
				26.9933	19.4502
				27.0061	19.3678
				27.0189	19.2893
				27.0316	19.2131
				27.0444	19.1372
				27.0572	19.0596
				27.07	18.9783
				27.0828	18.8913
				27.0956	18.7966
				27.1084	18.6927
				27.1212	18.5778
				27.134	18.4505
				27.1467	18.3098
				27.1595	18.1548
				27.1723	17.985
				27.1851	17.8003
				27.1979	17.6008
				27.2107	17.3872
				27.2235	17.1603
				27.2363	16.9214
				27.2491	16.6721
				27.2618	16.4143
				27.2746	16.1499
				27.2874	15.8814
				27.3002	15.6111
				27.313	15.3414
				27.3258	15.0749
				27.3386	14.814
				27.3514	14.5609
				27.3642	14.3177
				27.377	14.0863
				27.3897	13.8683
				27.4025	13.6649
				27.4153	13.4769
				27.4281	13.3049
				27.4409	13.149
				27.4537	13.0089
				27.4665	12.884
				27.4793	12.7733
				27.4921	12.6755
				27.5049	12.589
				27.5176	12.5119
				27.5304	12.4424
				27.5432	12.3782
				27.556	12.3173
				27.5688	12.2575
				27.5816	12.1966
				27.5944	12.1327
				27.6072	12.064
				27.6199	11.9889
				27.6327	11.9061
				27.6455	11.8145
				27.6583	11.7134
				27.6711	11.6024
				27.6839	11.4815
				27.6967	11.3511
				27.7095	11.2116
				27.7223	11.0641
				27.7351	10.9098
				27.7478	10.75
				27.7606	10.5865
				27.7734	10.421
				27.7862	10.2554
				27.799	10.0916
				27.8118	9.93138
				27.8246	9.77659
				27.8374	9.62887
				27.8502	9.48969
				27.863	9.3603
				27.8757	9.24169
				27.8885	9.13455
				27.9013	9.03929
				27.9141	8.95602
				27.9269	8.88451
				27.9397	8.82428
				27.9525	8.77455
				27.9653	8.73431
				27.978	8.70235
				27.9908	8.6773
				28.0036	8.65767
				28.0164	8.64193
				28.0292	8.62851
				28.042	8.6159
				28.0548	8.60266
				28.0676	8.58747
				28.0804	8.5692
				28.0932	8.54687
				28.1059	8.51976
				28.1187	8.48733
				28.1315	8.44931
				28.1443	8.40563
				28.1571	8.35645
				28.1699	8.30213
				28.1827	8.24319
				28.1955	8.18031
				28.2083	8.11429
				28.2211	8.04599
				28.2338	7.97631
				28.2466	7.90618
				28.2594	7.83649
				28.2722	7.76807
				28.285	7.70167
				28.2978	7.63794
				28.3106	7.5774
				28.3234	7.52044
				28.3362	7.46732
				28.3489	7.41814
				28.3617	7.3729
				28.3745	7.33145
				28.3873	7.29354
				28.4001	7.25884
				28.4129	7.22694
				28.4257	7.19739
				28.4385	7.1697
				28.4513	7.1434
				28.4641	7.11803
				28.4768	7.09316
				28.4896	7.06842
				28.5024	7.04352
				28.5152	7.01823
				28.528	6.99242
				28.5408	6.96604
				28.5536	6.93912
				28.5664	6.9118
				28.5791	6.88424
				28.5919	6.8567
				28.6047	6.82946
				28.6175	6.80285
				28.6303	6.7772
				28.6431	6.75284
				28.6559	6.73007
				28.6687	6.70919
				28.6815	6.69043
				28.6943	6.67396
				28.707	6.65991
				28.7198	6.64834
				28.7326	6.63925
				28.7454	6.63257
				28.7582	6.62817
				28.771	6.62587
				28.7838	6.62547
				28.7966	6.62671
				28.8094	6.62932
				28.8222	6.63303
				28.8349	6.63756
				28.8477	6.64263
				28.8605	6.64801
				28.8733	6.65346
				28.8861	6.65878
				28.8989	6.66383
				28.9117	6.66848
				28.9245	6.67263
				28.9372	6.67624
				28.95	6.67927
				28.9628	6.68174
				28.9756	6.68368
				28.9884	6.68512
				29.0012	6.68613
				29.014	6.68678
				29.0268	6.68711
				29.0396	6.6872
				29.0524	6.68709
				29.0651	6.68681
				29.0779	6.68637
				29.0907	6.68576
				29.1035	6.68493
				29.1163	6.6838
				29.1291	6.68228
				29.1419	6.68021
				29.1547	6.67742
				29.1675	6.67371
				29.1803	6.66885
				29.193	6.66255
				29.2058	6.65456
				29.2186	6.64455
				29.2314	6.63223
				29.2442	6.6173
				29.257	6.59946
				29.2698	6.57843
				29.2826	6.55398
				29.2954	6.52589
				29.3082	6.49401
				29.3209	6.45825
				29.3337	6.41856
				29.3465	6.375
				29.3593	6.32766
				29.3721	6.27673
				29.3849	6.22248
				29.3977	6.16524
				29.4105	6.10539
				29.4232	6.04339
				29.436	5.97973
				29.4488	5.91495
				29.4616	5.84958
				29.4744	5.78418
				29.4872	5.7193
				29.5	5.65545
				29.5128	5.59311
				29.5256	5.53272
				29.5384	5.47464
				29.5511	5.41918
				29.5639	5.36657
				29.5767	5.31694
				29.5895	5.27039
				29.6023	5.2269
				29.6151	5.18641
				29.6279	5.14881
				29.6407	5.11391
				29.6535	5.08152
				29.6663	5.05141
				29.679	5.02336
				29.6918	4.99713
				29.7046	4.97254
				29.7174	4.94942
				29.7302	4.92764
				29.743	4.90712
				29.7558	4.88785
				29.7686	4.86987
				29.7813	4.85325
				29.7941	4.83813
				29.8069	4.82469
				29.8197	4.81311
				29.8325	4.80362
				29.8453	4.79643
				29.8581	4.79173
				29.8709	4.78972
				29.8837	4.7905
				29.8965	4.79416
				29.9093	4.80071
				29.922	4.81009
				29.9348	4.82217
				29.9476	4.83672
				29.9604	4.85346
				29.9732	4.87202
				29.986	4.89199
				29.9988	4.91289
				30.0116	4.93422
				30.0243	4.95544
				30.0371	4.97602
				30.0499	4.99544
				30.0627	5.01321
				30.0755	5.02886
				30.0883	5.04202
				30.1011	5.05236
				30.1139	5.05964
				30.1267	5.06371
				30.1395	5.06453
				30.1522	5.06213
				30.165	5.05666
				30.1778	5.04836
				30.1906	5.03756
				30.2034	5.02466
				30.2162	5.01014
				30.229	4.99456
				30.2418	4.97851
				30.2546	4.9626
				30.2674	4.94749
				30.2801	4.93382
				30.2929	4.92221
				30.3057	4.91327
				30.3185	4.90754
				30.3313	4.9055
				30.3441	4.90754
				30.3569	4.91398
				30.3697	4.925
				30.3824	4.94067
				30.3952	4.96094
				30.408	4.98562
				30.4208	5.0144
				30.4336	5.04682
				30.4464	5.0823
				30.4592	5.12016
				30.472	5.15959
				30.4848	5.1997
				30.4976	5.23956
				30.5103	5.27815
				30.5231	5.31447
				30.5359	5.34752
				30.5487	5.37631
				30.5615	5.39992
				30.5743	5.41753
				30.5871	5.4284
				30.5999	5.43194
				30.6127	5.42768
				30.6255	5.41533
				30.6382	5.39475
				30.651	5.36595
				30.6638	5.32914
				30.6766	5.28465
				30.6894	5.23297
				30.7022	5.17474
				30.715	5.11068
				30.7278	5.04162
				30.7405	4.96845
				30.7533	4.89211
				30.7661	4.81355
				30.7789	4.73372
				30.7917	4.65353
				30.8045	4.57383
				30.8173	4.49543
				30.8301	4.41902
				30.8429	4.3452
				30.8557	4.27446
				30.8684	4.20718
				30.8812	4.14362
				30.894	4.08393
				30.9068	4.02814
				30.9196	3.97619
				30.9324	3.92794
				30.9452	3.88316
				30.958	3.84157
				30.9708	3.80286
				30.9835	3.76668
				30.9963	3.73267
				31.0091	3.70049
				31.0219	3.66981
				31.0347	3.64035
				31.0475	3.61186
				31.0603	3.58415
				31.0731	3.5571
				31.0859	3.53062
				31.0987	3.50471
				31.1115	3.47944
				31.1242	3.45489
				31.137	3.43123
				31.1498	3.40866
				31.1626	3.38739
				31.1754	3.36767
				31.1882	3.34975
				31.201	3.33389
				31.2138	3.32031
				31.2265	3.30924
				31.2393	3.30086
				31.2521	3.29531
				31.2649	3.29269
				31.2777	3.29305
				31.2905	3.29641
				31.3033	3.30269
				31.3161	3.3118
				31.3289	3.32357
				31.3416	3.33781
				31.3544	3.35425
				31.3672	3.37261
				31.38	3.39255
				31.3928	3.41371
				31.4056	3.43573
				31.4184	3.45819
				31.4312	3.4807
				31.444	3.50286
				31.4568	3.52428
				31.4696	3.54459
				31.4823	3.56343
				31.4951	3.5805
				31.5079	3.59552
				31.5207	3.60828
				31.5335	3.61859
				31.5463	3.62635
				31.5591	3.6315
				31.5719	3.63407
				31.5846	3.63411
				31.5974	3.63178
				31.6102	3.62726
				31.623	3.6208
				31.6358	3.6127
				31.6486	3.6033
				31.6614	3.59294
				31.6742	3.58203
				31.687	3.57095
				31.6998	3.56008
				31.7126	3.54981
[truncated: 62 more rows]
