# Supplementary material for: Enhanced intermolecular coulombic decay due to sulfur heteroatoms in thiophene dimer
Source: Commun Chem. 2025 May 15;8:151. doi: 10.1038/s42004-025-01547-6 (PMC12081764; doi:10.1038/s42004-025-01547-6)
Supplement: Supplementary file 7 — Supplementary data 4 [file 42004_2025_1547_MOESM7_ESM.xlsx]

## Sheet: Tabelle1
Thiophene -t shape gaussian envelope 0.4 eV				Benzene -t shape gaussian envelope 0.4 eV						Furan gaussian envelope 0.4 eV						Pyridine gaussian envelope 0.4 eV						Pyrrole gaussian envelope 0.4 eV					Imidazole gaussian envelope 0.4 eV
Binding energy, eV	Relative intensity, arb. Units			Binding energy, eV	Relative intensity, arb. Units					Binding energy, eV	Relative intensity, arb. Units					Binding energy, eV	Relative intensity, arb. Units					Binding energy, eV	Relative intensity, arb. Units				Binding energy, eV	Relative intensity, arb. Units
14.9947	9.92422			14.9991	91.6165					14.9635	204.655					14.9962	0.094					14.9941	1.19731				14.8717	0.762698
15.0074	10.4611			15.012	89.5728					14.9823	211.514					15.0046	0.093362					15.0128	1.10793				14.904	0.675137
15.0202	10.9711			15.0249	87.4232					15.001	216.528					15.0131	0.093071					15.0314	1.01677				14.9363	0.58571
15.033	11.4477			15.0378	85.211					15.0198	219.604					15.0216	0.093089					15.0501	0.925231				14.9686	0.502948
15.0458	11.8845			15.0507	82.9846					15.0385	220.712					15.03	0.093386					15.0687	0.834632				15.0009	0.434084
15.0586	12.2756			15.0636	80.7948					15.0573	219.876					15.0385	0.093933					15.0874	0.74623				15.0332	0.384553
15.0714	12.6158			15.0765	78.6936					15.076	217.176					15.0469	0.094707					15.106	0.661155				15.0655	0.357853
15.0842	12.9007			15.0894	76.7322					15.0948	212.741					15.0554	0.095686					15.1247	0.580385				15.0978	0.355671
15.097	13.127			15.1023	74.9591					15.1135	206.737					15.0639	0.096853					15.1433	0.504724				15.1301	0.378183
15.1098	13.2924			15.1152	73.4186					15.1323	199.36					15.0723	0.098192					15.1619	0.43478				15.1624	0.424417
15.1226	13.3958			15.1281	72.1492					15.151	190.828					15.0808	0.099693					15.1806	0.370965				15.1947	0.49261
15.1353	13.4372			15.1411	71.1822					15.1698	181.369					15.0892	0.101347					15.1992	0.313499				15.227	0.580511
15.1481	13.418			15.154	70.541					15.1885	171.216					15.0977	0.103147					15.2179	0.262416				15.2593	0.6856
15.1609	13.3407			15.1669	70.2399					15.2073	160.598					15.1062	0.105089					15.2365	0.217591				15.2916	0.805186
15.1737	13.2092			15.1798	70.2838					15.226	149.736					15.1146	0.107173					15.2552	0.178759				15.3239	0.936365
15.1865	13.0282			15.1927	70.6682					15.2448	138.84					15.1231	0.1094					15.2738	0.145545				15.3562	1.07584
15.1993	12.8036			15.2056	71.3792					15.2635	128.106					15.1315	0.111772					15.2925	0.117497				15.3885	1.21964
15.2121	12.5421			15.2185	72.3942					15.2823	117.713					15.14	0.114296					15.3111	0.0941091				15.4208	1.36282
15.2249	12.251			15.2314	73.6823					15.301	107.824					15.1485	0.116978					15.3298	0.0748522				15.4531	1.49928
15.2377	11.938			15.2443	75.2059					15.3198	98.5829					15.1569	0.119828					15.3484	0.0591973				15.4854	1.6218
15.2504	11.6112			15.2572	76.9215					15.3385	90.1141					15.1654	0.122857					15.3671	0.0466343				15.5177	1.72249
15.2632	11.2787			15.2701	78.7815					15.3573	82.521					15.1738	0.126078					15.3857	0.0366875				15.55	1.79345
15.276	10.9483			15.2831	80.7356					15.376	75.8843					15.1823	0.129505					15.4044	0.0289263				15.5823	1.82781
15.2888	10.6278			15.296	82.7327					15.3948	70.2594					15.1908	0.133154					15.423	0.0229715				15.6146	1.82079
15.3016	10.324			15.3089	84.7224					15.4135	65.675					15.1992	0.137045					15.4417	0.0184989				15.6469	1.77052
15.3144	10.0433			15.3218	86.6569					15.4323	62.1315					15.2077	0.141196					15.4603	0.0152386				15.6792	1.67867
15.3272	9.79087			15.3347	88.4922					15.451	59.5995					15.2161	0.145628					15.479	0.0129735				15.7115	1.55036
15.34	9.5712			15.3476	90.1899					15.4698	58.0204					15.2246	0.150366					15.4976	0.0115348				15.7438	1.39367
15.3528	9.3875			15.3605	91.7181					15.4885	57.307					15.2331	0.155433					15.5163	0.0107973				15.7761	1.21869
15.3656	9.24182			15.3734	93.0525					15.5073	57.3462					15.2415	0.160856					15.5349	0.0106739				15.8085	1.03621
15.3783	9.13503			15.3863	94.177					15.526	58.0021					15.25	0.166664					15.5536	0.0111092				15.8407	0.85651
15.3911	9.06679			15.3993	95.0837					15.5448	59.1216					15.2584	0.172886					15.5722	0.0120737				15.873	0.688264
15.4039	9.0356			15.4122	95.7734					15.5635	60.54					15.2669	0.179554					15.5909	0.0135572				15.9054	0.537846
15.4167	9.03887			15.4251	96.2549					15.5823	62.0881					15.2754	0.186703					15.6095	0.0155632				15.9377	0.409033
15.4295	9.07303			15.438	96.5443					15.601	63.5991					15.2838	0.194368					15.6282	0.0181025				15.97	0.303133
15.4423	9.13363			15.4509	96.6643					15.6197	64.9164					15.2923	0.202588					15.6468	0.0211873				16.0023	0.219407
15.4551	9.21549			15.4638	96.6424					15.6385	65.8999					15.3007	0.211404					15.6655	0.0248258				16.0346	0.155663
15.4679	9.31289			15.4767	96.5104					15.6572	66.4323					15.3092	0.220857					15.6841	0.0290166				16.0669	0.108896
15.4807	9.4197			15.4896	96.3019					15.676	66.4235					15.3177	0.230995					15.7028	0.0337438				16.0992	0.0758415
15.4934	9.52959			15.5025	96.0511					15.6948	65.8139					15.3261	0.241864					15.7214	0.0389729				16.1315	0.0534103
15.5062	9.6362			15.5154	95.7912					15.7135	64.5758					15.3346	0.253515					15.7401	0.0446475				16.1638	0.0389523
15.519	9.7333			15.5283	95.5525					15.7323	62.7128					15.343	0.266003					15.7587	0.0506873				16.1961	0.0303805
15.5318	9.81498			15.5412	95.3614					15.751	60.2579					15.3515	0.279383					15.7774	0.0569875				16.2284	0.0261773
15.5446	9.87581			15.5542	95.2386					15.7698	57.2695					15.36	0.293716					15.796	0.0634204				16.2607	0.0253213
15.5574	9.91094			15.5671	95.1984					15.7885	53.8269					15.3684	0.309064					15.8147	0.0698374				16.293	0.0271695
15.5702	9.91624			15.58	95.2478					15.8072	50.0245					15.3769	0.325492					15.8333	0.0760749				16.3253	0.0313223
15.583	9.88838			15.5929	95.3864					15.826	45.9658					15.3853	0.34307					15.852	0.0819594				16.3576	0.0374921
15.5958	9.82489			15.6058	95.6058					15.8447	41.757					15.3938	0.361869					15.8706	0.087316				16.3899	0.0453918
15.6085	9.72423			15.6187	95.8905					15.8635	37.5022					15.4023	0.381964					15.8893	0.0919763				16.4222	0.0546549
15.6213	9.58573			15.6316	96.2178					15.8823	33.2976					15.4107	0.403432					15.9079	0.0957872				16.4545	0.0647973
15.6341	9.40966			15.6445	96.5593					15.901	29.2286					15.4192	0.426352					15.9266	0.0986192				16.4868	0.0752245
15.6469	9.19712			15.6574	96.8816					15.9197	25.3665					15.4276	0.450807					15.9452	0.100374				16.5191	0.0852846
15.6597	8.95003			15.6703	97.148					15.9385	21.7669					15.4361	0.476879					15.9639	0.10099				16.5514	0.0943577
15.6725	8.671			15.6832	97.3197					15.9572	18.4696					15.4446	0.504653					15.9825	0.100446				16.5837	0.101966
15.6853	8.36328			15.6962	97.3576					15.976	15.4991					15.453	0.534213					16.0012	0.0987649				16.616	0.107879
15.6981	8.03064			15.7091	97.2238					15.9947	12.8656					15.4615	0.565645					16.0198	0.096009				16.6483	0.11219
15.7109	7.67725			15.722	96.8829					16.0135	10.5671					15.4699	0.59903					16.0385	0.0922804				16.6806	0.115343
15.7236	7.30757			15.7349	96.3041					16.0322	8.59185					15.4784	0.634451					16.0571	0.0877139				16.7129	0.118083
15.7364	6.92625			15.7478	95.4617					16.051	6.92026					15.4869	0.671983					16.0758	0.0824714				16.7452	0.121348
15.7492	6.538			15.7607	94.3364					16.0697	5.52763					15.4953	0.711701					16.0944	0.0767334				16.7775	0.126098
15.762	6.14753			15.7736	92.9162					16.0885	4.38607					15.5038	0.753671					16.1131	0.0706913				16.8098	0.133124
15.7748	5.75942			15.7865	91.1967					16.1072	3.46647					15.5122	0.797953					16.1317	0.0645392				16.8421	0.142879
15.7876	5.37808			15.7994	89.1813					16.126	2.73995					15.5207	0.844597					16.1504	0.0584665				16.8744	0.155368
15.8004	5.00771			15.8124	86.8811					16.1447	2.17896					15.5292	0.893642					16.169	0.0526522				16.9067	0.170141
15.8132	4.65222			15.8253	84.3145					16.1635	1.75812					15.5376	0.945118					16.1877	0.0472594				16.939	0.186411
15.826	4.31526			15.8382	81.5065					16.1822	1.45461					15.5461	0.999036					16.2063	0.0424325				16.9714	0.20328
15.8387	4.00019			15.8511	78.4878					16.201	1.24837					15.5545	1.0554					16.225	0.0382948				17.0037	0.220028
15.8515	3.71012			15.864	75.2939					16.2197	1.12202					15.563	1.11418					16.2436	0.0349477				17.0359	0.236401
15.8643	3.44793			15.8769	71.9636					16.2385	1.06069					15.5715	1.17534					16.2623	0.0324709				17.0683	0.252809
15.8771	3.21631			15.8898	68.538					16.2572	1.0517					15.5799	1.23883					16.2809	0.0309227				17.1006	0.270362
15.8899	3.01788			15.9027	65.0592					16.276	1.08422					15.5884	1.30457					16.2995	0.0303407				17.1329	0.290683
15.9027	2.85517			15.9156	61.5688					16.2947	1.1489					15.5968	1.37244					16.3182	0.0307425				17.1652	0.315527
15.9155	2.73076			15.9285	58.107					16.3135	1.23758					15.6053	1.44232					16.3368	0.0321261				17.1975	0.34625
15.9283	2.64737			15.9414	54.7115					16.3322	1.34298					15.6138	1.51406					16.3555	0.0344691				17.2298	0.383258
15.9411	2.60791			15.9543	51.4162					16.351	1.45854					15.6222	1.58748					16.3742	0.0377289				17.2621	0.425573
15.9539	2.61555			15.9673	48.2511					16.3697	1.57823					15.6307	1.66236					16.3928	0.0418414				17.2944	0.470662
15.9666	2.67384			15.9802	45.2412					16.3885	1.69655					15.6391	1.73848					16.4114	0.0467202				17.3267	0.514601
15.9794	2.78676			15.9931	42.4064					16.4072	1.80849					15.6476	1.81558					16.4301	0.0522565				17.359	0.552592
15.9922	2.95874			16.006	39.7613					16.426	1.90958					15.6561	1.89338					16.4488	0.0583191				17.3913	0.579735
16.005	3.19475			16.0189	37.3155					16.4447	1.99599					15.6645	1.97156					16.4674	0.0647561				17.4236	0.5919
16.0178	3.50026			16.0318	35.0733					16.4635	2.06463					15.673	2.0498					16.486	0.0713973				17.4559	0.586504
16.0306	3.88128			16.0447	33.0347					16.4822	2.11322					15.6814	2.12774					16.5047	0.0780587				17.4882	0.563004
16.0434	4.34431			16.0576	31.1954					16.501	2.1404					15.6899	2.20503					16.5233	0.0845478				17.5205	0.523011
16.0562	4.89629			16.0705	29.5478					16.5197	2.14574					15.6984	2.28126					16.542	0.090671				17.5528	0.469995
16.069	5.54447			16.0834	28.0815					16.5385	2.12978					15.7068	2.35604					16.5606	0.0962417				17.5851	0.408689
16.0817	6.29638			16.0964	26.7839					16.5572	2.09398					15.7153	2.42897					16.5793	0.101089				17.6174	0.344324
16.0945	7.15957			16.1093	25.6414					16.576	2.04063					15.7237	2.49962					16.5979	0.105066				17.6497	0.281906
16.1073	8.14154			16.1222	24.6396					16.5947	1.97272					15.7322	2.56759					16.6166	0.108061				17.682	0.225649
16.1201	9.24944			16.1351	23.7642					16.6135	1.89382					15.7407	2.63247					16.6352	0.109998				17.7143	0.178685
16.1329	10.4899			16.148	23.0016					16.6322	1.80787					15.7491	2.69383					16.6539	0.110852				17.7466	0.14305
16.1457	11.8687			16.1609	22.3392					16.651	1.71901					15.7576	2.75129					16.6725	0.110645				17.7789	0.119881
16.1585	13.3908			16.1738	21.7661					16.6697	1.63146					15.766	2.80446					16.6912	0.109453				17.8112	0.109724
16.1713	15.0594			16.1867	21.2734					16.6885	1.5493					15.7745	2.85298					16.7098	0.107401				17.8435	0.112846
16.1841	16.8764			16.1996	20.8539					16.7072	1.47642					15.783	2.8965					16.7285	0.104669				17.8758	0.129424
16.1969	18.842			16.2125	20.5027					16.726	1.41645					15.7914	2.93472					16.7471	0.101478				17.9081	0.159577
16.2096	20.9537			16.2254	20.217					16.7447	1.3727					15.7999	2.96735					16.7658	0.0980933				17.9404	0.203205
16.2224	23.2074			16.2384	19.9958					16.7635	1.34823					15.8083	2.99414					16.7844	0.0948156				17.9727	0.259691
16.2352	25.596			16.2513	19.8399					16.7822	1.34588					15.8168	3.01489					16.8031	0.0919739				18.005	0.327548
16.248	28.11			16.2642	19.7516					16.801	1.36842					15.8253	3.02941					16.8217	0.0899198				18.0373	0.404133
16.2608	30.7372			16.2771	19.7341					16.8197	1.4186					15.8337	3.03758					16.8404	0.0890201				18.0696	0.485536
16.2736	33.4629			16.29	19.7915					16.8385	1.49933					15.8422	3.03932					16.859	0.0896491				18.1019	0.566746
16.2864	36.2696			16.3029	19.9283					16.8572	1.61374					15.8506	3.03459					16.8777	0.0921803				18.1343	0.642102
16.2992	39.1376			16.3158	20.1488					16.876	1.76529					15.8591	3.02339					16.8963	0.0969777				18.1666	0.705993
16.312	42.0451			16.3287	20.4572					16.8947	1.95779					15.8676	3.00577					16.915	0.104385				18.1989	0.753683
16.3248	44.9683			16.3416	20.857					16.9135	2.19529					15.876	2.98182					16.9336	0.114711				18.2312	0.782079
16.3375	47.8823			16.3545	21.3505					16.9322	2.48199					15.8845	2.9517					16.9523	0.128221				18.2635	0.790295
16.3503	50.7612			16.3675	21.9395					16.951	2.82203					15.8929	2.91558					16.9709	0.145115				18.2958	0.77986
16.3631	53.5786			16.3804	22.624					16.9697	3.21911					15.9014	2.87369					16.9896	0.165512				18.3281	0.754546
16.3759	56.3086			16.3933	23.4034					16.9885	3.67614					15.9099	2.82628					17.0082	0.189435				18.3604	0.719828
16.3887	58.926			16.4062	24.2754					17.0072	4.19478					15.9183	2.77366					17.0269	0.21679				18.3927	0.682112
16.4015	61.4071			16.4191	25.2369					17.026	4.77495					15.9268	2.71616					17.0455	0.247356				18.425	0.647859
16.4143	63.7304			16.432	26.2838					17.0447	5.4144					15.9352	2.65412					17.0642	0.280772				18.4573	0.622764
16.4271	65.8772			16.4449	27.4114					17.0635	6.10832					15.9437	2.58793					17.0828	0.316533				18.4896	0.611102
16.4398	67.832			16.4578	28.6146					17.0822	6.84907					15.9522	2.51799					17.1015	0.353994				18.5219	0.61529
16.4526	69.583			16.4707	29.8879					17.101	7.62616					15.9606	2.44471					17.1201	0.392381				18.5542	0.635712
16.4654	71.1229			16.4836	31.2261					17.1197	8.42635					15.9691	2.36852					17.1388	0.430815				18.5865	0.670776
16.4782	72.4486			16.4965	32.6243					17.1385	9.23411					15.9775	2.28986					17.1574	0.468338				18.6188	0.717194
16.491	73.5618			16.5095	34.0782					17.1572	10.0323					15.986	2.20915					17.1761	0.503954				18.6511	0.770443
16.5038	74.4687			16.5224	35.5842					17.176	10.8033					15.9945	2.12683					17.1947	0.536673				18.6834	0.825359
16.5166	75.1804			16.5353	37.1396					17.1947	11.53					16.0029	2.04332					17.2134	0.565556				18.7157	0.876807
16.5294	75.712			16.5482	38.7426					17.2135	12.1975					16.0114	1.95906					17.232	0.589768				18.748	0.92032
16.5422	76.0827			16.5611	40.3922					17.2322	12.7945					16.0198	1.87443					17.2507	0.608619				18.7803	0.952627
16.555	76.3151			16.574	42.0883					17.2509	13.315					16.0283	1.78984					17.2693	0.621606				18.8126	0.971952
16.5678	76.4345			16.5869	43.8311					17.2697	13.7598					16.0368	1.70564					17.288	0.628442				18.8449	0.978043
16.5805	76.4681			16.5998	45.6214					17.2885	14.138					16.0452	1.62219					17.3066	0.629076				18.8772	0.971926
16.5933	76.4442			16.6127	47.4597					17.3072	14.4677					16.0537	1.53981					17.3253	0.6237				18.9095	0.955435
16.6061	76.3913			16.6256	49.3464					17.3259	14.7771					16.0621	1.4588					17.3439	0.612742				18.9418	0.930664
16.6189	76.3372			16.6385	51.2811					17.3447	15.1042					16.0706	1.37944					17.3626	0.596851				18.9741	0.899455
16.6317	76.3079			16.6515	53.2626					17.3635	15.4967					16.0791	1.30197					17.3812	0.576868				19.0064	0.863069
16.6445	76.3268			16.6644	55.288					17.3822	16.0106					16.0875	1.22661					17.3999	0.553792				19.0387	0.822094
16.6573	76.4137			16.6773	57.3532					17.401	16.7089					16.096	1.15354					17.4185	0.528736				19.071	0.776598
16.6701	76.5844			16.6902	59.4522					17.4197	17.6591					16.1044	1.08294					17.4371	0.502885				19.1033	0.726445
16.6828	76.8495			16.7031	61.5771					17.4384	18.93					16.1129	1.01493					17.4558	0.477454				19.1356	0.671677
16.6956	77.2147			16.716	63.7185					17.4572	20.5887					16.1214	0.949614					17.4745	0.453643				19.1679	0.612829
16.7084	77.6797			16.7289	65.8651					17.4759	22.6967					16.1298	0.887087					17.4931	0.432599				19.2002	0.551088
16.7212	78.2389			16.7418	68.0042					17.4947	25.3057					16.1383	0.827402					17.5117	0.415385				19.2325	0.488274
16.734	78.8807			16.7547	70.1223					17.5134	28.4538					16.1467	0.770594					17.5304	0.402945				19.2648	0.426656
16.7468	79.5887			16.7676	72.2049					17.5322	32.1617					16.1552	0.716677					17.5491	0.396084				19.2971	0.368669
16.7596	80.3412			16.7806	74.2379					17.5509	36.4292					16.1637	0.665647					17.5677	0.395446				19.3295	0.316617
16.7724	81.1127			16.7935	76.2072					17.5697	41.2331					16.1721	0.617479					17.5863	0.401495				19.3618	0.272451
16.7852	81.8744			16.8064	78.1					17.5884	46.5256					16.1806	0.572135					17.605	0.414506				19.3941	0.237646
16.798	82.5949			16.8193	79.905					17.6072	52.2338					16.189	0.529562					17.6237	0.434553				19.4264	0.213216
16.8107	83.2418			16.8322	81.6132					17.6259	58.2618					16.1975	0.489695					17.6423	0.461506				19.4587	0.199806
16.8235	83.7821			16.8451	83.2179					17.6447	64.4922					16.206	0.452459					17.6609	0.495026				19.491	0.197827
16.8363	84.1839			16.858	84.7154					17.6634	70.7916					16.2144	0.417769					17.6796	0.534574				19.5233	0.20754
16.8491	84.417			16.8709	86.1049					17.6822	77.015					16.2229	0.385534					17.6982	0.579418				19.5556	0.229057
16.8619	84.4543			16.8838	87.3888					17.7009	83.0129					16.2313	0.355658					17.7169	0.628649				19.5879	0.26222
16.8747	84.2722			16.8967	88.5723					17.7197	88.6379					16.2398	0.328041					17.7355	0.681209				19.6202	0.306373
16.8875	83.8519			16.9096	89.6634					17.7384	93.7521					16.2483	0.30258					17.7542	0.735916				19.6525	0.360101
16.9003	83.1796			16.9226	90.6718					17.7572	98.234					16.2567	0.279171					17.7728	0.791505				19.6848	0.421022
16.9131	82.2469			16.9355	91.6092					17.7759	101.984					16.2652	0.257709					17.7915	0.846664				19.7171	0.485728
16.9259	81.0512			16.9484	92.4878					17.7947	104.927					16.2736	0.23809					17.8101	0.900084				19.7494	0.549956
16.9386	79.5959			16.9613	93.3199					17.8134	107.021					16.2821	0.220214					17.8288	0.950497				19.7817	0.60899
16.9514	77.8896			16.9742	94.1168					17.8322	108.249					16.2906	0.203978					17.8474	0.996724				19.814	0.658265
16.9642	75.9465			16.9871	94.8883					17.8509	108.628					16.299	0.189287					17.8661	1.03771				19.8463	0.694022
16.977	73.7854			17	95.6414					17.8697	108.195					16.3075	0.176048					17.8847	1.07256				19.8786	0.713901
16.9898	71.4294			17.0129	96.3801					17.8884	107.015					16.3159	0.164169					17.9034	1.10057				19.9109	0.717295
17.0026	68.9051			17.0258	97.1042					17.9072	105.165					16.3244	0.153566					17.922	1.12122				19.9432	0.705401
17.0154	66.2417			17.0387	97.8097					17.9259	102.737					16.3329	0.144155					17.9407	1.13421				19.9755	0.68094
17.0282	63.4703			17.0516	98.4875					17.9447	99.8278					16.3413	0.135861					17.9593	1.13945				20.0078	0.647629
17.0409	60.623			17.0646	99.1247					17.9634	96.5348					16.3498	0.128609					17.978	1.13707				20.0401	0.609533
17.0537	57.7325			17.0775	99.7034					17.9822	92.9545					16.3582	0.12233					17.9966	1.12736				20.0724	0.570458
17.0665	54.8306			17.0904	100.202					18.0009	89.1783					16.3667	0.116959					18.0153	1.1108				20.1047	0.53349
17.0793	51.9485			17.1033	100.597					18.0197	85.2921					16.3752	0.112435					18.0339	1.08804				20.137	0.500783
17.0921	49.1151			17.1162	100.859					18.0384	81.3756					16.3836	0.108701					18.0526	1.05983				20.1693	0.473558
17.1049	46.3579			17.1291	100.961					18.0572	77.5045					16.3921	0.105703					18.0712	1.02705				20.2016	0.452283
17.1177	43.7013			17.142	100.874					18.0759	73.7511					16.4005	0.10339					18.0899	0.990668				20.2339	0.436922
17.1305	41.1672			17.1549	100.57					18.0947	70.1867					16.409	0.101715					18.1085	0.951692				20.2662	0.427175
17.1433	38.7748			17.1678	100.021					18.1134	66.8832					16.4175	0.100632					18.1272	0.91118				20.2985	0.422622
17.1561	36.5403			17.1807	99.2053					18.1322	63.9145					16.4259	0.100101					18.1458	0.870198				20.3308	0.42277
17.1688	34.4771			17.1937	98.1031					18.1509	61.3565					16.4344	0.100081					18.1645	0.829803				20.3631	0.427008
17.1816	32.5958			17.2066	96.6999					18.1697	59.2864					16.4428	0.100535					18.1831	0.791016				20.3955	0.434528
17.1944	30.9048			17.2195	94.9868					18.1884	57.781					16.4513	0.101425					18.2018	0.754803				20.4277	0.444271
17.2072	29.4101			17.2324	92.961					18.2072	56.914					16.4598	0.102718					18.2204	0.722057				20.46	0.454951
17.22	28.1157			17.2453	90.626					18.2259	56.7518					16.4682	0.104381					18.2391	0.693578				20.4924	0.465189
17.2328	27.0242			17.2582	87.9918					18.2447	57.3496					16.4767	0.106382					18.2577	0.670064				20.5247	0.47371
17.2456	26.1364			17.2711	85.0744					18.2634	58.7465					16.4851	0.10869					18.2764	0.652093				20.557	0.479591
17.2584	25.4525			17.284	81.8959					18.2822	60.961					16.4936	0.111275					18.295	0.640122				20.5893	0.482455
17.2712	24.9715			17.2969	78.4834					18.3009	63.9873					16.5021	0.114109					18.3137	0.634481				20.6216	0.482563
17.284	24.692			17.3098	74.8685					18.3197	67.7916					16.5105	0.117163					18.3323	0.635367				20.6539	0.48076
17.2967	24.6119			17.3227	71.0865					18.3384	72.3101					16.519	0.12041					18.351	0.64285				20.6862	0.47827
17.3095	24.7292			17.3357	67.1751					18.3572	77.4485					16.5274	0.123825					18.3696	0.656865				20.7185	0.476382
17.3223	25.0414			17.3486	63.1738					18.3759	83.0831					16.5359	0.12738					18.3883	0.67722				20.7508	0.476103
17.3351	25.546			17.3615	59.1225					18.3947	89.0628					16.5444	0.131052					18.4069	0.703592				20.7831	0.477857
17.3479	26.2404			17.3744	55.0608					18.4134	95.2139					16.5528	0.134817					18.4256	0.735525				20.8154	0.48131
17.3607	27.1221			17.3873	51.0266					18.4322	101.346					16.5613	0.138652					18.4442	0.772432				20.8477	0.485357
17.3735	28.1881			17.4002	47.0561					18.4509	107.258					16.5697	0.142534					18.4629	0.813592				20.88	0.488286
17.3863	29.4353			17.4131	43.182					18.4697	112.748					16.5782	0.146444					18.4815	0.858151				20.9123	0.48808
17.399	30.8606			17.426	39.434					18.4884	117.622					16.5867	0.150363					18.5002	0.905129				20.9446	0.48279
17.4118	32.46			17.4389	35.8375					18.5072	121.701					16.5951	0.154272					18.5188	0.953429				20.9769	0.470913
17.4246	34.2292			17.4518	32.4139					18.5259	124.831					16.6036	0.158156					18.5375	1.00185				21.0092	0.45169
17.4374	36.1632			17.4647	29.1802					18.5447	126.89					16.612	0.162001					18.5561	1.04913				21.0415	0.425264
17.4502	38.2558			17.4777	26.1491					18.5634	127.795					16.6205	0.165793					18.5748	1.09395				21.0738	0.392683
17.463	40.5001			17.4906	23.3291					18.5822	127.507					16.629	0.169524					18.5934	1.13499				21.1061	0.355739
17.4758	42.8881			17.5035	20.7245					18.6009	126.029					16.6374	0.173184					18.612	1.17099				21.1384	0.316698
17.4886	45.4102			17.5164	18.3362					18.6197	123.411					16.6459	0.176768					18.6307	1.20076				21.1707	0.277964
17.5014	48.0556			17.5293	16.1618					18.6384	119.745					16.6543	0.180273					18.6493	1.22328				21.203	0.241753
17.5142	50.812			17.5422	14.1958					18.6572	115.162					16.6628	0.183698					18.668	1.23771				21.2353	0.209832
17.5269	53.6657			17.5551	12.4306					18.6759	109.821					16.6713	0.187044					18.6867	1.24344				21.2676	0.183358
17.5397	56.6013			17.568	10.8565					18.6947	103.91					16.6797	0.190317					18.7053	1.24017				21.2999	0.162839
17.5525	59.6022			17.5809	9.46238					18.7134	97.6264					16.6882	0.193522					18.7239	1.22783				21.3322	0.148201
17.5653	62.6502			17.5938	8.23594					18.7322	91.1771					16.6966	0.196671					18.7426	1.2067				21.3645	0.138928
17.5781	65.7262			17.6067	7.1643					18.7509	84.7644					16.7051	0.199776					18.7613	1.17732				21.3968	0.134248
17.5909	68.8098			17.6197	6.23424					18.7696	78.5794					16.7136	0.202852					18.7799	1.14049				21.4291	0.133308
17.6037	71.8801			17.6326	5.43252					18.7884	72.7952					16.722	0.205919					18.7985	1.09726				21.4614	0.135319
17.6165	74.9158			17.6455	4.74616					18.8072	67.5614					16.7305	0.208997					18.8172	1.04884				21.4937	0.139634
17.6293	77.8953			17.6584	4.16261					18.8259	63.0006					16.7389	0.21211					18.8359	0.996574				21.5261	0.145774
17.6421	80.7979			17.6713	3.66998					18.8447	59.2061					16.7474	0.215285					18.8545	0.941876				21.5584	0.1534
17.6548	83.6031			17.6842	3.25709					18.8634	56.2423					16.7559	0.218551					18.8731	0.886172				21.5907	0.162248
17.6676	86.2922			17.6971	2.91361					18.8821	54.1455					16.7643	0.22194					18.8918	0.830844				21.623	0.172076
17.6804	88.8476			17.71	2.63009					18.9009	52.927					16.7728	0.225486					18.9104	0.777186				21.6553	0.182606
17.6932	91.2544			17.7229	2.39795					18.9197	52.576					16.7812	0.229227					18.9291	0.726364				21.6876	0.193515
17.706	93.4999			17.7358	2.20954					18.9384	53.0635					16.7897	0.233202					18.9477	0.679388				21.7199	0.20445
17.7188	95.5742			17.7488	2.05805					18.9571	54.3464					16.7982	0.237452					18.9664	0.637094				21.7522	0.215056
17.7316	97.4708			17.7617	1.93751					18.9759	56.3712					16.8066	0.242019					18.985	0.600132				21.7845	0.22502
17.7444	99.1865			17.7746	1.84275					18.9947	59.0764					16.8151	0.246951					19.0037	0.568969				21.8168	0.234094
17.7572	100.721			17.7875	1.7693					19.0134	62.3954					16.8235	0.252293					19.0223	0.543893				21.8491	0.242098
17.77	102.079			17.8004	1.71338					19.0322	66.2573					16.832	0.258096					19.041	0.525018				21.8814	0.248903
17.7827	103.267			17.8133	1.67181					19.0509	70.5876					16.8405	0.264409					19.0596	0.512304				21.9137	0.254402
17.7955	104.295			17.8262	1.64197					19.0696	75.3076					16.8489	0.271283					19.0783	0.505565				21.946	0.258485
17.8083	105.176			17.8391	1.6217					19.0884	80.3336					16.8574	0.278773					19.0969	0.504485				21.9783	0.26103
17.8211	105.927			17.852	1.6093					19.1071	85.575					16.8658	0.28693					19.1156	0.508633				22.0106	0.261917
17.8339	106.564			17.8649	1.60344					19.1259	90.9339					16.8743	0.295809					19.1342	0.517473				22.0429	0.261064
17.8467	107.107			17.8778	1.60311					19.1446	96.3032					16.8828	0.305465					19.1529	0.530379				22.0752	0.258462
17.8595	107.575			17.8908	1.6076					19.1634	101.567					16.8912	0.315951					19.1715	0.546651				22.1075	0.254205
17.8723	107.988			17.9037	1.61643					19.1821	106.602					16.8997	0.327321					19.1902	0.565526				22.1398	0.248493
17.885	108.366			17.9166	1.62933					19.2009	111.278					16.9081	0.339627					19.2088	0.586198				22.1721	0.241606
17.8978	108.727			17.9295	1.64621					19.2196	115.462					16.9166	0.35292					19.2275	0.60784				22.2044	0.233859
17.9106	109.086			17.9424	1.66715					19.2384	119.023					16.9251	0.36725					19.2461	0.629618				22.2367	0.225544
17.9234	109.458			17.9553	1.69233					19.2571	121.837					16.9335	0.382662					19.2648	0.650721				22.269	0.216887
17.9362	109.853			17.9682	1.72205					19.2759	123.792					16.942	0.3992					19.2834	0.670384				22.3013	0.208037
17.949	110.28			17.9811	1.75673					19.2946	124.796					16.9504	0.416904					19.3021	0.687908				22.3336	0.199076
17.9618	110.74			17.994	1.79689					19.3134	124.783					16.9589	0.435807					19.3207	0.702683				22.3659	0.190071
17.9746	111.235			18.0069	1.84314					19.3321	123.713					16.9674	0.455941					19.3394	0.714208				22.3982	0.181138
17.9874	111.759			18.0198	1.89621					19.3509	121.582					16.9758	0.477327					19.358	0.722102				22.4305	0.172504
18.0002	112.306			18.0328	1.95694					19.3696	118.419					16.9843	0.499984					19.3767	0.72611				22.4628	0.16455
18.0129	112.862			18.0457	2.02632					19.3884	114.289					16.9927	0.52392					19.3953	0.726108				22.4951	0.157821
18.0257	113.412			18.0586	2.10546					19.4071	109.288					17.0012	0.549136					19.414	0.722093				22.5274	0.153
18.0385	113.938			18.0715	2.19569					19.4259	103.542					17.0097	0.575625					19.4326	0.714179				22.5597	0.150849
18.0513	114.419			18.0844	2.29849					19.4446	97.199					17.0181	0.603368					19.4513	0.702575				22.592	0.152121
18.0641	114.832			18.0973	2.41559					19.4634	90.4229					17.0266	0.632338					19.4699	0.68757				22.6243	0.157462
18.0769	115.152			18.1102	2.54893					19.4821	83.3869					17.035	0.662496					19.4886	0.669512				22.6566	0.167321
18.0897	115.356			18.1231	2.70071					19.5009	76.2649					17.0435	0.69379					19.5072	0.648791				22.6889	0.18186
18.1025	115.418			18.136	2.87339					19.5196	69.2247					17.052	0.726159					19.5259	0.625814				22.7213	0.2009
18.1153	115.315			18.1489	3.06967					19.5384	62.4212					17.0604	0.759527					19.5445	0.600997				22.7536	0.223888
18.1281	115.025			18.1619	3.29249					19.5571	55.9908					17.0689	0.793806					19.5632	0.574748				22.7859	0.249903
18.1408	114.527			18.1747	3.54503					19.5759	50.0476					17.0773	0.828898					19.5818	0.547459				22.8182	0.277693
18.1536	113.807			18.1877	3.83064					19.5946	44.6806					17.0858	0.864689					19.6005	0.519504				22.8505	0.305763
18.1664	112.85			18.2006	4.15278					19.6134	39.9524					17.0943	0.901055					19.6191	0.491231				22.8828	0.332483
18.1792	111.647			18.2135	4.51502					19.6321	35.8993					17.1027	0.937859					19.6378	0.462969				22.9151	0.35623
18.192	110.194			18.2264	4.92087					19.6509	32.5327					17.1112	0.974952					19.6564	0.435024				22.9474	0.375544
18.2048	108.49			18.2393	5.37374					19.6696	29.8411					17.1196	1.01218					19.6751	0.407681				22.9797	0.389271
18.2176	106.54			18.2522	5.87682					19.6884	27.793					17.1281	1.04937					19.6937	0.381209				23.012	0.396687
18.2304	104.353			18.2651	6.43297					19.7071	26.3401					17.1366	1.08634					19.7124	0.355856				23.0443	0.397561
18.2431	101.942			18.278	7.04458					19.7259	25.4209					17.145	1.12291					19.731	0.331847				23.0766	0.392171
18.2559	99.3267			18.2909	7.71347					19.7446	24.964					17.1535	1.1589					19.7497	0.309385				23.1089	0.381242
18.2687	96.5275			18.3039	8.44076					19.7634	24.8919					17.1619	1.19409					19.7683	0.288641				23.1412	0.365838
18.2815	93.5697			18.3168	9.22676					19.7821	25.1238					17.1704	1.22831					19.787	0.269752				23.1735	0.347212
18.2943	90.4814			18.3297	10.0709					19.8009	25.5793					17.1789	1.26134					19.8056	0.252818				23.2058	0.326661
18.3071	87.2922			18.3426	10.9716					19.8196	26.1805					17.1873	1.29299					19.8242	0.237894				23.2381	0.305388
18.3199	84.0334			18.3555	11.9264					19.8384	26.8548					17.1958	1.32306					19.8429	0.224987				23.2704	0.284422
18.3327	80.7369			18.3684	12.9316					19.8571	27.5371					17.2042	1.35136					19.8616	0.214062				23.3027	0.264562
18.3455	77.4344			18.3813	13.9828					19.8759	28.1712					17.2127	1.3777					19.8802	0.205036				23.335	0.246383
18.3583	74.1565			18.3942	15.0745					19.8946	28.712					17.2212	1.40191					19.8988	0.197786				23.3673	0.23025
18.3711	70.9323			18.4071	16.2004					19.9134	29.1257					17.2296	1.42382					19.9175	0.192157				23.3996	0.216362
18.3838	67.7888			18.42	17.3536					19.9321	29.391					17.2381	1.44328					19.9362	0.187964				23.4319	0.204775
18.3966	64.7499			18.4329	18.527					19.9509	29.4992					17.2465	1.46013					19.9548	0.185007				23.4642	0.195438
18.4094	61.8362			18.4459	19.713					19.9696	29.4538					17.255	1.47427					19.9734	0.183077				23.4965	0.188205
18.4222	59.0649			18.4588	20.9043					19.9884	29.27					17.2635	1.48558					19.9921	0.181967				23.5288	0.182853
18.435	56.4489			18.4717	22.0939					20.0071	28.9733					17.2719	1.49396					20.0108	0.181479				23.5611	0.179088
18.4478	53.9972			18.4846	23.2756					20.0259	28.598					17.2804	1.49935					20.0294	0.181431				23.5934	0.176564
18.4606	51.715			18.4975	24.4442					20.0446	28.1856					17.2888	1.50169					20.048	0.181665				23.6257	0.174892
18.4734	49.6033			18.5104	25.5958					20.0634	27.7821					17.2973	1.50096					20.0667	0.182046				23.658	0.173662
18.4861	47.6595			18.5233	26.7281					20.0821	27.4355					17.3058	1.49714					20.0853	0.182466				23.6903	0.172466
18.4989	45.8777			18.5362	27.8408					20.1009	27.1937					17.3142	1.49025					20.104	0.182843				23.7226	0.170928
18.5117	44.2491			18.5491	28.9356					20.1196	27.1012					17.3227	1.48032					20.1226	0.183121				23.7549	0.168739
18.5245	42.7624			18.562	30.0161					20.1384	27.1971					17.3311	1.4674					20.1413	0.183262				23.7872	0.165691
18.5373	41.4046			18.5749	31.0884					20.1571	27.5124					17.3396	1.45156					20.1599	0.183246				23.8195	0.161703
18.5501	40.1611			18.5878	32.1606					20.1759	28.068					17.3481	1.43291					20.1786	0.183066				23.8518	0.156832
18.5629	39.0168			18.6008	33.2429					20.1946	28.8732					17.3565	1.41155					20.1972	0.182721				23.8842	0.151266
18.5757	37.9566			18.6137	34.3473					20.2134	29.9244					17.365	1.38762					20.2159	0.182218				23.9165	0.145293
18.5885	36.9653			18.6266	35.4871					20.2321	31.2048					17.3734	1.36125					20.2345	0.181564				23.9488	0.139253
18.6013	36.0289			18.6395	36.6769					20.2509	32.6847					17.3819	1.33261					20.2532	0.180766				23.9811	0.133484
18.614	35.1346			18.6524	37.9317					20.2696	34.3222					17.3904	1.30187					20.2718	0.179832				24.0134	0.12828
18.6268	34.2712			18.6653	39.2666					20.2884	36.0647					17.3988	1.26922					20.2905	0.178765				24.0457	0.123866
18.6396	33.4293			18.6782	40.696					20.3071	37.8516					17.4073	1.23484					20.3091	0.177572				24.078	0.120392
18.6524	32.6016			18.6911	42.2332					20.3258	39.6166					17.4157	1.19894					20.3278	0.176258				24.1103	0.117954
18.6652	31.7828			18.704	43.8897					20.3446	41.2907					17.4242	1.16171					20.3464	0.174831				24.1426	0.116635
18.678	30.9699			18.717	45.6745					20.3634	42.8062					17.4327	1.12338					20.3651	0.173304				24.1749	0.116543
18.6908	30.1616			18.7299	47.5937					20.3821	44.0995					17.4411	1.08414					20.3837	0.171693				24.2072	0.117854
18.7036	29.3587			18.7428	49.6497					20.4008	45.1141					17.4496	1.0442					20.4024	0.170024				24.2395	0.120836
18.7164	28.5635			18.7557	51.8414					20.4196	45.8042					17.458	1.00376					20.421	0.168324				24.2718	0.125858
18.7292	27.7796			18.7686	54.1631					20.4383	46.1358					17.4665	0.963036					20.4397	0.16663				24.3041	0.133365
18.7419	27.0119			18.7815	56.605					20.4571	46.0891					17.475	0.922209					20.4583	0.164982				24.3364	0.143838
18.7547	26.2658			18.7944	59.153					20.4759	45.6587					17.4834	0.881468					20.477	0.163421				24.3687	0.157711
18.7675	25.547			18.8073	61.7886					20.4946	44.8536					17.4919	0.840988					20.4956	0.161991				24.401	0.175263
18.7803	24.8616			18.8202	64.4896					20.5133	43.6963					17.5003	0.800936					20.5143	0.160732				24.4333	0.1965
18.7931	24.2151			18.8331	67.2302					20.5321	42.2212					17.5088	0.761467					20.5329	0.159679				24.4656	0.221033
18.8059	23.6127			18.846	69.9818					20.5509	40.4725					17.5173	0.722725					20.5516	0.158859				24.4979	0.248001
18.8187	23.0588			18.859	72.7136					20.5696	38.5014					17.5257	0.684838					20.5702	0.15829				24.5302	0.276058
18.8315	22.5569			18.8719	75.3934					20.5883	36.3635					17.5342	0.647924					20.5889	0.157977				24.5625	0.303451
18.8442	22.1094			18.8848	77.9888					20.6071	34.1162					17.5426	0.612085					20.6075	0.157914				24.5948	0.328209
18.857	21.7174			18.8977	80.4678					20.6258	31.8157					17.5511	0.577411					20.6262	0.158082				24.6271	0.348402
18.8698	21.3809			18.9106	82.7999					20.6446	29.5148					17.5596	0.543977					20.6448	0.158448				24.6594	0.362442
18.8826	21.0987			18.9235	84.9572					20.6633	27.261					17.568	0.511846					20.6635	0.158971				24.6917	0.369349
18.8954	20.8684			18.9364	86.9155					20.6821	25.095					17.5765	0.481065					20.6821	0.159601				24.724	0.368931
18.9082	20.6865			18.9493	88.6546					20.7008	23.05					17.5849	0.45167					20.7008	0.160281				24.7563	0.361818
18.921	20.5485			18.9622	90.1596					20.7196	21.1512					17.5934	0.423686					20.7194	0.160954				24.7886	0.349343
18.9338	20.4494			18.9751	91.4213					20.7383	19.4154					17.6019	0.397124					20.7381	0.161559				24.8209	0.333299
18.9466	20.3832			18.988	92.4367					20.7571	17.8525					17.6103	0.371985					20.7567	0.162044				24.8532	0.315607
18.9594	20.3438			19.0009	93.2094					20.7758	16.4651					17.6188	0.348261					20.7754	0.162358				24.8855	0.297995
18.9721	20.3248			19.0139	93.7493					20.7946	15.2503					17.6272	0.325934					20.794	0.162463				24.9178	0.281729
18.9849	20.3196			19.0268	94.0729					20.8133	14.2004					17.6357	0.304978					20.8127	0.162329				24.9502	0.267471
18.9977	20.3222			19.0397	94.2028					20.8321	13.3041					17.6442	0.285359					20.8313	0.161938				24.9825	0.255264
19.0105	20.3265			19.0526	94.1671					20.8508	12.5475					17.6526	0.267038					20.85	0.161284				25.0147	0.244647
19.0233	20.3273			19.0655	93.9988					20.8696	11.9152					17.6611	0.24997					20.8686	0.160373				25.0471	0.234854
19.0361	20.3199			19.0784	93.7346					20.8883	11.391					17.6695	0.234106					20.8873	0.159219				25.0794	0.225041
19.0489	20.3006			19.0913	93.4143					20.9071	10.9588					17.678	0.219393					20.9059	0.157846				25.1117	0.214497
19.0617	20.2664			19.1042	93.0793					20.9258	10.6031					17.6865	0.205775					20.9246	0.156285				25.144	0.202798
19.0745	20.2154			19.1171	92.7713					20.9446	10.3091					17.6949	0.193196					20.9432	0.154569				25.1763	0.18987
19.0873	20.1466			19.1301	92.5313					20.9633	10.0635					17.7034	0.181597					20.9619	0.152735				25.2086	0.175978
19.1	20.0604			19.143	92.398					20.9821	9.85466					17.7118	0.170919					20.9805	0.15082				25.2409	0.161648
19.1128	19.9577			19.1559	92.4066					21.0008	9.6723					17.7203	0.161104					20.9992	0.148856				25.2732	0.147553
19.1256	19.8407			19.1688	92.5876					21.0196	9.50807					17.7288	0.152095					21.0178	0.146875				25.3055	0.134398
19.1384	19.7123			19.1817	92.9657					21.0383	9.35533					17.7372	0.143835					21.0364	0.144903				25.3378	0.122816
19.1512	19.5763			19.1946	93.5588					21.0571	9.20922					17.7457	0.136269					21.0551	0.142962				25.3701	0.113305
19.164	19.4371			19.2075	94.3774					21.0758	9.06655					17.7541	0.129347					21.0738	0.141072				25.4024	0.106193
19.1768	19.2995			19.2204	95.4238					21.0946	8.92571					17.7626	0.123017					21.0924	0.139245				25.4347	0.101643
19.1896	19.1687			19.2333	96.6921					21.1133	8.78651					17.7711	0.117233					21.111	0.137493				25.467	0.0996679
19.2023	19.0502			19.2462	98.168					21.1321	8.64998					17.7795	0.111952					21.1297	0.135826				25.4993	0.100165
19.2151	18.9491			19.2591	99.8289					21.1508	8.51808					17.788	0.107131					21.1484	0.134252				25.5316	0.102946
19.2279	18.8708			19.2721	101.645					21.1696	8.39349					17.7964	0.102733					21.167	0.132778				25.5639	0.107768
19.2407	18.8198			19.285	103.578					21.1883	8.27918					17.8049	0.098723					21.1856	0.131412				25.5962	0.114343
19.2535	18.8005			19.2979	105.586					21.2071	8.17823					17.8134	0.095069					21.2043	0.130163				25.6285	0.122353
19.2663	18.8163			19.3108	107.62					21.2258	8.09342					17.8218	0.091742					21.2229	0.129039				25.6608	0.131446
19.2791	18.8699			19.3237	109.63					21.2446	8.02701					17.8303	0.088716					21.2416	0.128049				25.6931	0.14124
19.2919	18.963			19.3366	111.561					21.2633	7.98053					17.8387	0.085967					21.2602	0.127202				25.7254	0.151331
19.3047	19.0963			19.3495	113.36					21.2821	7.95463					17.8472	0.083475					21.2789	0.126509				25.7577	0.161299
19.3175	19.2693			19.3624	114.974					21.3008	7.94902					17.8557	0.081221					21.2975	0.125979				25.79	0.170742
19.3302	19.4806			19.3753	116.353					21.3196	7.96251					17.8641	0.079188					21.3162	0.12562				25.8223	0.179305
19.343	19.7273			19.3882	117.451					21.3383	7.99306					17.8726	0.077363					21.3348	0.125441				25.8546	0.186722
19.3558	20.0056			19.4011	118.23					21.3571	8.03797					17.881	0.075733					21.3535	0.125449				25.8869	0.192852
19.3686	20.3107			19.414	118.654					21.3758	8.09406					17.8895	0.074287					21.3721	0.125651				25.9192	0.197698
19.3814	20.6368			19.427	118.699					21.3946	8.15787					17.898	0.073014					21.3908	0.126053				25.9515	0.201413
19.3942	20.9772			19.4399	118.348					21.4133	8.2259					17.9064	0.071906					21.4094	0.126658				25.9838	0.20427
19.407	21.3245			19.4528	117.593					21.4321	8.29474					17.9149	0.070956					21.4281	0.12747				26.0161	0.206608
19.4198	21.6708			19.4657	116.436					21.4508	8.36126					17.9233	0.070156					21.4467	0.12849				26.0484	0.208764
19.4326	22.008			19.4786	114.886					21.4696	8.42268					17.9318	0.069499					21.4654	0.129719				26.0807	0.210986
19.4454	22.3277			19.4915	112.964					21.4883	8.47659					17.9403	0.068981					21.484	0.131152				26.1131	0.213366
19.4581	22.6216			19.5044	110.697					21.5071	8.52097					17.9487	0.068593					21.5027	0.132782				26.1454	0.215794
19.4709	22.8815			19.5173	108.118					21.5258	8.55411					17.9572	0.068332					21.5213	0.134599				26.1776	0.217961
19.4837	23.1			19.5302	105.269					21.5446	8.57456					17.9656	0.06819					21.54	0.136585				26.21	0.219402
19.4965	23.2699			19.5431	102.195					21.5633	8.58104					17.9741	0.068163					21.5586	0.138721				26.2423	0.219598
19.5093	23.3852			19.556	98.9435					21.5821	8.57241					17.9826	0.068244					21.5773	0.140978				26.2746	0.218099
19.5221	23.4406			19.569	95.5662					21.6008	8.54759					17.991	0.068426					21.5959	0.143326				26.3069	0.214651
19.5349	23.4319			19.5819	92.114					21.6196	8.50561					17.9995	0.068704					21.6146	0.145727				26.3392	0.2093
19.5477	23.3563			19.5948	88.6367					21.6383	8.44563					18.0079	0.06907					21.6332	0.148138				26.3715	0.202442
19.5605	23.212			19.6077	85.1821					21.6571	8.36706					18.0164	0.069517					21.6519	0.150516				26.4038	0.194811
19.5733	22.9986			19.6206	81.7946					21.6758	8.26963					18.0249	0.070038					21.6705	0.152812				26.4361	0.187392
19.586	22.717			19.6335	78.5137					21.6946	8.15358					18.0333	0.070625					21.6892	0.15498				26.4684	0.181287
19.5988	22.3691			19.6464	75.3735					21.7133	8.01972					18.0418	0.071271					21.7078	0.156971				26.5007	0.177561
19.6116	21.9584			19.6593	72.4022					21.7321	7.86963					18.0502	0.071966					21.7265	0.158741				26.533	0.177079
19.6244	21.4891			19.6722	69.6211					21.7508	7.70563					18.0587	0.072703					21.7451	0.160249				26.5653	0.180393
19.6372	20.9666			19.6852	67.045					21.7696	7.53087					18.0672	0.073474					21.7638	0.16146				26.5976	0.187669
19.65	20.397			19.6981	64.6819					21.7883	7.34924					18.0756	0.074269					21.7824	0.162347				26.6299	0.198682
19.6628	19.7871			19.711	62.5333					21.8071	7.16525					18.0841	0.075081					21.8011	0.162892				26.6622	0.212866
19.6756	19.1444			19.7239	60.5946					21.8258	6.98387					18.0925	0.0759					21.8197	0.163092				26.6945	0.229397
19.6883	18.4763			19.7368	58.8557					21.8446	6.81026					18.101	0.07672					21.8384	0.162953				26.7268	0.247299
19.7011	17.7908			19.7497	57.3018					21.8633	6.6495					18.1095	0.07753					21.857	0.162502				26.7591	0.265539
19.7139	17.0955			19.7626	55.9141					21.882	6.5063					18.1179	0.078325					21.8757	0.161783				26.7914	0.2831
19.7267	16.3981			19.7755	54.6709					21.9008	6.38467					18.1264	0.079096					21.8943	0.160859				26.8237	0.299022
19.7395	15.7057			19.7884	53.5485					21.9196	6.28769					18.1348	0.079836					21.913	0.159817				26.856	0.312415
19.7523	15.0252			19.8013	52.5219					21.9383	6.21729					18.1433	0.080539					21.9316	0.158762				26.8883	0.322475
19.7651	14.3627			19.8142	51.5661					21.957	6.17405					18.1518	0.081198					21.9503	0.157823				26.9206	0.328491
19.7779	13.7236			19.8271	50.6568					21.9758	6.15725					18.1602	0.081808					21.9689	0.157146				26.9529	0.329895
19.7907	13.1128			19.8401	49.7709					21.9946	6.16478					18.1687	0.082365					21.9876	0.156891				26.9852	0.326327
19.8035	12.5341			19.853	48.8878					22.0133	6.19337					18.1771	0.082862					22.0062	0.157228				27.0175	0.317721
19.8162	11.9906			19.8659	47.9893					22.0321	6.23879					18.1856	0.083298					22.0249	0.158327				27.0498	0.304382
19.829	11.4847			19.8788	47.0606					22.0508	6.29613					18.1941	0.083668					22.0435	0.16035				27.0821	0.287023
19.8418	11.0179			19.8917	46.09					22.0695	6.36019					18.2025	0.083971					22.0622	0.163443				27.1144	0.266745
19.8546	10.5908			19.9046	45.0695					22.0883	6.42587					18.211	0.084204					22.0808	0.167721				27.1467	0.244946
19.8674	10.2037			19.9175	43.9946					22.1071	6.48859					18.2194	0.084367					22.0995	0.173263				27.179	0.223172
19.8802	9.85596			19.9304	42.8645					22.1258	6.54469					18.2279	0.084459					22.1181	0.180096				27.2113	0.202937
19.893	9.54646			19.9433	41.6814					22.1445	6.59172					18.2364	0.084481					22.1368	0.188192				27.2436	0.18554
19.9058	9.2737			19.9562	40.4504					22.1633	6.62879					18.2448	0.084433					22.1554	0.197459				27.276	0.171917
19.9186	9.03579			19.9691	39.1793					22.182	6.65665					18.2533	0.084317					22.1741	0.207742				27.3083	0.162551
19.9313	8.8306			19.9821	37.8781					22.2008	6.67781					18.2617	0.084135					22.1927	0.218824				27.3406	0.157449
19.9441	8.65582			19.995	36.5582					22.2195	6.6964					18.2702	0.08389					22.2113	0.230427				27.3729	0.156179
19.9569	8.50907			20.0079	35.2324					22.2383	6.71807					18.2787	0.083585					22.23	0.242232				27.4052	0.157966
19.9697	8.38797			20.0208	33.9138					22.257	6.74956					18.2871	0.083225					22.2487	0.253882				27.4375	0.161819
19.9825	8.2902			20.0337	32.6162					22.2758	6.7984					18.2956	0.082812					22.2673	0.265007				27.4698	0.166676
19.9953	8.21359			20.0466	31.3527					22.2945	6.87235					18.304	0.082352					22.2859	0.275238				27.5021	0.171549
20.0081	8.15616			20.0595	30.136					22.3133	6.97889					18.3125	0.08185					22.3046	0.284229				27.5344	0.175649
20.0209	8.11615			20.0724	28.9776					22.332	7.1247					18.321	0.081311					22.3233	0.291677				27.5667	0.178481
20.0337	8.09203			20.0853	27.888					22.3508	7.31515					18.3294	0.08074					22.3419	0.297336				27.599	0.179893
20.0465	8.08254			20.0983	26.876					22.3695	7.55387					18.3379	0.080143					22.3605	0.301034				27.6313	0.180067
20.0592	8.08669			20.1112	25.9489					22.3883	7.84241					18.3463	0.079527					22.3792	0.302682				27.6636	0.179469
20.072	8.10373			20.1241	25.112					22.407	8.18005					18.3548	0.078896					22.3978	0.302278				27.6959	0.178735
20.0848	8.1331			20.137	24.3691					22.4258	8.56377					18.3633	0.078258					22.4165	0.299908				27.7282	0.178548
20.0976	8.17448			20.1499	23.722					22.4445	8.98837					18.3717	0.077618					22.4351	0.29574				27.7605	0.179487
20.1104	8.22767			20.1628	23.1711					22.4633	9.44672					18.3802	0.076982					22.4538	0.290014				27.7928	0.181908
20.1232	8.29257			20.1757	22.715					22.482	9.93022					18.3886	0.076356					22.4724	0.283031				27.8251	0.185857
20.136	8.36915			20.1886	22.3507					22.5008	10.4293					18.3971	0.075746					22.4911	0.275136				27.8574	0.191041
20.1488	8.45738			20.2015	22.0741					22.5195	10.934					18.4056	0.075157					22.5097	0.266702				27.8897	0.196868
20.1616	8.55715			20.2144	21.88					22.5383	11.4347					18.414	0.074595					22.5284	0.258113				27.922	0.202546
20.1744	8.66828			20.2273	21.762					22.557	11.9227					18.4225	0.074065					22.547	0.24975				27.9543	0.20723
20.1871	8.79045			20.2402	21.7133					22.5758	12.3904					18.4309	0.073572					22.5657	0.241976				27.9866	0.210185
20.1999	8.92313			20.2532	21.7264					22.5945	12.8325					18.4394	0.073121					22.5843	0.235127				28.0189	0.210936
20.2127	9.06558			20.2661	21.7934					22.6133	13.2454					18.4479	0.072715					22.603	0.229504				28.0512	0.209375
20.2255	9.21684			20.279	21.9063					22.632	13.6276					18.4563	0.072359					22.6216	0.225365				28.0835	0.205802
20.2383	9.37569			20.2919	22.0572					22.6508	13.98					18.4648	0.072057					22.6403	0.222927				28.1158	0.200883
20.2511	9.54065			20.3048	22.2386					22.6695	14.3048					18.4732	0.07181					22.6589	0.22236				28.1481	0.195544
20.2639	9.70999			20.3177	22.4431					22.6883	14.6057					18.4817	0.071623					22.6776	0.223787				28.1804	0.190815
20.2767	9.88178			20.3306	22.664					22.707	14.8873					18.4902	0.071497					22.6962	0.227288				28.2127	0.187657
20.2894	10.0539			20.3435	22.8954					22.7258	15.1544					18.4986	0.071434					22.7149	0.232897				28.245	0.186803
20.3022	10.2239			20.3564	23.1319					22.7445	15.4112					18.5071	0.071437					22.7335	0.2406				28.2773	0.188653
20.315	10.3895			20.3693	23.3694					22.7633	15.6615					18.5155	0.071505					22.7522	0.25034				28.3096	0.193228
20.3278	10.5482			20.3822	23.6044					22.782	15.9079					18.524	0.07164					22.7708	0.262008				28.3419	0.200201
20.3406	10.6975			20.3952	23.8346					22.8008	16.1516					18.5325	0.071842					22.7895	0.275447				28.3742	0.208978
20.3534	10.8348			20.4081	24.0588					22.8195	16.393					18.5409	0.072111					22.8081	0.290448				28.4065	0.218831
20.3662	10.9579			20.421	24.2766					22.8383	16.6315					18.5494	0.072446					22.8268	0.30675				28.4388	0.229035
20.379	11.0644			20.4339	24.4886					22.857	16.8662					18.5578	0.072846					22.8454	0.324042				28.4712	0.238984
20.3918	11.1524			20.4468	24.6964					22.8758	17.0965					18.5663	0.073311					22.8641	0.341967				28.5035	0.248274
20.4046	11.2202			20.4597	24.9022					22.8945	17.3228					18.5748	0.073838					22.8827	0.360127				28.5358	0.256717
20.4173	11.2662			20.4726	25.1089					22.9133	17.5475					18.5832	0.074426					22.9014	0.378091				28.5681	0.264307
20.4301	11.2893			20.4855	25.3199					22.932	17.7752					18.5917	0.075073					22.92	0.395414				28.6004	0.271134
20.4429	11.2888			20.4984	25.5388					22.9508	18.0138					18.6001	0.075776					22.9387	0.411641				28.6327	0.277277
20.4557	11.2642			20.5113	25.7695					22.9695	18.2743					18.6086	0.076532					22.9573	0.426334				28.665	0.282703
20.4685	11.2156			20.5242	26.0157					22.9883	18.5711					18.6171	0.077338					22.976	0.439081				28.6973	0.287204
20.4813	11.1432			20.5372	26.2807					23.007	18.9214					18.6255	0.078191					22.9946	0.449517				28.7296	0.290395
20.4941	11.0478			20.5501	26.5676					23.0258	19.3447					18.634	0.079088					23.0133	0.457339				28.7619	0.291761
20.5069	10.9307			20.563	26.8787					23.0445	19.8615					18.6424	0.080025					23.0319	0.462317				28.7942	0.290769
20.5197	10.7932			20.5759	27.2155					23.0633	20.4926					18.6509	0.080998					23.0506	0.464306				28.8265	0.286995
20.5325	10.6372			20.5888	27.5787					23.082	21.2569					18.6594	0.082002					23.0692	0.463251				28.8588	0.280246
20.5452	10.4647			20.6017	27.968					23.1008	22.1702					18.6678	0.083035					23.0879	0.459187				28.8911	0.270636
20.558	10.2782			20.6146	28.3819					23.1195	23.2439					18.6763	0.084091					23.1065	0.452236				28.9234	0.258599
20.5708	10.0801			20.6275	28.8181					23.1383	24.4834					18.6847	0.085166					23.1252	0.442603				28.9557	0.24484
20.5836	9.87331			20.6404	29.2731					23.157	25.8874					18.6932	0.086255					23.1438	0.430563				28.988	0.230219
20.5964	9.66059			20.6533	29.7424					23.1758	27.4471					18.7017	0.087355					23.1625	0.416451				29.0203	0.215613
20.6092	9.44489			20.6663	30.2209					23.1945	29.1465					18.7101	0.08846					23.1811	0.400645				29.0526	0.201783
20.622	9.22919			20.6792	30.7026					23.2133	30.9625					18.7186	0.089566					23.1998	0.383558				29.0849	0.189259
20.6348	9.0164			20.6921	31.1809					23.232	32.8663					18.727	0.090667					23.2184	0.365618				29.1172	0.178293
20.6475	8.8094			20.705	31.6492					23.2508	34.8242					18.7355	0.09176					23.2371	0.34726				29.1495	0.168849
20.6603	8.6109			20.7179	32.1003					23.2695	36.8002					18.744	0.092839					23.2557	0.328913				29.1818	0.160666
20.6731	8.42347			20.7308	32.5275					23.2883	38.7571					18.7524	0.093899					23.2744	0.310991				29.2141	0.153334
20.6859	8.24946			20.7437	32.9241					23.307	40.6589					18.7609	0.094937					23.293	0.293887				29.2464	0.146407
20.6987	8.09095			20.7566	33.284					23.3258	42.4722					18.7693	0.095947					23.3117	0.277965				29.2787	0.139491
20.7115	7.94977			20.7695	33.6016					23.3445	44.1681					18.7778	0.096925					23.3303	0.263556				29.311	0.132332
20.7243	7.8274			20.7824	33.8724					23.3633	45.7227					18.7863	0.097866					23.3489	0.250956				29.3433	0.124853
20.7371	7.72502			20.7953	34.0925					23.382	47.1181					18.7947	0.098766					23.3676	0.240417				29.3756	0.117164
20.7499	7.64343			20.8083	34.2591					23.4008	48.3417					18.8032	0.099622					23.3863	0.232149				29.4079	0.109537
20.7627	7.5831			20.8212	34.3706					23.4195	49.3865					18.8116	0.100428					23.4049	0.226314				29.4402	0.102355
20.7754	7.54413			20.8341	34.4262					23.4383	50.2495					18.8201	0.101182					23.4235	0.223023				29.4725	0.0960385
20.7882	7.52628			20.847	34.4263					23.457	50.9306					18.8286	0.101881					23.4422	0.222331				29.5049	0.0909808
20.801	7.52899			20.8599	34.3721					23.4758	51.4318					18.837	0.10252					23.4609	0.224235				29.5372	0.0874836
20.8138	7.55138			20.8728	34.2658					23.4945	51.7552					18.8455	0.103097					23.4795	0.228674				29.5694	0.0857175
20.8266	7.5923			20.8857	34.1103					23.5132	51.9027					18.8539	0.103611					23.4981	0.235526				29.6017	0.0857048
20.8394	7.65034			20.8986	33.9089					23.532	51.8749					18.8624	0.104058					23.5168	0.244611				29.6341	0.0873294
20.8522	7.72394			20.9115	33.6656					23.5508	51.6707					18.8709	0.104438					23.5355	0.255692				29.6664	0.0903679
20.865	7.81132			20.9244	33.3844					23.5695	51.288					18.8793	0.104749					23.5541	0.268489				29.6987	0.0945378
20.8778	7.91062			20.9373	33.0696					23.5882	50.7237					18.8878	0.10499					23.5727	0.28268				29.731	0.0995498
20.8906	8.01993			20.9503	32.7253					23.607	49.9747					18.8962	0.105163					23.5914	0.29792				29.7633	0.105154
20.9033	8.13727			20.9632	32.3556					23.6258	49.0391					18.9047	0.105266					23.61	0.313851				29.7956	0.111171
20.9161	8.26073			20.9761	31.9642					23.6445	47.9173					18.9132	0.105301					23.6287	0.330122				29.8279	0.117499
20.9289	8.38843			20.989	31.5542					23.6633	46.6131					18.9216	0.10527					23.6473	0.346403				29.8602	0.124094
20.9417	8.5186			21.0019	31.1286					23.682	45.1343					18.9301	0.105175					23.666	0.362398				29.8925	0.130937
20.9545	8.64957			21.0148	30.6897					23.7007	43.4936					18.9385	0.105018					23.6846	0.377865				29.9248	0.137986
20.9673	8.77984			21.0277	30.2392					23.7195	41.7088					18.947	0.104802					23.7033	0.392618				29.9571	0.145139
20.9801	8.90803			21.0406	29.7785					23.7382	39.8021					18.9555	0.104532					23.7219	0.406541				29.9894	0.152215
20.9929	9.03297			21.0535	29.3084					23.757	37.8002					18.9639	0.104212					23.7406	0.419582				30.0217	0.158963
21.0056	9.15362			21.0664	28.8291					23.7757	35.7331					18.9724	0.103847					23.7592	0.431753				30.054	0.165105
21.0184	9.26912			21.0794	28.341					23.7945	33.6329					18.9808	0.103442					23.7779	0.443118				30.0863	0.170391
21.0312	9.37875			21.0923	27.8436					23.8132	31.5328					18.9893	0.103004					23.7965	0.453783				30.1186	0.174662
21.044	9.48193			21.1052	27.3368					23.832	29.4653					18.9978	0.102537					23.8152	0.463872				30.1509	0.177898
21.0568	9.57819			21.1181	26.8202					23.8507	27.4616					19.0062	0.10205					23.8338	0.473516				30.1832	0.180224
21.0696	9.6672			21.131	26.2933					23.8695	25.55					19.0147	0.101549					23.8525	0.482828				30.2155	0.18189
21.0824	9.74868			21.1439	25.7562					23.8882	23.7551					19.0231	0.101042					23.8711	0.491887				30.2478	0.183198
21.0952	9.82242			21.1568	25.2088					23.907	22.0969					19.0316	0.100535					23.8898	0.500723				30.2801	0.184423
21.108	9.88829			21.1697	24.6515					23.9257	20.5908					19.0401	0.100038					23.9084	0.50931				30.3124	0.185716
21.1208	9.94621			21.1826	24.0852					23.9445	19.2469					19.0485	0.099558					23.9271	0.517557				30.3447	0.18705
21.1335	9.99614			21.1955	23.511					23.9632	18.0702					19.057	0.099103					23.9457	0.525314				30.377	0.188198
21.1463	10.0381			21.2084	22.9304					23.982	17.061					19.0654	0.098681					23.9644	0.532376				30.4093	0.188771
21.1591	10.0721			21.2214	22.3456					24.0007	16.2151					19.0739	0.0983					23.983	0.538499				30.4416	0.188299
21.1719	10.0984			21.2343	21.759					24.0195	15.5244					19.0824	0.09797					24.0017	0.543414				30.4739	0.186346
21.1847	10.1172			21.2472	21.1735					24.0382	14.9776					19.0908	0.097697					24.0203	0.546849				30.5062	0.182622
21.1975	10.1288			21.2601	20.5921					24.057	14.561					19.0993	0.09749					24.039	0.548549				30.5385	0.177069
21.2103	10.1337			21.273	20.0183					24.0757	14.2589					19.1077	0.097357					24.0576	0.548294				30.5708	0.169898
21.2231	10.1326			21.2859	19.4555					24.0945	14.0546					19.1162	0.097306					24.0763	0.545916				30.6031	0.161565
21.2359	10.1262			21.2988	18.9074					24.1132	13.9311					19.1247	0.097344					24.0949	0.541318				30.6354	0.152704
21.2487	10.1156			21.3117	18.3774					24.132	13.8718					19.1331	0.097479					24.1136	0.534472				30.6678	0.144021
21.2614	10.1019			21.3246	17.8689					24.1507	13.8608					19.1416	0.097719					24.1322	0.525435				30.7001	0.136176
21.2742	10.0866			21.3375	17.3848					24.1695	13.8838					19.15	0.098071					24.1509	0.514336				30.7324	0.129694
21.287	10.0713			21.3504	16.928					24.1882	13.9282					19.1585	0.098542					24.1695	0.50138				30.7647	0.124909
21.2998	10.0578			21.3634	16.5005					24.207	13.9836					19.167	0.09914					24.1882	0.48683				30.797	0.121946
21.3126	10.0482			21.3763	16.1041					24.2257	14.0422					19.1754	0.099872					24.2068	0.470998				30.8293	0.120756
21.3254	10.0445			21.3892	15.7398					24.2445	14.0989					19.1839	0.100745					24.2255	0.454232				30.8616	0.121165
21.3382	10.0491			21.4021	15.4079					24.2632	14.151					19.1923	0.101767					24.2441	0.4369				30.8939	0.122945
21.351	10.0643			21.415	15.1084					24.282	14.1989					19.2008	0.102944					24.2628	0.419376				30.9262	0.125869
21.3638	10.0926			21.4279	14.8403					24.3007	14.2455					19.2093	0.104285					24.2814	0.40203				30.9585	0.129752
21.3765	10.1362			21.4408	14.602					24.3195	14.2964					19.2177	0.105797					24.3001	0.385216				30.9908	0.134468
21.3893	10.1974			21.4537	14.3916					24.3382	14.3594					19.2262	0.107488					24.3187	0.369269				31.0231	0.139946
21.4021	10.2785			21.4666	14.2065					24.357	14.4444					19.2346	0.109366					24.3374	0.354492				31.0554	0.146142
21.4149	10.3814			21.4795	14.0438					24.3757	14.5628					19.2431	0.111439					24.356	0.341163				31.0877	0.153017
21.4277	10.5079			21.4925	13.9003					24.3945	14.7274					19.2516	0.113716					24.3747	0.329526				31.12	0.160503
21.4405	10.6593			21.5054	13.7727					24.4132	14.9516					19.26	0.116206					24.3933	0.319791				31.1523	0.168483
21.4533	10.8369			21.5183	13.6577					24.432	15.2487					19.2685	0.118918					24.412	0.31214				31.1846	0.176777
21.4661	11.0415			21.5312	13.5521					24.4507	15.6315					19.2769	0.121861					24.4306	0.306716				31.2169	0.185138
21.4789	11.2734			21.5441	13.4528					24.4695	16.1111					19.2854	0.125045					24.4493	0.303632				31.2492	0.193259
21.4916	11.5328			21.557	13.3572					24.4882	16.6967					19.2939	0.12848					24.4679	0.30296				31.2815	0.200783
21.5044	11.8191			21.5699	13.2632					24.507	17.3943					19.3023	0.132175					24.4866	0.304735				31.3138	0.207326
21.5172	12.1318			21.5828	13.1692					24.5257	18.2064					19.3108	0.136142					24.5052	0.308946				31.3461	0.212501
21.53	12.4695			21.5957	13.0741					24.5445	19.1309					19.3192	0.140388					24.5238	0.315536				31.3784	0.215964
21.5428	12.8308			21.6086	12.9776					24.5632	20.1611					19.3277	0.144926					24.5425	0.324395				31.4107	0.21746
21.5556	13.2139			21.6215	12.8797					24.582	21.2852					19.3362	0.149763					24.5612	0.335362				31.443	0.21688
21.5684	13.6163			21.6345	12.7816					24.6007	22.4862					19.3446	0.15491					24.5798	0.34822				31.4753	0.214302
21.5812	14.0357			21.6474	12.6844					24.6195	23.7424					19.3531	0.160376					24.5984	0.362696				31.5076	0.210015
21.594	14.4692			21.6603	12.5902					24.6382	25.028					19.3615	0.166168					24.6171	0.378469				31.5399	0.20451
21.6068	14.9138			21.6732	12.5012					24.657	26.3141					19.37	0.172294					24.6358	0.395171				31.5722	0.198429
21.6195	15.3664			21.6861	12.4201					24.6757	27.5696					19.3785	0.178761					24.6544	0.412396				31.6045	0.192475
21.6323	15.8233			21.699	12.3497					24.6945	28.7634					19.3869	0.185575					24.673	0.429712				31.6368	0.187309
21.6451	16.2813			21.7119	12.2925					24.7132	29.865					19.3954	0.19274					24.6917	0.446671				31.6691	0.183442
21.6579	16.7366			21.7248	12.2514					24.732	30.8472					19.4038	0.20026					24.7103	0.462825				31.7014	0.181154
21.6707	17.1856			21.7377	12.2287					24.7507	31.6872					19.4123	0.208136					24.729	0.47774				31.7337	0.18046
21.6835	17.6247			21.7506	12.2265					24.7695	32.3679					19.4208	0.216369					24.7476	0.491013				31.766	0.181127
21.6963	18.0503			21.7635	12.2462					24.7882	32.8796					19.4292	0.224957					24.7663	0.502282				31.7983	0.182747
21.7091	18.4587			21.7765	12.2887					24.807	33.2201					19.4377	0.233897					24.7849	0.511245				31.8306	0.184839
21.7219	18.8468			21.7894	12.3544					24.8257	33.3957					19.4461	0.243184					24.8036	0.517668				31.863	0.186969
21.7346	19.2112			21.8023	12.4428					24.8445	33.4204					19.4546	0.252813					24.8222	0.521396				31.8953	0.188843
21.7474	19.5491			21.8152	12.5526					24.8632	33.3156					19.4631	0.262773					24.8409	0.522358				31.9276	0.190374
21.7602	19.8579			21.8281	12.6821					24.882	33.1088					19.4715	0.273056					24.8595	0.52057				31.9599	0.191685
21.773	20.1352			21.841	12.8286					24.9007	32.8322					19.48	0.283647					24.8782	0.516132				31.9922	0.193071
21.7858	20.3792			21.8539	12.9891					24.9195	32.5206					19.4884	0.294534					24.8968	0.509226				32.0245	0.194913
21.7986	20.5887			21.8668	13.1599					24.9382	32.2097					19.4969	0.3057					24.9155	0.500105				32.0568	0.197575
21.8114	20.7628			21.8797	13.3369					24.957	31.9339					19.5054	0.317128					24.9341	0.489083				32.0891	0.201303
21.8242	20.9014			21.8926	13.5159					24.9757	31.7247					19.5138	0.328798					24.9528	0.476521				32.1214	0.206145
21.837	21.0049			21.9056	13.6926					24.9945	31.6084					19.5223	0.340691					24.9714	0.462807				32.1537	0.211914
21.8498	21.0745			21.9185	13.8627					25.0132	31.6053					19.5307	0.352786					24.9901	0.448345				32.186	0.21819
21.8625	21.1122			21.9314	14.0221					25.0319	31.7282					19.5392	0.365059					25.0087	0.433532				32.2183	0.224357
21.8753	21.1206			21.9443	14.1671					25.0507	31.9825					19.5477	0.377488					25.0274	0.418743				32.2506	0.229679
21.8881	21.1031			21.9572	14.2946					25.0694	32.3658					19.5561	0.390049					25.046	0.404316				32.2829	0.233389
21.9009	21.064			21.9701	14.402					25.0882	32.8682					19.5646	0.402718					25.0647	0.39054				32.3152	0.234792
21.9137	21.0081			21.983	14.4875					25.107	33.4736					19.573	0.415473					25.0833	0.377645				32.3475	0.233352
21.9265	20.941			21.9959	14.55					25.1257	34.1609					19.5815	0.42829					25.102	0.365794				32.3798	0.228764
21.9393	20.8689			22.0088	14.5896					25.1444	34.9054					19.59	0.441146					25.1206	0.355081				32.4121	0.221005
21.9521	20.7987			22.0217	14.6067					25.1632	35.6807					19.5984	0.45402					25.1393	0.345535				32.4444	0.210336
21.9649	20.7374			22.0346	14.6031					25.182	36.4605					19.6069	0.466892					25.1579	0.337119				32.4767	0.197286
21.9776	20.6926			22.0476	14.5809					25.2007	37.2207					19.6153	0.479743					25.1766	0.329743				32.509	0.182589
21.9904	20.6719			22.0605	14.5433					25.2194	37.9404					19.6238	0.492557					25.1952	0.323271				32.5413	0.167116
22.0032	20.6831			22.0734	14.4939					25.2382	38.6043					19.6323	0.505319					25.2139	0.317532				32.5736	0.151791
22.016	20.7337			22.0863	14.4368					25.2569	39.2032					19.6407	0.518016					25.2325	0.312337				32.6059	0.137517
22.0288	20.831			22.0992	14.3765					25.2757	39.7346					19.6492	0.530639					25.2512	0.307488				32.6382	0.125113
22.0416	20.9819			22.1121	14.3175					25.2944	40.2035					19.6576	0.54318					25.2698	0.302789				32.6705	0.115282
22.0544	21.1925			22.125	14.2645					25.3132	40.6219					19.6661	0.555635					25.2885	0.298062				32.7028	0.108582
22.0672	21.4683			22.1379	14.2221					25.3319	41.008					19.6746	0.568004					25.3071	0.293153				32.7351	0.105413
22.08	21.8136			22.1508	14.1943					25.3507	41.3856					19.683	0.580288					25.3258	0.287941				32.7674	0.106007
22.0927	22.2319			22.1637	14.185					25.3694	41.7819					19.6915	0.592491					25.3444	0.282338				32.7997	0.110402
22.1055	22.7252			22.1766	14.1974					25.3882	42.2264					19.6999	0.604623					25.3631	0.276299				32.832	0.118417
22.1183	23.2943			22.1896	14.2339					25.4069	42.7489					19.7084	0.616694					25.3817	0.269813				32.8643	0.129632
22.1311	23.9387			22.2025	14.2964					25.4257	43.3768					19.7169	0.628719					25.4004	0.262907				32.8966	0.143375
22.1439	24.6565			22.2154	14.386					25.4444	44.134					19.7253	0.640715					25.419	0.255637				32.929	0.158743
22.1567	25.4441			22.2283	14.5028					25.4632	45.0384					19.7338	0.652702					25.4377	0.248084				32.9612	0.174667
22.1695	26.2968			22.2412	14.6464					25.4819	46.1008					19.7422	0.664703					25.4563	0.240349				32.9935	0.190006
22.1823	27.2084			22.2541	14.8155					25.5007	47.323					19.7507	0.676744					25.475	0.232541				33.0258	0.203667
22.1951	28.1717			22.267	15.0084					25.5194	48.6976					19.7592	0.688851					25.4936	0.224774				33.0582	0.214736
22.2079	29.1781			22.2799	15.2226					25.5382	50.2073					19.7676	0.701054					25.5123	0.217161				33.0905	0.222572
22.2206	30.2185			22.2928	15.4552					25.5569	51.8252					19.7761	0.713384					25.5309	0.209803				33.1228	0.226869
22.2334	31.2828			22.3057	15.7034					25.5757	53.5149					19.7845	0.725873					25.5496	0.202791				33.1551	0.227658
22.2462	32.3606			22.3187	15.9639					25.5944	55.2324					19.793	0.738553					25.5682	0.196201				33.1874	0.225266
22.259	33.4411			22.3316	16.2335					25.6132	56.9268					19.8015	0.751458					25.5869	0.190088				33.2197	0.22024
22.2718	34.514			22.3445	16.5093					25.6319	58.5429					19.8099	0.76462					25.6055	0.184493				33.252	0.213266
22.2846	35.5689			22.3574	16.7887					25.6507	60.0231					19.8184	0.778072					25.6242	0.179436				33.2843	0.205088
22.2974	36.5963			22.3703	17.0696					25.6694	61.3098					19.8268	0.791845					25.6428	0.174919				33.3166	0.196446
22.3102	37.5874			22.3832	17.3503					25.6882	62.3484					19.8353	0.805969					25.6615	0.170932				33.3489	0.188033
22.323	38.5347			22.3961	17.6299					25.7069	63.0895					19.8438	0.820472					25.6801	0.167448				33.3812	0.180453
22.3358	39.432			22.409	17.9083					25.7257	63.4917					19.8522	0.835379					25.6988	0.164429				33.4135	0.174198
22.3485	40.2747			22.4219	18.186					25.7444	63.5239					19.8607	0.85071					25.7174	0.16183				33.4458	0.169606
22.3613	41.0596			22.4348	18.4644					25.7632	63.1669					19.8691	0.866486					25.736	0.159595				33.4781	0.166833
22.3741	41.7858			22.4477	18.7457					25.7819	62.4151					19.8776	0.882719					25.7547	0.157665				33.5104	0.165832
22.3869	42.4538			22.4607	19.0327					25.8007	61.2767					19.8861	0.899418					25.7734	0.155977				33.5427	0.166345
22.3997	43.0663			22.4736	19.3288					25.8194	59.7746					19.8945	0.916588					25.792	0.154464				33.575	0.167926
22.4125	43.6275			22.4865	19.6381					25.8382	57.945					19.903	0.934227					25.8106	0.153063				33.6073	0.169987
22.4253	44.1437			22.4994	19.9649					25.8569	55.8361					19.9114	0.952326					25.8293	0.151709				33.6396	0.171869
22.4381	44.6224			22.5123	20.314					25.8757	53.5065					19.9199	0.970871					25.848	0.150343				33.6719	0.172926
22.4508	45.0729			22.5252	20.6901					25.8944	51.0217					19.9284	0.989842					25.8666	0.148911				33.7042	0.172605
22.4636	45.5053			22.5381	21.098					25.9132	48.4521					19.9368	1.00921					25.8852	0.147363				33.7365	0.170514
22.4764	45.9308			22.551	21.5424					25.9319	45.8689					19.9453	1.02893					25.9039	0.145658				33.7688	0.166467
22.4892	46.3614			22.5639	22.0274					25.9507	43.3411					19.9537	1.04898					25.9226	0.143764				33.8011	0.160496
22.502	46.8091			22.5768	22.557					25.9694	40.9325					19.9622	1.06929					25.9412	0.141658				33.8334	0.152836
22.5148	47.2863			22.5897	23.1341					25.9882	38.6988					19.9707	1.08981					25.9598	0.139324				33.8657	0.143878
22.5276	47.8049			22.6027	23.7614					26.0069	36.6855					19.9791	1.11047					25.9785	0.13676				33.898	0.134106
22.5404	48.3765			22.6156	24.4402					26.0257	34.9262					19.9876	1.1312					25.9971	0.13397				33.9303	0.124029
22.5532	49.0115			22.6285	25.1713					26.0444	33.4419					19.996	1.15192					26.0158	0.130969				33.9626	0.11411
22.566	49.7197			22.6414	25.9543					26.0632	32.2407					20.0045	1.17255					26.0344	0.127778				33.9949	0.104717
22.5787	50.5093			22.6543	26.7879					26.0819	31.3187					20.013	1.19299					26.0531	0.124426				34.0272	0.0960951
22.5915	51.387			22.6672	27.6696					26.1007	30.6606					20.0214	1.21314					26.0717	0.12095				34.0596	0.0883674
22.6043	52.3579			22.6801	28.5962					26.1194	30.242					20.0299	1.2329					26.0904	0.117388				34.0919	0.0815556
22.6171	53.4254			22.693	29.5631					26.1382	30.0307					20.0383	1.25218					26.109	0.113783				34.1242	0.0756199
22.6299	54.5907			22.7059	30.5653					26.1569	29.9892					20.0468	1.27085					26.1277	0.110179				34.1564	0.0705027
22.6427	55.8535			22.7188	31.5967					26.1757	30.0771					20.0553	1.28882					26.1463	0.10662				34.1888	0.0661656
22.6555	57.2112			22.7318	32.6508					26.1944	30.2524					20.0637	1.30596					26.165	0.103149				34.2211	0.0626112
22.6683	58.6593			22.7447	33.7205					26.2132	30.4744					20.0722	1.32217					26.1836	0.0998056				34.2534	0.0598848
22.6811	60.1913			22.7576	34.7985					26.2319	30.7043					20.0806	1.33734					26.2023	0.0966255				34.2857	0.0580595
22.6939	61.799			22.7705	35.8774					26.2507	30.9072					20.0891	1.35137					26.2209	0.0936405				34.318	0.0572086
22.7066	63.4725			22.7834	36.9499					26.2694	31.0526					20.0976	1.36415					26.2396	0.0908774				34.3503	0.0573755
22.7194	65.2001			22.7963	38.0092					26.2882	31.1154					20.106	1.37558					26.2582	0.0883576				34.3826	0.058548
22.7322	66.9687			22.8092	39.0489					26.3069	31.0759					20.1145	1.38558					26.2769	0.0860979				34.4149	0.0606442
22.745	68.764			22.8221	40.0637					26.3257	30.9201					20.1229	1.39405					26.2955	0.0841106				34.4472	0.0635113
22.7578	70.5705			22.835	41.0492					26.3444	30.6396					20.1314	1.40093					26.3142	0.0824041				34.4795	0.0669373
22.7706	72.3721			22.8479	42.0023					26.3632	30.2311					20.1399	1.40614					26.3328	0.0809837				34.5118	0.0706709
22.7834	74.1516			22.8608	42.9213					26.3819	29.6967					20.1483	1.40964					26.3515	0.0798526				34.5441	0.0744466
22.7962	75.892			22.8738	43.8061					26.4007	29.0428					20.1568	1.41137					26.3701	0.0790118				34.5764	0.0780092
22.8089	77.5758			22.8867	44.6583					26.4194	28.2798					20.1652	1.41131					26.3888	0.0784609				34.6087	0.0811352
22.8217	79.186			22.8996	45.4813					26.4382	27.4219					20.1737	1.40942					26.4074	0.0781977				34.641	0.0836493
22.8345	80.7058			22.9125	46.2803					26.4569	26.486					20.1822	1.4057					26.4261	0.0782183				34.6733	0.0854332
22.8473	82.1193			22.9254	47.0621					26.4757	25.4915					20.1906	1.40016					26.4447	0.0785162				34.7056	0.086429
22.8601	83.4118			22.9383	47.8352					26.4944	24.4594					20.1991	1.39281					26.4634	0.0790813				34.7379	0.0866355
22.8729	84.5697			22.9512	48.6097					26.5132	23.4116					20.2075	1.38367					26.482	0.079899				34.7702	0.0860991
22.8857	85.5809			22.9641	49.3969					26.5319	22.3701					20.216	1.37279					26.5007	0.0809491				34.8025	0.0849005
22.8985	86.4352			22.977	50.2091					26.5507	21.3565					20.2245	1.36022					26.5193	0.082205				34.8348	0.08314
22.9113	87.1245			22.9899	51.0594					26.5694	20.391					20.2329	1.34602					26.538	0.0836329				34.8671	0.0809222
22.9241	87.6424			23.0028	51.9614					26.5881	19.4917					20.2414	1.33026					26.5566	0.085192				34.8994	0.0783453
22.9368	87.9851			23.0158	52.9286					26.6069	18.6744					20.2498	1.31304					26.5753	0.0868344				34.9317	0.0754939
22.9496	88.1508			23.0287	53.9744					26.6257	17.9517					20.2583	1.29444					26.5939	0.0885065				34.964	0.0724372
22.9624	88.1399			23.0416	55.111					26.6444	17.333					20.2668	1.27456					26.6126	0.0901499				34.9963	0.0692328
22.9752	87.9552			23.0545	56.3501					26.6632	16.8241					20.2752	1.2535					26.6312	0.0917041				35.0286	0.0659308
22.988	87.6012			23.0674	57.7013					26.6819	16.4275					20.2837	1.23139					26.6499	0.0931082				35.0609	0.0625796
23.0008	87.0848			23.0803	59.1725					26.7006	16.142					20.2921	1.20833					26.6685	0.094304				35.0932	0.0592283
23.0136	86.4142			23.0932	60.7693					26.7194	15.9638					20.3006	1.18444					26.6872	0.0952381				35.1255	0.0559271
23.0264	85.5991			23.1061	62.4949					26.7382	15.8858					20.3091	1.15985					26.7058	0.095865				35.1578	0.0527243
23.0392	84.6507			23.119	64.3494					26.7569	15.8989					20.3175	1.13467					26.7245	0.0961488				35.1901	0.0496616
23.052	83.5809			23.1319	66.3299					26.7756	15.9922					20.326	1.10902					26.7431	0.0960652				35.2225	0.0467696
23.0647	82.4022			23.1449	68.4304					26.7944	16.153					20.3344	1.08302					26.7618	0.0956027				35.2548	0.0440646
23.0775	81.1277			23.1578	70.6417					26.8132	16.3679					20.3429	1.05677					26.7804	0.0947631				35.2871	0.0415485
23.0903	79.7704			23.1707	72.9512					26.8319	16.6227					20.3514	1.0304					26.7991	0.0935616				35.3194	0.0392119
23.1031	78.3432			23.1836	75.3431					26.8506	16.9027					20.3598	1.00401					26.8177	0.0920259				35.3517	0.0370394
23.1159	76.8585			23.1965	77.7989					26.8694	17.1931					20.3683	0.977682					26.8364	0.0901952				35.384	0.0350175
23.1287	75.3285			23.2094	80.2969					26.8881	17.4794					20.3767	0.951521					26.855	0.0881184				35.4163	0.0331424
23.1415	73.7642			23.2223	82.8132					26.9069	17.7472					20.3852	0.925607					26.8737	0.0858518				35.4486	0.0314259
23.1543	72.1762			23.2352	85.322					26.9256	17.9826					20.3937	0.900015					26.8923	0.0834572				35.4809	0.0298981
23.167	70.5738			23.2481	87.7958					26.9444	18.1724					20.4021	0.874814					26.9109	0.0809989				35.5132	0.028606
23.1798	68.9658			23.261	90.2062					26.9631	18.3044					20.4106	0.850063					26.9296	0.0785415				35.5455	0.0276076
23.1926	67.3595			23.2739	92.5243					26.9819	18.368					20.419	0.825814					26.9483	0.0761475				35.5778	0.0269622
23.2054	65.7619			23.2869	94.7218					27.0006	18.3538					20.4275	0.80211					26.9669	0.0738746				35.6101	0.0267191
23.2182	64.1786			23.2998	96.7709					27.0194	18.2548					20.436	0.778985					26.9855	0.0717745				35.6424	0.0269079
23.231	62.6146			23.3127	98.646					27.0381	18.0661					20.4444	0.756469					27.0042	0.0698904				35.6747	0.0275305
23.2438	61.0743			23.3256	100.323					27.0569	17.7855					20.4529	0.73458					27.0228	0.0682565				35.707	0.028559
23.2566	59.5611			23.3385	101.783					27.0756	17.4139					20.4613	0.713333					27.0415	0.0668968				35.7393	0.0299385
23.2694	58.0782			23.3514	103.008					27.0944	16.9546					20.4698	0.692734					27.0602	0.0658248				35.7716	0.031594
23.2822	56.628			23.3643	103.985					27.1131	16.4142					20.4783	0.672786					27.0788	0.065044				35.8039	0.0334415
23.295	55.2125			23.3772	104.707					27.1319	15.8017					20.4867	0.653484					27.0974	0.0645479				35.8362	0.035399
23.3077	53.8335			23.3901	105.17					27.1506	15.1284					20.4952	0.634821					27.1161	0.0643218				35.8685	0.037396
23.3205	52.4923			23.403	105.377					27.1694	14.4071					20.5036	0.616785					27.1347	0.0643433				35.9008	0.0393799
23.3333	51.1899			23.4159	105.336					27.1881	13.6522					20.5121	0.599362					27.1534	0.0645848				35.9331	0.0413162
23.3461	49.9271			23.4289	105.058					27.2069	12.8781					20.5206	0.582535					27.172	0.0650146				35.9654	0.0431843
23.3589	48.7044			23.4418	104.562					27.2256	12.0994					20.529	0.566286					27.1907	0.0655989				35.9977	0.044969
23.3717	47.522			23.4547	103.868					27.2444	11.3299					20.5375	0.550595					27.2093	0.0663041				36.03	0.0466516
23.3845	46.38			23.4676	103.004					27.2631	10.582					20.5459	0.535443					27.228	0.0670975				36.0623	0.0482023
23.3973	45.278			23.4805	101.996					27.2819	9.8666					20.5544	0.52081					27.2466	0.0679492				36.0946	0.0495776
23.41	44.2157			23.4934	100.877					27.3006	9.1926					20.5629	0.506676					27.2653	0.0688327				36.1269	0.0507239
23.4228	43.1924			23.5063	99.679					27.3194	8.56697					20.5713	0.493024					27.2839	0.0697254				36.1592	0.0515861
23.4356	42.2071			23.5192	98.4344					27.3381	7.99469					20.5798	0.479836					27.3026	0.0706088				36.1915	0.0521178
23.4484	41.2587			23.5321	97.1752					27.3569	7.47891					20.5882	0.467097					27.3212	0.0714678				36.2238	0.052291
23.4612	40.346			23.545	95.9319					27.3756	7.02121					20.5967	0.454793					27.3399	0.0722904				36.2561	0.0521006
23.474	39.4675			23.558	94.7319					27.3944	6.62185					20.6052	0.442912					27.3585	0.0730666				36.2884	0.0515629
23.4868	38.6217			23.5709	93.5992					27.4131	6.28009					20.6136	0.431445					27.3772	0.0737877				36.3207	0.0507087
23.4996	37.8068			23.5838	92.5536					27.4319	5.99444					20.6221	0.420383					27.3958	0.074445				36.3531	0.0495738
23.5124	37.0213			23.5967	91.6094					27.4506	5.76293					20.6305	0.40972					27.4145	0.0750298				36.3854	0.0481914
23.5252	36.2634			23.6096	90.776					27.4694	5.58322					20.639	0.399453					27.4331	0.0755323				36.4177	0.0465874
23.5379	35.5313			23.6225	90.0566					27.4881	5.45275					20.6475	0.38958					27.4518	0.0759423				36.45	0.0447828
23.5507	34.8234			23.6354	89.4488					27.5069	5.3687					20.6559	0.380098					27.4704	0.0762493				36.4823	0.0427994
23.5635	34.1382			23.6483	88.9446					27.5256	5.328					20.6644	0.37101					27.4891	0.076443				36.5146	0.0406673
23.5763	33.4741			23.6612	88.5305					27.5444	5.32721					20.6728	0.362316					27.5077	0.0765149				36.5469	0.0384309
23.5891	32.8297			23.6741	88.1884					27.5631	5.36241					20.6813	0.354019					27.5264	0.0764591				36.5792	0.0361502
23.6019	32.2037			23.687	87.896					27.5819	5.42916					20.6898	0.346123					27.545	0.0762731				36.6115	0.0338971
23.6147	31.5951			23.7	87.6276					27.6006	5.52236					20.6982	0.338631					27.5637	0.0759595				36.6438	0.0317473
23.6275	31.0027			23.7129	87.3555					27.6194	5.63631					20.7067	0.331547					27.5823	0.075526				36.6761	0.0297697
23.6403	30.4257			23.7258	87.0503					27.6381	5.76472					20.7151	0.324876					27.601	0.0749857				36.7084	0.0280174
23.6531	29.8633			23.7387	86.6826					27.6569	5.90088					20.7236	0.31862					27.6196	0.074357				36.7407	0.0265212
23.6658	29.3147			23.7516	86.2238					27.6756	6.03783					20.7321	0.312784					27.6383	0.0736625				36.773	0.0252879
23.6786	28.7793			23.7645	85.6467					27.6944	6.16869					20.7405	0.307369					27.6569	0.0729279				36.8053	0.0243031
23.6914	28.2565			23.7774	84.9272					27.7131	6.28689					20.749	0.302377					27.6756	0.0721803				36.8376	0.0235372
23.7042	27.7458			23.7903	84.0443					27.7319	6.38656					20.7574	0.29781					27.6942	0.0714466				36.8699	0.0229545
23.717	27.2467			23.8032	82.9813					27.7506	6.4628					20.7659	0.293665					27.7129	0.0707516				36.9022	0.0225216
23.7298	26.7586			23.8161	81.726					27.7694	6.51198					20.7744	0.289942					27.7315	0.0701162				36.9345	0.022215
23.7426	26.281			23.829	80.2711					27.7881	6.53192					20.7828	0.286638					27.7502	0.0695564				36.9668	0.0220263
23.7554	25.8134			23.842	78.6144					27.8069	6.522					20.7913	0.283749					27.7688	0.0690821				36.9991	0.0219645
23.7681	25.3551			23.8549	76.7586					27.8256	6.48318					20.7997	0.281268					27.7875	0.0686969				37.0314	0.0220546
23.7809	24.9057			23.8678	74.7114					27.8444	6.4179					20.8082	0.279189					27.8061	0.0683982				37.0637	0.0223328
23.7937	24.4646			23.8807	72.4848					27.8631	6.32987					20.8167	0.277503					27.8248	0.0681776				37.096	0.0228398
23.8065	24.0311			23.8936	70.0948					27.8819	6.22382					20.8251	0.276201					27.8434	0.068022				37.1283	0.0236119
23.8193	23.6046			23.9065	67.5609					27.9006	6.10512					20.8336	0.275271					27.8621	0.0679152				37.1606	0.0246716
23.8321	23.1845			23.9194	64.9051					27.9194	5.97948					20.842	0.274701					27.8807	0.0678388				37.1929	0.0260188
23.8449	22.7703			23.9323	62.1518					27.9381	5.8525					20.8505	0.274478					27.8994	0.0677744				37.2252	0.0276247
23.8577	22.3615			23.9452	59.3262					27.9569	5.7294					20.859	0.274587					27.918	0.0677046				37.2575	0.0294285
23.8705	21.9576			23.9581	56.4546					27.9756	5.61469					20.8674	0.275013					27.9367	0.0676146				37.2898	0.031339
23.8833	21.5582			23.9711	53.5626					27.9944	5.512					20.8759	0.275739					27.9553	0.0674932				37.3221	0.0332415
23.896	21.1629			23.984	50.6755					28.0131	5.42393					20.8843	0.276747					27.974	0.0673331				37.3544	0.0350093
23.9088	20.7716			23.9969	47.8171					28.0319	5.35201					20.8928	0.278021					27.9926	0.0671322				37.3867	0.0365188
23.9216	20.3841			24.0098	45.0093					28.0506	5.29678					20.9013	0.279542					28.0113	0.0668926				37.419	0.0376658
23.9344	20.0004			24.0227	42.2719					28.0694	5.25785					20.9097	0.28129					28.0299	0.0666212				37.4513	0.0383808
23.9472	19.6205			24.0356	39.6223					28.0881	5.23411					20.9182	0.283247					28.0486	0.0663284				37.4836	0.0386395
23.96	19.2447			24.0485	37.0751					28.1069	5.22389					20.9266	0.285394					28.0672	0.0660278				37.5159	0.0384682
23.9728	18.8733			24.0614	34.6424					28.1256	5.22517					20.9351	0.287711					28.0859	0.0657349				37.5483	0.0379409
23.9856	18.5064			24.0743	32.3334					28.1443	5.23572					20.9436	0.290178					28.1045	0.0654658				37.5806	0.0371703
23.9984	18.1447			24.0872	30.1548					28.1631	5.25331					20.952	0.292776					28.1231	0.0652362				37.6129	0.0362929
24.0112	17.7886			24.1001	28.1105					28.1819	5.27576					20.9605	0.295487					28.1418	0.0650599				37.6452	0.035451
24.0239	17.4386			24.1131	26.2025					28.2006	5.30103					20.9689	0.298291					28.1605	0.0649479				37.6775	0.0347737
24.0367	17.0953			24.126	24.4305					28.2193	5.32723					20.9774	0.301171					28.1791	0.0649071				37.7098	0.0343612
24.0495	16.7594			24.1389	22.7924					28.2381	5.35263					20.9859	0.304108					28.1977	0.0649399				37.7421	0.0342724
24.0623	16.4315			24.1518	21.2847					28.2569	5.3756					20.9943	0.307085					28.2164	0.0650434				37.7744	0.0345189
24.0751	16.1121			24.1647	19.9026					28.2756	5.39462					21.0028	0.310086					28.2351	0.0652098				37.8067	0.0350655
24.0879	15.802			24.1776	18.6401					28.2944	5.40818					21.0112	0.313095					28.2537	0.0654266				37.839	0.0358365
24.1007	15.5017			24.1905	17.4909					28.3131	5.41483					21.0197	0.316098					28.2723	0.0656776				37.8713	0.0367274
24.1135	15.2118			24.2034	16.4478					28.3318	5.41317					21.0282	0.319079					28.291	0.0659441				37.9036	0.0376184
24.1263	14.9328			24.2163	15.5035					28.3506	5.4019					21.0366	0.322027					28.3096	0.0662062				37.9359	0.0383897
24.1391	14.6652			24.2292	14.6505					28.3694	5.37988					21.0451	0.324929					28.3283	0.066445				37.9682	0.0389344
24.1518	14.4095			24.2421	13.8813					28.3881	5.34622					21.0535	0.327774					28.3469	0.066644				38.0005	0.0391683
24.1646	14.166			24.2551	13.1887					28.4068	5.30042					21.062	0.330552					28.3656	0.066791				38.0328	0.0390359
24.1774	13.935			24.268	12.5655					28.4256	5.24244					21.0705	0.333254					28.3842	0.0668796				38.0651	0.0385123
24.1902	13.7167			24.2809	12.0049					28.4443	5.17278					21.0789	0.335873					28.4029	0.0669101				38.0974	0.0376015
24.203	13.5114			24.2938	11.5006					28.4631	5.09256					21.0874	0.3384					28.4215	0.0668897				38.1297	0.0363339
24.2158	13.3191			24.3067	11.0465					28.4818	5.00354					21.0958	0.34083					28.4402	0.066833				38.162	0.0347614
24.2286	13.1397			24.3196	10.6369					28.5006	4.90808					21.1043	0.34316					28.4588	0.0667607				38.1943	0.0329542
24.2414	12.9732			24.3325	10.2668					28.5193	4.80907					21.1128	0.345383					28.4775	0.0666982				38.2266	0.0309958
24.2541	12.8192			24.3454	9.93138					28.5381	4.70983					21.1212	0.347498					28.4961	0.0666742				38.2589	0.0289792
24.2669	12.6775			24.3583	9.62629					28.5568	4.61395					21.1297	0.349503					28.5148	0.0667176				38.2912	0.0270003
24.2797	12.5477			24.3712	9.34767					28.5756	4.52508					21.1381	0.351396					28.5334	0.0668558				38.3235	0.0251512
24.2925	12.429			24.3842	9.09204					28.5943	4.44679					21.1466	0.353177					28.5521	0.0671118				38.3558	0.0235125
24.3053	12.321			24.3971	8.85636					28.6131	4.38232					21.1551	0.354846					28.5707	0.0675021				38.3881	0.0221458
24.3181	12.2227			24.41	8.63797					28.6318	4.33441					21.1635	0.356403					28.5894	0.0680348				38.4204	0.0210893
24.3309	12.1334			24.4229	8.43461					28.6506	4.30516					21.172	0.35785					28.608	0.0687088				38.4527	0.020357
24.3437	12.0521			24.4358	8.24441					28.6693	4.29591					21.1804	0.359189					28.6267	0.0695129				38.485	0.0199424
24.3565	11.9777			24.4487	8.06588					28.6881	4.30716					21.1889	0.360421					28.6453	0.0704263				38.5173	0.0198267
24.3693	11.9093			24.4616	7.89789					28.7068	4.33856					21.1974	0.361548					28.664	0.0714197				38.5496	0.0199883
24.382	11.8456			24.4745	7.73966					28.7256	4.38892					21.2058	0.362573					28.6826	0.0724565				38.5819	0.0204114
24.3948	11.7856			24.4874	7.59075					28.7443	4.45634					21.2143	0.363499					28.7013	0.0734958				38.6142	0.0210918
24.4076	11.7283			24.5003	7.45102					28.7631	4.53829					21.2227	0.364327					28.7199	0.0744939				38.6465	0.0220364
24.4204	11.6724			24.5132	7.32063					28.7818	4.63178					21.2312	0.365059					28.7386	0.0754077				38.6788	0.0232574
24.4332	11.6171			24.5262	7.2					28.8006	4.73354					21.2397	0.365698					28.7572	0.076197				38.7112	0.0247633
24.446	11.5613			24.5391	7.08977					28.8193	4.84018					21.2481	0.366245					28.7759	0.0768264				38.7435	0.0265477
24.4588	11.5043			24.552	6.99079					28.8381	4.94836					21.2566	0.3667					28.7945	0.0772677				38.7758	0.0285804
24.4716	11.4453			24.5649	6.90405					28.8568	5.05499					21.265	0.367066					28.8132	0.0775008				38.8081	0.0308036
24.4844	11.3838			24.5778	6.83065					28.8756	5.15729					21.2735	0.367341					28.8318	0.0775145				38.8404	0.0331344
24.4972	11.3191			24.5907	6.77174					28.8943	5.25295					21.282	0.367526					28.8505	0.0773069				38.8727	0.0354737
24.5099	11.2512			24.6036	6.7285					28.9131	5.34016					21.2904	0.36762					28.8691	0.0768844				38.905	0.0377187
24.5227	11.1797			24.6165	6.70205					28.9318	5.41762					21.2989	0.36762					28.8878	0.0762614				38.9373	0.039778
24.5355	11.1046			24.6294	6.69343					28.9506	5.48456					21.3073	0.367526					28.9064	0.075459				38.9696	0.0415832
24.5483	11.0262			24.6423	6.70355					28.9693	5.54072					21.3158	0.367333					28.9251	0.0745034				39.0019	0.043096
24.5611	10.9447			24.6552	6.73314					28.9881	5.58625					21.3243	0.36704					28.9437	0.0734249				39.0342	0.0443086
24.5739	10.8605			24.6682	6.78269					29.0068	5.62171					21.3327	0.366641					28.9624	0.0722562				39.0665	0.045237
24.5867	10.7743			24.6811	6.85247					29.0256	5.64794					21.3412	0.366133					28.981	0.0710313				39.0988	0.0459095
24.5995	10.6866			24.694	6.94244					29.0443	5.66602					21.3496	0.365511					28.9997	0.0697848				39.1311	0.0463529
24.6122	10.5982			24.7069	7.05229					29.0631	5.67721					21.3581	0.364769					29.0183	0.0685509				39.1634	0.0465807
24.625	10.5101			24.7198	7.1814					29.0818	5.68285					21.3666	0.363902					29.037	0.0673631				39.1957	0.0465854
24.6378	10.4231			24.7327	7.32885					29.1006	5.68435					21.375	0.362904					29.0556	0.0662536				39.228	0.0463384
24.6506	10.3383			24.7456	7.49341					29.1193	5.68306					21.3835	0.361769					29.0743	0.065254				39.2603	0.0457958
24.6634	10.2566			24.7585	7.67362					29.1381	5.6803					21.3919	0.36049					29.0929	0.0643947				39.2926	0.0449108
24.6762	10.1791			24.7714	7.86776					29.1568	5.67723					21.4004	0.359062					29.1116	0.0637056				39.3249	0.0436479
24.689	10.1067			24.7843	8.07391					29.1756	5.67487					21.4089	0.357478					29.1302	0.0632161				39.3572	0.0419968
24.7018	10.0404			24.7972	8.28999					29.1943	5.67401					21.4173	0.355733					29.1489	0.0629551				39.3895	0.0399821
24.7146	9.98094			24.8102	8.51383					29.2131	5.67516					21.4258	0.353821					29.1675	0.0629517				39.4218	0.0376666
24.7274	9.92923			24.8231	8.74319					29.2318	5.67859					21.4342	0.351737					29.1862	0.0632344				39.4541	0.0351467
24.7401	9.88587			24.836	8.97583					29.2506	5.68424					21.4427	0.349477					29.2048	0.0638314				39.4864	0.032542
24.7529	9.85138			24.8489	9.20955					29.2693	5.69175					21.4512	0.347037					29.2235	0.0647696				39.5187	0.0299807
24.7657	9.82611			24.8618	9.44226					29.2881	5.70048					21.4596	0.344413					29.2421	0.066074				39.551	0.027583
24.7785	9.81022			24.8747	9.67198					29.3068	5.70955					21.4681	0.341603					29.2608	0.0677668				39.5833	0.0254476
24.7913	9.8037			24.8876	9.89691					29.3256	5.71784					21.4765	0.338605					29.2794	0.0698658				39.6156	0.0236421
24.8041	9.80635			24.9005	10.1154					29.3443	5.72408					21.485	0.33542					29.298	0.0723829				39.6479	0.0221983
24.8169	9.81773			24.9134	10.3262					29.3631	5.72693					21.4935	0.332047					29.3167	0.0753224				39.6802	0.0211148
24.8297	9.83723			24.9263	10.528					29.3818	5.72498					21.5019	0.328488					29.3353	0.0786797				39.7125	0.020362
24.8425	9.86403			24.9393	10.7198					29.4006	5.71687					21.5104	0.324746					29.354	0.0824393				39.7448	0.0198919
24.8553	9.89714			24.9522	10.901					29.4193	5.70131					21.5188	0.320823					29.3727	0.0865739				39.7771	0.0196467
24.868	9.93537			24.9651	11.071					29.4381	5.67711					21.5273	0.316726					29.3913	0.0910441				39.8094	0.0195684
24.8808	9.97742			24.978	11.2294					29.4568	5.64321					21.5358	0.31246					29.4099	0.095798				39.8417	0.0196055
24.8936	10.0219			24.9909	11.376					29.4756	5.59872					21.5442	0.308031					29.4286	0.100772				39.8741	0.0197181
24.9064	10.0671			25.0038	11.5107					29.4943	5.54288					21.5527	0.303449					29.4473	0.105894				39.9064	0.0198806
24.9192	10.1117			25.0167	11.6335					29.5131	5.47507					21.5611	0.298721					29.4659	0.111085				39.9387	0.0200833
24.932	10.154			25.0296	11.7446					29.5318	5.39485					21.5696	0.29386					29.4845	0.116262				39.971	0.0203315
24.9448	10.1924			25.0425	11.8439					29.5506	5.3019					21.5781	0.288875					29.5032	0.121344				40.0033	0.0206438
24.9576	10.2254			25.0554	11.9318					29.5693	5.1961					21.5865	0.283778					29.5218	0.126256
24.9703	10.2516			25.0683	12.0084					29.5881	5.07749					21.595	0.278583					29.5405	0.130935
24.9831	10.2696			25.0813	12.0739					29.6068	4.94636					21.6034	0.273303					29.5591	0.135331
24.9959	10.2784			25.0942	12.1287					29.6256	4.80323					21.6119	0.267953					29.5778	0.139413
25.0087	10.2769			25.1071	12.173					29.6443	4.64898					21.6204	0.262546					29.5964	0.143174
25.0215	10.2644			25.12	12.2072					29.663	4.48478					21.6288	0.257098					29.6151	0.146624
25.0343	10.2404			25.1329	12.2317					29.6818	4.31226					21.6373	0.251625					29.6337	0.149798
25.0471	10.2045			25.1458	12.2468					29.7005	4.1334					21.6457	0.246142					29.6524	0.15275
25.0599	10.1567			25.1587	12.2533					29.7193	3.95063					21.6542	0.240665					29.671	0.155547
25.0727	10.0971			25.1716	12.2516					29.7381	3.76679					21.6627	0.235209					29.6897	0.158268
25.0855	10.0262			25.1845	12.2427					29.7568	3.58504					21.6711	0.229791					29.7083	0.160995
25.0983	9.94458			25.1974	12.2274					29.7755	3.40884					21.6796	0.224425					29.727	0.163807
25.111	9.85304			25.2103	12.2066					29.7943	3.24184					21.688	0.219126					29.7456	0.166775
25.1238	9.75264			25.2233	12.1815					29.8131	3.08774					21.6965	0.213909					29.7643	0.169954
25.1366	9.64454			25.2362	12.1533					29.8318	2.95017					21.705	0.208788					29.7829	0.173382
25.1494	9.53008			25.2491	12.1231					29.8505	2.83256					21.7134	0.203776					29.8016	0.177073
25.1622	9.4107			25.262	12.0924					29.8693	2.73794					21.7219	0.198886					29.8202	0.181018
25.175	9.2879			25.2749	12.0625					29.888	2.66885					21.7303	0.194129					29.8389	0.185185
25.1878	9.16325			25.2878	12.0346					29.9068	2.62717					21.7388	0.189516					29.8575	0.189525
25.2006	9.03835			25.3007	12.0102					29.9256	2.61404					21.7473	0.185058					29.8762	0.193969
25.2133	8.91477			25.3136	11.9903					29.9443	2.62973					21.7557	0.180763					29.8948	0.19844
25.2261	8.79405			25.3265	11.9761					29.963	2.67362					21.7642	0.176639					29.9135	0.202856
25.2389	8.67765			25.3394	11.9686					29.9818	2.74422					21.7726	0.172692					29.9321	0.207138
25.2517	8.56698			25.3524	11.9685					30.0005	2.83912					21.7811	0.16893					29.9508	0.211211
25.2645	8.46328			25.3653	11.9763					30.0193	2.95513					21.7896	0.165356					29.9694	0.215017
25.2773	8.3677			25.3782	11.9925					30.038	3.0884					21.798	0.161974					29.9881	0.218511
25.2901	8.28124			25.3911	12.0173					30.0568	3.23452					21.8065	0.158786					30.0067	0.221668
25.3029	8.20472			25.404	12.0504					30.0755	3.38875					21.8149	0.155795					30.0254	0.22448
25.3157	8.1388			25.4169	12.0917					30.0943	3.54623					21.8234	0.153					30.044	0.22696
25.3285	8.08399			25.4298	12.1405					30.113	3.70216					21.8319	0.150401					30.0627	0.229132
25.3412	8.04061			25.4427	12.196					30.1318	3.85205					21.8403	0.147997					30.0813	0.231037
25.354	8.00882			25.4556	12.2574					30.1505	3.99187					21.8488	0.145784					30.1	0.232718
25.3668	7.98861			25.4685	12.3235					30.1693	4.11826					21.8572	0.143761					30.1186	0.234224
25.3796	7.97982			25.4814	12.3929					30.188	4.22859					21.8657	0.141923					30.1373	0.2356
25.3924	7.98217			25.4944	12.4642					30.2068	4.32109					21.8742	0.140266					30.1559	0.236886
25.4052	7.99525			25.5073	12.536					30.2255	4.39484					21.8826	0.138783					30.1746	0.238112
25.418	8.01854			25.5202	12.6068					30.2443	4.44971					21.8911	0.13747					30.1932	0.239297
25.4308	8.05144			25.5331	12.6749					30.263	4.48633					21.8995	0.13632					30.2119	0.240449
25.4436	8.09329			25.546	12.7388					30.2818	4.50592					21.908	0.135326					30.2305	0.241562
25.4564	8.14338			25.5589	12.7973					30.3005	4.51015					21.9165	0.134482					30.2492	0.242625
25.4691	8.20101			25.5718	12.8488					30.3193	4.50098					21.9249	0.13378					30.2678	0.243616
25.4819	8.26545			25.5847	12.8925					30.338	4.48051					21.9334	0.133212					30.2865	0.244514
25.4947	8.33602			25.5976	12.9273					30.3568	4.45079					21.9418	0.132771					30.3051	0.245296
25.5075	8.4121			25.6105	12.9527					30.3755	4.41373					21.9503	0.13245					30.3238	0.245945
25.5203	8.49311			25.6234	12.9683					30.3943	4.371					21.9588	0.132241					30.3424	0.246449
25.5331	8.57857			25.6364	12.9743					30.413	4.32394					21.9672	0.132135					30.3611	0.246807
25.5459	8.66811			25.6493	12.9711					30.4318	4.27359					21.9757	0.132126					30.3797	0.247026
25.5587	8.76146			25.6622	12.9597					30.4505	4.22068					21.9841	0.132207					30.3984	0.247119
25.5714	8.85849			25.6751	12.9412					30.4693	4.16567					21.9926	0.13237					30.417	0.247109
25.5842	8.95919			25.688	12.9175					30.488	4.10879					22.0011	0.132607					30.4356	0.247018
25.597	9.06367			25.7009	12.8909					30.5068	4.05019					22.0095	0.132914					30.4543	0.246868
25.6098	9.17218			25.7138	12.864					30.5255	3.98992					22.018	0.133282					30.473	0.246678
25.6226	9.28506			25.7267	12.8401					30.5443	3.92811					22.0264	0.133706					30.4916	0.246454
25.6354	9.40279			25.7396	12.8226					30.563	3.86492					22.0349	0.134179					30.5102	0.246195
25.6482	9.52591			25.7525	12.8156					30.5818	3.8007					22.0434	0.134697					30.5289	0.245882
25.661	9.65503			25.7655	12.8232					30.6005	3.73594					22.0518	0.135253					30.5476	0.245487
25.6738	9.79078			25.7783	12.8499					30.6193	3.67135					22.0603	0.135842					30.5662	0.244969
25.6866	9.93384			25.7913	12.9005					30.638	3.60783					22.0687	0.13646					30.5848	0.244277
25.6993	10.0848			25.8042	12.9797					30.6568	3.54648					22.0772	0.137101					30.6035	0.243359
25.7121	10.2443			25.8171	13.0924					30.6755	3.48857					22.0857	0.137761					30.6222	0.24216
25.7249	10.4129			25.83	13.2433					30.6943	3.43553					22.0941	0.138436					30.6408	0.240635
25.7377	10.5908			25.8429	13.437					30.713	3.38891					22.1026	0.139122					30.6594	0.238749
25.7505	10.7783			25.8558	13.6777					30.7318	3.35035					22.111	0.139814					30.6781	0.236484
25.7633	10.9756			25.8687	13.9695					30.7505	3.32155					22.1195	0.140509					30.6967	0.233841
25.7761	11.1824			25.8816	14.3159					30.7693	3.30423					22.128	0.141202					30.7154	0.230844
25.7889	11.3987			25.8945	14.7199					30.788	3.30008					22.1364	0.141891					30.734	0.227538
25.8017	11.6237			25.9075	15.1841					30.8068	3.31073					22.1449	0.142571					30.7527	0.223991
25.8145	11.8569			25.9204	15.7103					30.8255	3.33769					22.1533	0.14324					30.7713	0.220293
25.8272	12.0974			25.9333	16.2999					30.8443	3.38228					22.1618	0.143893					30.79	0.216546
25.84	12.3441			25.9462	16.9534					30.863	3.44559					22.1703	0.144528					30.8086	0.212867
25.8528	12.596			25.9591	17.6709					30.8818	3.52838					22.1787	0.145141					30.8273	0.209382
25.8656	12.8517			25.972	18.4519					30.9005	3.63102					22.1872	0.145729					30.8459	0.206218
25.8784	13.11			25.9849	19.2951					30.9193	3.75339					22.1956	0.146289					30.8646	0.2035
25.8912	13.3695			25.9978	20.1988					30.938	3.89484					22.2041	0.146819					30.8832	0.201347
25.904	13.629			26.0107	21.161					30.9568	4.05408					22.2126	0.147314					30.9019	0.199866
25.9168	13.8873			26.0236	22.1791					30.9755	4.22921					22.221	0.147773					30.9205	0.19915
25.9296	14.1432			26.0365	23.2503					30.9943	4.41763					22.2295	0.148192					30.9392	0.199273
25.9424	14.396			26.0495	24.3714					31.013	4.61611					22.2379	0.148569					30.9578	0.200292
25.9551	14.6449			26.0624	25.5393					31.0318	4.82084					22.2464	0.148902					30.9765	0.202237
25.9679	14.8896			26.0753	26.7504					31.0505	5.02753					22.2549	0.149188					30.9951	0.20512
25.9807	15.1298			26.0882	28.0012					31.0693	5.23155					22.2633	0.149426					31.0138	0.208925
25.9935	15.3659			26.1011	29.2882					31.088	5.42808					22.2718	0.149614					31.0324	0.213619
26.0063	15.598			26.114	30.6078					31.1068	5.61236					22.2802	0.149751					31.0511	0.219145
26.0191	15.827			26.1269	31.9562					31.1255	5.77986					22.2887	0.149835					31.0697	0.225426
26.0319	16.0539			26.1398	33.3295					31.1443	5.92651					22.2972	0.149865					31.0884	0.232371
26.0447	16.2797			26.1527	34.7238					31.163	6.04887					22.3056	0.149842					31.107	0.239874
26.0574	16.5059			26.1656	36.1348					31.1818	6.14431					22.3141	0.149766					31.1257	0.247814
26.0702	16.734			26.1785	37.5579					31.2005	6.2111					22.3225	0.149636					31.1443	0.256064
26.083	16.9655			26.1914	38.9881					31.2192	6.2485					22.331	0.149454					31.163	0.264488
26.0958	17.202			26.2044	40.42					31.238	6.25674					22.3395	0.149221					31.1816	0.272945
26.1086	17.445			26.2173	41.8474					31.2568	6.23696					22.3479	0.148939					31.2003	0.281288
26.1214	17.6959			26.2302	43.2637					31.2755	6.19112					22.3564	0.14861					31.2189	0.289368
26.1342	17.956			26.2431	44.6616					31.2943	6.12187					22.3648	0.148238					31.2376	0.297034
26.147	18.2264			26.256	46.0331					31.313	6.03234					22.3733	0.147825					31.2562	0.304133
26.1598	18.5078			26.2689	47.3696					31.3317	5.92598					22.3818	0.147376					31.2749	0.310514
26.1726	18.8008			26.2818	48.6621					31.3505	5.80634					22.3902	0.146894					31.2935	0.316027
26.1853	19.1054			26.2947	49.9012					31.3693	5.67695					22.3987	0.146386					31.3122	0.320528
26.1981	19.4216			26.3076	51.0772					31.388	5.54113					22.4071	0.145856					31.3308	0.323883
26.2109	19.7489			26.3206	52.1804					31.4067	5.40189					22.4156	0.145311					31.3495	0.325969
26.2237	20.0865			26.3335	53.2016					31.4255	5.26186					22.4241	0.144756					31.3681	0.326683
26.2365	20.4335			26.3464	54.1319					31.4443	5.12326					22.4325	0.144199					31.3868	0.325942
26.2493	20.7885			26.3593	54.9633					31.463	4.98787					22.441	0.143647					31.4054	0.323691
26.2621	21.1501			26.3722	55.6892					31.4818	4.85714					22.4494	0.143106					31.4241	0.319907
26.2749	21.5166			26.3851	56.304					31.5005	4.73212					22.4579	0.142585					31.4427	0.314599
26.2877	21.8862			26.398	56.8041					31.5192	4.61368					22.4664	0.142092					31.4614	0.307812
26.3005	22.2572			26.4109	57.188					31.538	4.50246					22.4748	0.141635					31.48	0.299627
26.3132	22.6278			26.4238	57.4558					31.5567	4.39903					22.4833	0.141222					31.4987	0.29016
26.326	22.996			26.4367	57.6103					31.5755	4.30396					22.4917	0.14086					31.5173	0.279557
26.3388	23.3602			26.4496	57.6564					31.5942	4.21782					22.5002	0.140559					31.536	0.26799
26.3516	23.7187			26.4626	57.6011					31.613	4.14128					22.5087	0.140327					31.5546	0.255651
26.3644	24.07			26.4755	57.4537					31.6317	4.07509					22.5171	0.14017					31.5733	0.24275
26.3772	24.4126			26.4884	57.2254					31.6505	4.02009					22.5256	0.140098					31.5919	0.229499
26.39	24.7452			26.5013	56.929					31.6692	3.97719					22.534	0.140116					31.6105	0.216116
26.4028	25.0665			26.5142	56.5786					31.688	3.94729					22.5425	0.140233					31.6292	0.202813
26.4155	25.3756			26.5271	56.1892					31.7067	3.93122					22.551	0.140454					31.6478	0.18979
26.4283	25.6713			26.54	55.7762					31.7255	3.92969					22.5594	0.140785					31.6665	0.177234
26.4411	25.9527			26.5529	55.3554					31.7442	3.94314					22.5679	0.141232					31.6852	0.165314
26.4539	26.2189			26.5658	54.9417					31.763	3.97174					22.5763	0.141799					31.7038	0.154179
26.4667	26.4691			26.5787	54.5493					31.7817	4.01522					22.5848	0.14249					31.7224	0.143956
26.4795	26.7023			26.5916	54.1911					31.8005	4.07288					22.5933	0.143309					31.7411	0.134749
26.4923	26.9177			26.6045	53.8784					31.8192	4.14355					22.6017	0.144259					31.7598	0.12664
26.5051	27.1145			26.6175	53.6202					31.838	4.22555					22.6102	0.145339					31.7784	0.119689
26.5179	27.2918			26.6304	53.4235					31.8567	4.31677					22.6186	0.146553					31.797	0.11393
26.5307	27.4487			26.6433	53.2927					31.8755	4.41468					22.6271	0.147899					31.8157	0.109378
26.5434	27.5844			26.6562	53.2297					31.8942	4.51647					22.6356	0.149377					31.8343	0.106023
26.5562	27.698			26.6691	53.2339					31.913	4.61917					22.644	0.150985					31.853	0.103837
26.569	27.7887			26.682	53.302					31.9317	4.71975					22.6525	0.152721					31.8716	0.102765
26.5818	27.8558			26.6949	53.4287					31.9505	4.81528					22.6609	0.154581					31.8903	0.102736
26.5946	27.8986			26.7078	53.6064					31.9692	4.90308					22.6694	0.156561					31.9089	0.103656
26.6074	27.9166			26.7207	53.8257					31.988	4.98082					22.6779	0.158656					31.9276	0.105416
26.6202	27.9092			26.7337	54.0756					32.0067	5.04662					22.6863	0.160859					31.9462	0.10789
26.633	27.8763			26.7465	54.3442					32.0255	5.0991					22.6948	0.163166					31.9649	0.11094
26.6458	27.8176			26.7595	54.6185					32.0442	5.13743					22.7032	0.165567					31.9835	0.11442
26.6586	27.7331			26.7724	54.8855					32.063	5.16131					22.7117	0.168056					32.0022	0.118182
26.6713	27.6231			26.7853	55.132					32.0817	5.17089					22.7202	0.170623					32.0208	0.122076
26.6841	27.4879			26.7982	55.345					32.1005	5.16677					22.7286	0.17326					32.0395	0.125964
26.6969	27.3281			26.8111	55.5127					32.1192	5.14983					22.7371	0.175957					32.0581	0.129718
26.7097	27.1444			26.824	55.6239					32.138	5.12122					22.7455	0.178704					32.0768	0.133228
26.7225	26.9376			26.8369	55.6688					32.1567	5.08221					22.754	0.181491					32.0954	0.136408
26.7353	26.709			26.8498	55.6394					32.1755	5.03415					22.7625	0.184306					32.1141	0.139198
26.7481	26.4596			26.8627	55.5289					32.1942	4.97836					22.7709	0.18714					32.1327	0.141562
26.7609	26.1909			26.8757	55.3327					32.213	4.91616					22.7794	0.18998					32.1514	0.143495
26.7736	25.9045			26.8886	55.0479					32.2317	4.84879					22.7878	0.192817					32.17	0.145018
26.7864	25.6019			26.9015	54.6734					32.2505	4.77746					22.7963	0.195638					32.1887	0.146176
26.7992	25.285			26.9144	54.21					32.2692	4.70332					22.8048	0.198433					32.2073	0.147033
26.812	24.9557			26.9273	53.6604					32.288	4.62752					22.8132	0.201191					32.226	0.147664
26.8248	24.6161			26.9402	53.0285					32.3067	4.55124					22.8217	0.203902					32.2446	0.148154
26.8376	24.2683			26.9531	52.3201					32.3255	4.47566					22.8301	0.206554					32.2633	0.148585
26.8504	23.9146			26.966	51.5421					32.3442	4.40206					22.8386	0.209138					32.2819	0.149034
26.8632	23.5573			26.9789	50.7022					32.363	4.33173					22.8471	0.211645					32.3006	0.149561
26.876	23.1987			26.9918	49.8091					32.3817	4.26601					22.8555	0.214064					32.3192	0.150207
26.8888	22.8414			27.0047	48.8721					32.4005	4.20624					22.864	0.216388					32.3379	0.150992
26.9016	22.4878			27.0176	47.9007					32.4192	4.15369					22.8724	0.218608					32.3565	0.151905
26.9143	22.1403			27.0306	46.9042					32.438	4.10951					22.8809	0.220717					32.3752	0.152912
26.9271	21.8013			27.0435	45.8921					32.4567	4.0747					22.8894	0.222708					32.3938	0.153951
26.9399	21.4732			27.0564	44.873					32.4755	4.04997					22.8978	0.224575					32.4125	0.15494
26.9527	21.1581			27.0693	43.8552					32.4942	4.03572					22.9063	0.226311					32.4311	0.155776
26.9655	20.8581			27.0822	42.8459					32.513	4.03202					22.9147	0.227913					32.4498	0.15635
26.9783	20.5751			27.0951	41.8513					32.5317	4.03851					22.9232	0.229377					32.4684	0.156545
26.9911	20.3107			27.108	40.8768					32.5505	4.05446					22.9317	0.230698					32.4871	0.156251
27.0039	20.0664			27.1209	39.9263					32.5692	4.07874					22.9401	0.231875					32.5057	0.155368
27.0166	19.8432			27.1338	39.0025					32.588	4.10989					22.9486	0.232904					32.5244	0.153815
27.0294	19.6421			27.1467	38.1072					32.6067	4.14621					22.957	0.233786					32.543	0.151534
27.0422	19.4636			27.1596	37.2406					32.6255	4.18582					22.9655	0.23452					32.5617	0.148496
27.055	19.3078			27.1726	36.4022					32.6442	4.22681					22.974	0.235105					32.5803	0.144702
27.0678	19.1749			27.1855	35.5904					32.663	4.26734					22.9824	0.235542					32.599	0.140183
27.0806	19.0645			27.1984	34.8028					32.6817	4.30579					22.9909	0.235833					32.6176	0.135001
27.0934	18.9761			27.2113	34.0363					32.7005	4.34085					22.9993	0.23598					32.6363	0.129243
27.1062	18.9087			27.2242	33.2874					32.7192	4.37166					23.0078	0.235985					32.6549	0.123016
27.119	18.8616			27.2371	32.5523					32.738	4.39782					23.0163	0.23585					32.6736	0.116444
27.1318	18.8336			27.25	31.8273					32.7567	4.4195					23.0247	0.235581					32.6922	0.109659
27.1445	18.8235			27.2629	31.1086					32.7755	4.43738					23.0332	0.23518					32.7109	0.102798
27.1573	18.8301			27.2758	30.3927					32.7942	4.45263					23.0416	0.234651					32.7295	0.0959929
27.1701	18.8522			27.2888	29.6765					32.813	4.46684					23.0501	0.234					32.7482	0.0893679
27.1829	18.8886			27.3017	28.9576					32.8317	4.48188					23.0586	0.233232					32.7668	0.0830354
27.1957	18.9382			27.3146	28.2343					32.8505	4.4998					23.067	0.232352					32.7854	0.0770925
27.2085	18.9998			27.3275	27.5053					32.8692	4.52263					23.0755	0.231365					32.8041	0.0716195
27.2213	19.0727			27.3404	26.7706					32.8879	4.55227					23.0839	0.230278					32.8227	0.0666794
27.2341	19.1561			27.3533	26.0304					32.9067	4.59028					23.0924	0.229096					32.8414	0.0623183
27.2469	19.2493			27.3662	25.2862					32.9254	4.63785					23.1009	0.227827					32.8601	0.058567
27.2597	19.3519			27.3791	24.5398					32.9442	4.69557					23.1093	0.226477					32.8787	0.0554423
27.2724	19.4634			27.392	23.794					32.9629	4.76348					23.1178	0.225053					32.8974	0.0529493
27.2852	19.5838			27.4049	23.0518					32.9817	4.84097					23.1262	0.223562					32.916	0.0510831
27.298	19.7128			27.4178	22.3168					33.0005	4.92683					23.1347	0.22201					32.9346	0.0498306
27.3108	19.8503			27.4307	21.5929					33.0192	5.01931					23.1432	0.220407					32.9533	0.0491716
27.3236	19.9964			27.4437	20.8842					33.038	5.11619					23.1516	0.218758					32.9719	0.04908
27.3364	20.151			27.4566	20.1947					33.0567	5.21489					23.1601	0.217072					32.9906	0.0495241
27.3492	20.3141			27.4695	19.5283					33.0754	5.31267					23.1685	0.215357					33.0093	0.0504663
27.362	20.4856			27.4824	18.8888					33.0942	5.40671					23.177	0.213621					33.0279	0.0518634
27.3747	20.6653			27.4953	18.2795					33.1129	5.49428					23.1855	0.211871					33.0465	0.053666
27.3875	20.8531			27.5082	17.7034					33.1317	5.5729					23.1939	0.210116					33.0652	0.055818
27.4003	21.0486			27.5211	17.1629					33.1504	5.64041					23.2024	0.208365					33.0838	0.058257
27.4131	21.2512			27.534	16.6598					33.1692	5.69513					23.2108	0.206625					33.1025	0.060914
27.4259	21.4606			27.5469	16.1955					33.1879	5.73585					23.2193	0.204905					33.1211	0.0637146
27.4387	21.6758			27.5598	15.7705					33.2067	5.76189					23.2278	0.203214					33.1398	0.0665801
27.4515	21.8961			27.5727	15.3848					33.2254	5.77312					23.2362	0.20156					33.1584	0.0694292
27.4643	22.1205			27.5857	15.0377					33.2442	5.76989					23.2447	0.199952					33.1771	0.0721804
27.4771	22.3478			27.5986	14.7281					33.2629	5.75301					23.2531	0.198397					33.1957	0.0747547
27.4899	22.5768			27.6115	14.4543					33.2817	5.7237					23.2616	0.196906					33.2144	0.0770786
27.5026	22.8063			27.6244	14.2142					33.3004	5.68349					23.2701	0.195486					33.233	0.079087
27.5154	23.0347			27.6373	14.0052					33.3192	5.63421					23.2785	0.194146					33.2517	0.080726
27.5282	23.2606			27.6502	13.8244					33.3379	5.57791					23.287	0.192894					33.2703	0.0819553
27.541	23.4825			27.6631	13.6688					33.3567	5.51688					23.2954	0.191739					33.289	0.0827502
27.5538	23.6989			27.676	13.5353					33.3754	5.45362					23.3039	0.190689					33.3076	0.0831023
27.5666	23.9081			27.6889	13.4207					33.3942	5.39088					23.3124	0.189753					33.3263	0.0830201
27.5794	24.1085			27.7019	13.3217					33.4129	5.33168					23.3208	0.188939					33.3449	0.0825279
27.5922	24.2987			27.7148	13.2353					33.4317	5.27939					23.3293	0.188255					33.3636	0.0816643
27.605	24.4772			27.7277	13.1585					33.4504	5.23773					23.3377	0.18771					33.3822	0.0804798
27.6178	24.6425			27.7406	13.0886					33.4692	5.21079					23.3462	0.187313					33.4009	0.0790335
27.6305	24.7932			27.7535	13.0233					33.4879	5.20303					23.3547	0.187072					33.4195	0.0773902
27.6433	24.9282			27.7664	12.9604					33.5067	5.21915					23.3631	0.186995					33.4382	0.0756158
27.6561	25.0463			27.7793	12.8981					33.5254	5.264					23.3716	0.187092					33.4568	0.0737745
27.6689	25.1465			27.7922	12.835					33.5442	5.34236					23.38	0.187371					33.4755	0.0719254
27.6817	25.2279			27.8051	12.7701					33.5629	5.45865					23.3885	0.187842					33.4941	0.0701191
27.6945	25.2898			27.818	12.7026					33.5817	5.61665					23.397	0.188514					33.5128	0.0683963
27.7073	25.3316			27.8309	12.6321					33.6004	5.81916					23.4054	0.189396					33.5314	0.0667859
27.7201	25.3531			27.8438	12.5588					33.6192	6.06762					23.4139	0.190499					33.5501	0.0653049
27.7329	25.3539			27.8568	12.4827					33.6379	6.36184					23.4223	0.191833					33.5687	0.0639582
27.7457	25.334			27.8697	12.4046					33.6567	6.69976					23.4308	0.193408					33.5874	0.0627397
27.7584	25.2936			27.8826	12.3252					33.6754	7.07729					23.4393	0.195236					33.606	0.0616341
27.7712	25.2329			27.8955	12.2454					33.6942	7.48833					23.4477	0.197326					33.6247	0.0606183
27.784	25.1525			27.9084	12.1665					33.7129	7.92485					23.4562	0.199691					33.6433	0.0596644
27.7968	25.0528			27.9213	12.0896					33.7317	8.37727					23.4646	0.202342					33.662	0.0587416
27.8096	24.9348			27.9342	12.0161					33.7504	8.83478					23.4731	0.20529					33.6806	0.0578187
27.8224	24.7992			27.9471	11.9472					33.7692	9.28595					23.4816	0.208548					33.6993	0.0568665
27.8352	24.6472			27.96	11.8844					33.7879	9.71935					23.49	0.212126					33.7179	0.0558596
27.848	24.48			27.9729	11.8288					33.8067	10.1242					23.4985	0.216036					33.7366	0.0547781
27.8607	24.2987			27.9858	11.7817					33.8254	10.4909					23.5069	0.220289					33.7552	0.0536085
27.8735	24.1049			27.9988	11.7439					33.8442	10.8118					23.5154	0.224896					33.7739	0.0523443
27.8863	23.8999			28.0117	11.7164					33.8629	11.0815					23.5239	0.229867					33.7925	0.0509867
27.8991	23.6854			28.0246	11.6999					33.8817	11.2972					23.5323	0.23521					33.8112	0.0495436
27.9119	23.4628			28.0375	11.6949					33.9004	11.4584					23.5408	0.240933					33.8298	0.0480297
27.9247	23.234			28.0504	11.7017					33.9192	11.5675					23.5492	0.247044					33.8485	0.0464652
27.9375	23.0005			28.0633	11.7204					33.9379	11.6289					23.5577	0.253548					33.8671	0.0448743
27.9503	22.7642			28.0762	11.7509					33.9567	11.6486					23.5662	0.260449					33.8858	0.0432845
27.9631	22.5266			28.0891	11.793					33.9754	11.6339					23.5746	0.267748					33.9044	0.0417245
27.9759	22.2894			28.102	11.8462					33.9942	11.5925					23.5831	0.275446					33.9231	0.0402235
27.9886	22.0544			28.1149	11.9099					34.0129	11.5317					23.5915	0.28354					33.9417	0.0388091
28.0014	21.8231			28.1278	11.9833					34.0317	11.4583					23.6	0.292025					33.9603	0.0375066
28.0142	21.5969			28.1408	12.0655					34.0504	11.3776					23.6085	0.300894					33.979	0.0363379
28.027	21.3774			28.1537	12.1556					34.0692	11.2933					23.6169	0.310138					33.9977	0.0353207
28.0398	21.1658			28.1666	12.2525					34.0879	11.2069					23.6254	0.319743					34.0163	0.0344683
28.0526	20.9632			28.1795	12.3552					34.1067	11.1186					23.6338	0.329693					34.035	0.0337888
28.0654	20.7705			28.1924	12.4623					34.1254	11.0265					23.6423	0.339971					34.0536	0.0332859
28.0782	20.5886			28.2053	12.5729					34.1442	10.9275					23.6508	0.350553					34.0722	0.0329588
28.091	20.418			28.2182	12.6858					34.1629	10.8176					23.6592	0.361417					34.0909	0.0328024
28.1038	20.259			28.2311	12.7999					34.1817	10.6922					23.6677	0.372534					34.1095	0.0328085
28.1165	20.1118			28.244	12.9143					34.2004	10.5472					23.6761	0.383873					34.1282	0.0329659
28.1293	19.9762			28.2569	13.028					34.2192	10.3789					23.6846	0.395403					34.1469	0.0332613
28.1421	19.8518			28.2699	13.1402					34.2379	10.1848					23.6931	0.407087					34.1655	0.0336801
28.1549	19.738			28.2828	13.2503					34.2567	9.96348					23.7015	0.418889					34.1842	0.0342063
28.1677	19.6339			28.2957	13.3577					34.2754	9.71542					23.71	0.430767					34.2028	0.0348239
28.1805	19.5385			28.3086	13.4621					34.2942	9.44252					23.7184	0.442681					34.2214	0.0355162
28.1933	19.4502			28.3215	13.5631					34.3129	9.14821					23.7269	0.454587					34.2401	0.0362671
28.2061	19.3678			28.3344	13.6607					34.3317	8.83719					23.7354	0.466442					34.2587	0.0370602
28.2188	19.2893			28.3473	13.7549					34.3504	8.51516					23.7438	0.478201					34.2774	0.0378796
28.2316	19.2131			28.3602	13.8459					34.3691	8.18848					23.7523	0.489818					34.296	0.03871
28.2444	19.1372			28.3731	13.9342					34.3879	7.86378					23.7607	0.501248					34.3147	0.0395363
28.2572	19.0596			28.386	14.02					34.4066	7.54763					23.7692	0.512446					34.3333	0.0403442
28.27	18.9783			28.3989	14.104					34.4254	7.24629					23.7777	0.523368					34.352	0.0411201
28.2828	18.8913			28.4119	14.1869					34.4442	6.96545					23.7861	0.533972					34.3706	0.0418515
28.2956	18.7966			28.4248	14.2692					34.4629	6.71016					23.7946	0.544215					34.3893	0.0425274
28.3084	18.6927			28.4377	14.3518					34.4817	6.48478					23.803	0.554058					34.4079	0.0431383
28.3212	18.5778			28.4506	14.4352					34.5004	6.29308					23.8115	0.563463					34.4266	0.0436767
28.334	18.4505			28.4635	14.5201					34.5192	6.13837					23.82	0.572397					34.4452	0.0441376
28.3467	18.3098			28.4764	14.6071					34.5379	6.02369					23.8284	0.580826					34.4639	0.0445182
28.3595	18.1548			28.4893	14.6965					34.5566	5.95204					23.8369	0.588722					34.4825	0.0448185
28.3723	17.985			28.5022	14.7886					34.5754	5.92656					23.8453	0.596059					34.5012	0.0450412
28.3851	17.8003			28.5151	14.8835					34.5941	5.95072					23.8538	0.602814					34.5198	0.0451914
28.3979	17.6008			28.528	14.9812					34.6129	6.0284					23.8623	0.60897					34.5385	0.0452765
28.4107	17.3872			28.5409	15.0812					34.6317	6.16386					23.8707	0.61451					34.5571	0.0453061
28.4235	17.1603			28.5539	15.1831					34.6504	6.36164					23.8792	0.619425					34.5758	0.0452908
28.4363	16.9214			28.5668	15.286					34.6691	6.6263					23.8876	0.623705					34.5944	0.0452424
28.4491	16.6721			28.5797	15.3889					34.6879	6.96211					23.8961	0.627347					34.6131	0.0451726
28.4618	16.4143			28.5926	15.4908					34.7066	7.37258					23.9046	0.63035					34.6317	0.0450928
28.4746	16.1499			28.6055	15.59					34.7254	7.86					23.913	0.632718					34.6504	0.045013
28.4874	15.8814			28.6184	15.6852					34.7441	8.42489					23.9215	0.634456					34.669	0.0449414
28.5002	15.6111			28.6313	15.7746					34.7629	9.06557					23.9299	0.635574					34.6877	0.0448838
28.513	15.3414			28.6442	15.8566					34.7816	9.77773					23.9384	0.636084					34.7063	0.0448427
28.5258	15.0749			28.6571	15.9293					34.8004	10.5542					23.9469	0.636001					34.725	0.0448177
28.5386	14.814			28.67	15.9912					34.8191	11.3846					23.9553	0.635342					34.7436	0.0448047
28.5514	14.5609			28.683	16.0404					34.8379	12.256					23.9638	0.634127					34.7623	0.0447961
28.5642	14.3177			28.6959	16.0756					34.8566	13.1526					23.9722	0.632375					34.7809	0.0447814
28.577	14.0863			28.7088	16.0954					34.8754	14.0564					23.9807	0.630109					34.7996	0.0447474
28.5897	13.8683			28.7217	16.0985					34.8941	14.948					23.9892	0.627354					34.8182	0.0446788
28.6025	13.6649			28.7346	16.0841					34.9129	15.8075					23.9976	0.624133					34.8369	0.0445594
28.6153	13.4769			28.7475	16.0516					34.9316	16.6149					24.0061	0.620472					34.8555	0.0443725
28.6281	13.3049			28.7604	16.0005					34.9504	17.3516					24.0145	0.616396					34.8742	0.0441025
28.6409	13.149			28.7733	15.9307					34.9691	18.0009					24.023	0.611931					34.8928	0.0437353
28.6537	13.0089			28.7862	15.8425					34.9879	18.5489					24.0315	0.607102					34.9115	0.0432596
28.6665	12.884			28.7991	15.7362					35.0066	18.9854					24.0399	0.601933					34.9301	0.0426674
28.6793	12.7733			28.812	15.6127					35.0254	19.3039					24.0484	0.59645					34.9488	0.0419544
28.6921	12.6755			28.825	15.4727					35.0441	19.5021					24.0568	0.590677					34.9674	0.0411206
28.7049	12.589			28.8379	15.3174					35.0629	19.582					24.0653	0.584635					34.9861	0.04017
28.7176	12.5119			28.8508	15.148					35.0816	19.5497					24.0738	0.578348					35.0047	0.0391105
28.7304	12.4424			28.8637	14.9658					35.1004	19.4149					24.0822	0.571837					35.0234	0.0379537
28.7432	12.3782			28.8766	14.7722					35.1191	19.1905					24.0907	0.565122					35.042	0.036714
28.756	12.3173			28.8895	14.5687					35.1379	18.892					24.0991	0.558222					35.0607	0.0354085
28.7688	12.2575			28.9024	14.3566					35.1566	18.5368					24.1076	0.551155					35.0793	0.0340557
28.7816	12.1966			28.9153	14.1371					35.1754	18.143					24.1161	0.543939					35.098	0.0326755
28.7944	12.1327			28.9282	13.9115					35.1941	17.7294					24.1245	0.53659					35.1166	0.031288
28.8072	12.064			28.9411	13.6808					35.2129	17.314					24.133	0.529123					35.1353	0.0299137
28.8199	11.9889			28.954	13.446					35.2316	16.9137					24.1414	0.521553					35.1539	0.0285727
28.8327	11.9061			28.967	13.2079					35.2504	16.5438					24.1499	0.513895					35.1726	0.0272846
28.8455	11.8145			28.9799	12.9669					35.2691	16.2172					24.1584	0.506163					35.1912	0.0260681
28.8583	11.7134			28.9928	12.7237					35.2879	15.9447					24.1668	0.498368					35.2099	0.0249414
28.8711	11.6024			29.0057	12.4783					35.3066	15.7341					24.1753	0.490525					35.2285	0.0239217
28.8839	11.4815			29.0186	12.231					35.3254	15.5913					24.1837	0.482647					35.2471	0.023025
28.8967	11.3511			29.0315	11.9818					35.3441	15.5196					24.1922	0.474744					35.2658	0.022266
28.9095	11.2116			29.0444	11.7306					35.3629	15.5209					24.2007	0.466831					35.2844	0.0216582
28.9223	11.0641			29.0573	11.4773					35.3816	15.5957					24.2091	0.45892					35.3031	0.0212126
28.9351	10.9098			29.0702	11.2215					35.4004	15.7442					24.2176	0.451024					35.3218	0.0209384
28.9478	10.75			29.0831	10.9632					35.4191	15.9667					24.226	0.443154					35.3404	0.0208415
28.9606	10.5865			29.0961	10.7021					35.4379	16.2642					24.2345	0.435326					35.3591	0.0209245
28.9734	10.421			29.109	10.438					35.4566	16.639					24.243	0.427551					35.3777	0.0211863
28.9862	10.2554			29.1219	10.1708					35.4754	17.0948					24.2514	0.419844					35.3963	0.0216214
28.999	10.0916			29.1348	9.90044					35.4941	17.6368					24.2599	0.412218					35.415	0.0222199
29.0118	9.93138			29.1477	9.62706					35.5129	18.2717					24.2683	0.404687					35.4336	0.0229675
29.0246	9.77659			29.1606	9.35079					35.5316	19.0066					24.2768	0.397266					35.4523	0.0238456
29.0374	9.62887			29.1735	9.07193					35.5504	19.8489					24.2853	0.389968					35.4709	0.0248316
29.0502	9.48969			29.1864	8.7909					35.5691	20.8047					24.2937	0.382809					35.4896	0.0258998
29.063	9.3603			29.1993	8.50821					35.5879	21.878					24.3022	0.375803					35.5082	0.0270219
29.0757	9.24169			29.2122	8.22451					35.6066	23.0695					24.3106	0.368964					35.5269	0.0281683
29.0885	9.13455			29.2251	7.94055					35.6254	24.3753					24.3191	0.362307					35.5455	0.0293088
29.1013	9.03929			29.2381	7.65715					35.6441	25.7864					24.3276	0.355846					35.5642	0.0304141
29.1141	8.95602			29.251	7.37522					35.6629	27.2876					24.336	0.349595					35.5828	0.0314564
29.1269	8.88451			29.2639	7.09572					35.6816	28.8574					24.3445	0.343567					35.6015	0.0324108
29.1397	8.82428			29.2768	6.81961					35.7004	30.4682					24.3529	0.337776					35.6201	0.0332559
29.1525	8.77455			29.2897	6.54792					35.7191	32.0871					24.3614	0.332235					35.6388	0.0339746
29.1653	8.73431			29.3026	6.28161					35.7379	33.6763					24.3699	0.326955					35.6574	0.0345545
29.178	8.70235			29.3155	6.02164					35.7566	35.1954					24.3783	0.321948					35.6761	0.0349882
29.1908	8.6773			29.3284	5.7689					35.7754	36.6023					24.3868	0.317225					35.6947	0.0352734
29.2036	8.65767			29.3413	5.52423					35.7941	37.8558					24.3952	0.312797					35.7134	0.0354126
29.2164	8.64193			29.3542	5.28835					35.8129	38.9171					24.4037	0.308672					35.732	0.0354131
29.2292	8.62851			29.3671	5.06191					35.8316	39.7522					24.4122	0.30486					35.7507	0.0352863
29.242	8.6159			29.3801	4.84544					35.8504	40.3334					24.4206	0.301368					35.7693	0.0350473
29.2548	8.60266			29.393	4.63935					35.8691	40.6406					24.4291	0.298202					35.788	0.0347142
29.2676	8.58747			29.4059	4.44393					35.8879	40.6628					24.4375	0.29537					35.8066	0.0343072
29.2804	8.5692			29.4188	4.25935					35.9066	40.3981					24.446	0.292875					35.8253	0.0338479
29.2932	8.54687			29.4317	4.08567					35.9254	39.8538					24.4545	0.290723					35.8439	0.0333586
29.3059	8.51976			29.4446	3.92283					35.9441	39.0461					24.4629	0.288915					35.8626	0.0328613
29.3187	8.48733			29.4575	3.77068					35.9629	37.999					24.4714	0.287454					35.8812	0.0323769
29.3315	8.44931			29.4704	3.62897					35.9816	36.7429					24.4798	0.286341					35.8999	0.0319243
29.3443	8.40563			29.4833	3.49735					36.0003	35.3127					24.4883	0.285577					35.9185	0.03152
29.3571	8.35645			29.4962	3.37544					36.0191	33.7465					24.4968	0.28516					35.9372	0.0311769
29.3699	8.30213			29.5092	3.26278					36.0378	32.0837					24.5052	0.285087					35.9558	0.0309044
29.3827	8.24319			29.5221	3.15886					36.0566	30.363					24.5137	0.285357					35.9745	0.0307077
29.3955	8.18031			29.535	3.06316					36.0754	28.6212					24.5221	0.285964					35.9931	0.0305875
29.4083	8.11429			29.5479	2.97513					36.0941	26.8923					24.5306	0.286903					36.0118	0.0305404
29.4211	8.04599			29.5608	2.89422					36.1129	25.2061					24.5391	0.288169					36.0304	0.030559
29.4338	7.97631			29.5737	2.81988					36.1316	23.5882					24.5475	0.289753					36.0491	0.0306321
29.4466	7.90618			29.5866	2.75156					36.1504	22.0599					24.556	0.291646					36.0677	0.0307458
29.4594	7.83649			29.5995	2.68875					36.1691	20.638					24.5644	0.29384					36.0864	0.030884
29.4722	7.76807			29.6124	2.63094					36.1878	19.3354					24.5729	0.296323					36.105	0.0310293
29.485	7.70167			29.6253	2.57767					36.2066	18.1615					24.5814	0.299083					36.1237	0.0311639
29.4978	7.63794			29.6382	2.52848					36.2253	17.1225					24.5898	0.302108					36.1423	0.0312709
29.5106	7.5774			29.6512	2.48298					36.2441	16.2221					24.5983	0.305383					36.161	0.0313349
29.5234	7.52044			29.6641	2.4408					36.2628	15.4618					24.6067	0.308893					36.1796	0.0313427
29.5362	7.46732			29.677	2.40161					36.2816	14.8407					24.6152	0.312622					36.1983	0.0312842
29.5489	7.41814			29.6899	2.3651					36.3003	14.3562					24.6237	0.316554					36.2169	0.0311525
29.5617	7.3729			29.7028	2.33101					36.3191	14.0032					24.6321	0.320671					36.2356	0.0309446
29.5745	7.33145			29.7157	2.29914					36.3378	13.7749					24.6406	0.324953					36.2542	0.0306608
29.5873	7.29354			29.7286	2.2693					36.3566	13.6617					24.649	0.329383					36.2729	0.030305
29.6001	7.25884			29.7415	2.24134					36.3753	13.6519					24.6575	0.333941					36.2915	0.0298842
29.6129	7.22694			29.7544	2.21515					36.3941	13.731					24.666	0.338606					36.3102	0.0294081
29.6257	7.19739			29.7673	2.19068					36.4128	13.8827					24.6744	0.343359					36.3288	0.0288883
29.6385	7.1697			29.7802	2.16789					36.4316	14.0882					24.6829	0.348178					36.3475	0.0283379
29.6513	7.1434			29.7932	2.14678					36.4503	14.3277					24.6913	0.353045					36.3661	0.027771
29.664	7.11803			29.8061	2.12741					36.4691	14.5806					24.6998	0.357939					36.3847	0.027202
29.6768	7.09316			29.819	2.10985					36.4878	14.8264					24.7083	0.36284					36.4034	0.0266451
29.6896	7.06842			29.8319	2.09421					36.5066	15.0458					24.7167	0.36773					36.422	0.0261139
29.7024	7.04352			29.8448	2.08065					36.5253	15.2217					24.7252	0.372591					36.4407	0.0256209
29.7152	7.01823			29.8577	2.06934					36.5441	15.3401					24.7336	0.377405					36.4594	0.0251777
29.728	6.99242			29.8706	2.06048					36.5628	15.3907					24.7421	0.382158					36.478	0.0247942
29.7408	6.96604			29.8835	2.05429					36.5816	15.3679					24.7506	0.386834					36.4967	0.0244791
29.7536	6.93912			29.8964	2.05102					36.6003	15.2709					24.759	0.391421					36.5153	0.024239
29.7664	6.9118			29.9093	2.05091					36.6191	15.1038					24.7675	0.395908					36.5339	0.0240792
29.7792	6.88424			29.9222	2.05422					36.6378	14.8751					24.7759	0.400287					36.5526	0.0240031
29.7919	6.8567			29.9352	2.06121					36.6566	14.5977					24.7844	0.404549					36.5712	0.0240123
29.8047	6.82946			29.9481	2.07211					36.6753	14.2875					24.7929	0.408692					36.5899	0.0241065
29.8175	6.80285			29.961	2.08715					36.6941	13.9626					24.8013	0.412713					36.6085	0.0242838
29.8303	6.7772			29.9739	2.10653					36.7128	13.6421					24.8098	0.416611					36.6272	0.0245402
29.8431	6.75284			29.9868	2.1304					36.7316	13.345					24.8182	0.420389					36.6458	0.0248704
29.8559	6.73007			29.9997	2.15889					36.7503	13.0887					24.8267	0.424054					36.6645	0.0252672
29.8687	6.70919			30.0126	2.19207					36.7691	12.8883					24.8352	0.427611					36.6831	0.025722
29.8815	6.69043			30.0255	2.22995					36.7878	12.7551					24.8436	0.431071					36.7018	0.0262251
29.8943	6.67396			30.0384	2.27248					36.8066	12.6965					24.8521	0.434447					36.7204	0.0267658
29.9071	6.65991			30.0513	2.31955					36.8253	12.7151					24.8605	0.437753					36.7391	0.0273327
29.9198	6.64834			30.0643	2.37096					36.8441	12.8089					24.869	0.441005					36.7577	0.0279145
29.9326	6.63925			30.0772	2.42647					36.8628	12.9711					24.8775	0.444222					36.7764	0.0284997
29.9454	6.63257			30.0901	2.48575					36.8816	13.1908					24.8859	0.447424					36.795	0.0290774
29.9582	6.62817			30.103	2.54842					36.9003	13.4538					24.8944	0.450632					36.8137	0.0296378
29.971	6.62587			30.1159	2.61402					36.9191	13.7429					24.9028	0.45387					36.8323	0.0301719
29.9838	6.62547			30.1288	2.68205					36.9378	14.0396					24.9113	0.45716					36.851	0.0306726
29.9966	6.62671			30.1417	2.75196					36.9566	14.3245					24.9198	0.460527					36.8696	0.0311342
30.0094	6.62932			30.1546	2.82317					36.9753	14.5789					24.9282	0.463994					36.8883	0.0315528
30.0221	6.63303			30.1675	2.89506					36.9941	14.7856					24.9367	0.467587					36.9069	0.0319261
30.0349	6.63756			30.1804	2.96701					37.0128	14.9294					24.9451	0.471328					36.9256	0.0322539
30.0477	6.64263			30.1933	3.0384					37.0316	14.9986					24.9536	0.475241					36.9442	0.032537
30.0605	6.64801			30.2063	3.10861					37.0503	14.9844					24.9621	0.479346					36.9629	0.0327781
30.0733	6.65346			30.2192	3.17706					37.0691	14.8821					24.9705	0.483665					36.9815	0.0329805
30.0861	6.65878			30.2321	3.24319					37.0878	14.6905					24.979	0.488215					37.0002	0.0331484
30.0989	6.66383			30.245	3.30651					37.1066	14.4119					24.9874	0.493012					37.0188	0.0332864
30.1117	6.66848			30.2579	3.36657					37.1253	14.052					24.9959	0.498071					37.0375	0.0333994
30.1245	6.67263			30.2708	3.423					37.1441	13.6188					25.0044	0.503402					37.0561	0.0334916
30.1373	6.67624			30.2837	3.47548					37.1628	13.1227					25.0128	0.509013					37.0748	0.0335671
30.15	6.67927			30.2966	3.5238					37.1816	12.5752					25.0213	0.514909					37.0934	0.0336294
30.1628	6.68174			30.3095	3.56779					37.2003	11.989					25.0297	0.521092					37.1121	0.0336807
30.1756	6.68368			30.3224	3.60739					37.2191	11.377					25.0382	0.527561					37.1307	0.0337228
30.1884	6.68512			30.3353	3.6426					37.2378	10.7518					25.0467	0.53431					37.1494	0.0337562
30.2012	6.68613			30.3483	3.67349					37.2566	10.1253					25.0551	0.541329					37.168	0.0337809
30.214	6.68678			30.3612	3.7002					37.2753	9.50878					25.0636	0.548607					37.1867	0.033796
30.2268	6.68711			30.3741	3.72295					37.2941	8.91208					25.072	0.556127					37.2053	0.0337999
30.2396	6.6872			30.387	3.74196					37.3128	8.34391					25.0805	0.56387					37.224	0.0337907
30.2524	6.68709			30.3999	3.75753					37.3316	7.81165					25.089	0.571811					37.2426	0.0337664
30.2651	6.68681			30.4128	3.76998					37.3503	7.32135					25.0974	0.579926					37.2613	0.0337246
30.2779	6.68637			30.4257	3.77964					37.3691	6.87785					25.1059	0.588183					37.2799	0.0336632
30.2907	6.68576			30.4386	3.78687					37.3878	6.48481					25.1143	0.59655					37.2986	0.0335802
30.3035	6.68493			30.4515	3.79199					37.4066	6.14485					25.1228	0.604992					37.3172	0.0334737
30.3163	6.6838			30.4644	3.79534					37.4253	5.85966					25.1313	0.613468					37.3359	0.0333424
30.3291	6.68228			30.4774	3.79725					37.4441	5.6301					25.1397	0.62194					37.3545	0.0331852
30.3419	6.68021			30.4903	3.79799					37.4628	5.45629					25.1482	0.630363					37.3732	0.0330015
30.3547	6.67742			30.5032	3.79784					37.4815	5.33774					25.1566	0.638694					37.3918	0.0327911
30.3675	6.67371			30.5161	3.79701					37.5003	5.27334					25.1651	0.646884					37.4105	0.0325546
30.3803	6.66885			30.529	3.79571					37.5191	5.26151					25.1736	0.654888					37.4291	0.0322927
30.393	6.66255			30.5419	3.79409					37.5378	5.30017					25.182	0.662657					37.4478	0.0320072
30.4058	6.65456			30.5548	3.79228					37.5566	5.38681					25.1905	0.670141					37.4664	0.0317004
30.4186	6.64455			30.5677	3.79038					37.5753	5.51847					25.1989	0.67729					37.4851	0.031375
30.4314	6.63223			30.5806	3.78845					37.5941	5.69182					25.2074	0.684057					37.5037	0.0310349
30.4442	6.6173			30.5935	3.78654					37.6128	5.90311					25.2159	0.690391					37.5224	0.0306843
30.457	6.59946			30.6064	3.78468					37.6315	6.14823					25.2243	0.696245					37.541	0.0303278
30.4698	6.57843			30.6194	3.78291					37.6503	6.42276					25.2328	0.701571					37.5596	0.0299707
30.4826	6.55398			30.6323	3.78123					37.669	6.72192					25.2412	0.706325					37.5783	0.029618
30.4954	6.52589			30.6452	3.77969					37.6878	7.04073					25.2497	0.710461					37.5969	0.029275
30.5082	6.49401			30.6581	3.7783					37.7066	7.37395					25.2582	0.713939					37.6156	0.0289463
30.5209	6.45825			30.671	3.77714					37.7253	7.71626					25.2666	0.71672					37.6343	0.0286364
30.5337	6.41856			30.6839	3.77627					37.7441	8.06225					25.2751	0.718765					37.6529	0.0283489
30.5465	6.375			30.6968	3.77579					37.7628	8.40654					25.2835	0.720043					37.6716	0.0280867
30.5593	6.32766			30.7097	3.77583					37.7815	8.74389					25.292	0.720522					37.6902	0.0278523
30.5721	6.27673			30.7226	3.77655					37.8003	9.06928					25.3005	0.720175					37.7088	0.0276475
30.5849	6.22248			30.7355	3.77814					37.819	9.37804					25.3089	0.71898					37.7275	0.027474
30.5977	6.16524			30.7484	3.7808					37.8378	9.66591					25.3174	0.716918					37.7461	0.0273334
30.6105	6.10539			30.7614	3.78477					37.8565	9.92921					25.3258	0.713974					37.7648	0.0272278
30.6232	6.04339			30.7743	3.79033					37.8753	10.1649					25.3343	0.710137					37.7834	0.0271599
30.636	5.97973			30.7872	3.79773					37.894	10.3705					25.3428	0.705401					37.8021	0.0271333
30.6488	5.91495			30.8001	3.80728					37.9128	10.5446					25.3512	0.699766					37.8207	0.0271527
30.6616	5.84958			30.813	3.81925					37.9315	10.6863					25.3597	0.693234					37.8394	0.0272241
30.6744	5.78418			30.8259	3.83392					37.9503	10.7957					25.3681	0.685815					37.858	0.0273542
30.6872	5.7193			30.8388	3.85157					37.969	10.8733					25.3766	0.677521					37.8767	0.0275505
30.7	5.65545			30.8517	3.87245					37.9878	10.9206					25.3851	0.66837					37.8953	0.0278205
30.7128	5.59311			30.8646	3.89678					38.0065	10.9396					25.3935	0.658384					37.914	0.0281716
30.7256	5.53272			30.8775	3.92473					38.0253	10.9326					25.402	0.647591					37.9326	0.02861
30.7384	5.47464			30.8905	3.95645					38.044	10.9023					25.4104	0.636022					37.9513	0.0291401
30.7511	5.41918			30.9034	3.99204					38.0628	10.8516					25.4189	0.623714					37.9699	0.029764
30.7639	5.36657			30.9163	4.03155					38.0815	10.7833					25.4274	0.610705					37.9886	0.0304805
30.7767	5.31694			30.9292	4.07498					38.1003	10.7004					25.4358	0.59704					38.0072	0.0312855
30.7895	5.27039			30.9421	4.12228					38.119	10.6055					25.4443	0.582766					38.0259	0.0321706
30.8023	5.2269			30.955	4.17335					38.1378	10.5012					25.4527	0.567933					38.0445	0.033124
30.8151	5.18641			30.9679	4.22806					38.1565	10.3897					25.4612	0.552594					38.0632	0.0341305
30.8279	5.14881			30.9808	4.28622					38.1753	10.2731					25.4697	0.536805					38.0818	0.0351716
30.8407	5.11391			30.9937	4.34764					38.194	10.1532					25.4781	0.520623					38.1005	0.0362265
30.8535	5.08152			31.0066	4.41209					38.2128	10.0318					25.4866	0.504108					38.1191	0.0372728
30.8663	5.05141			31.0195	4.47932					38.2315	9.91009					25.495	0.487319					38.1378	0.0382874
30.879	5.02336			31.0325	4.54908					38.2503	9.78943					25.5035	0.470318					38.1564	0.0392478
30.8918	4.99713			31.0454	4.62113					38.269	9.6708					25.512	0.453166					38.1751	0.0401325
30.9046	4.97254			31.0583	4.69523					38.2878	9.55492					25.5204	0.435924					38.1937	0.0409226
30.9174	4.94942			31.0712	4.77116					38.3065	9.44225					25.5289	0.418653					38.2124	0.0416022
30.9302	4.92764			31.0841	4.84871					38.3253	9.33286					25.5373	0.401411					38.231	0.0421591
30.943	4.90712			31.097	4.9277					38.344	9.22646					25.5458	0.384258					38.2497	0.0425856
30.9558	4.88785			31.1099	5.00798					38.3628	9.12228					25.5543	0.36725					38.2683	0.0428779
30.9686	4.86987			31.1228	5.0894					38.3815	9.01914					25.5627	0.350439					38.287	0.043037
30.9813	4.85325			31.1357	5.17184					38.4003	8.91539					25.5712	0.333879					38.3056	0.0430679
30.9941	4.83813			31.1486	5.25519					38.419	8.80904					25.5796	0.317618					38.3243	0.0429796
31.0069	4.82469			31.1615	5.33934					38.4378	8.69778					25.5881	0.301701					38.3429	0.0427844
31.0197	4.81311			31.1745	5.42419					38.4565	8.57915					25.5966	0.286172					38.3616	0.0424971
31.0325	4.80362			31.1874	5.50959					38.4753	8.45071					25.605	0.271068					38.3802	0.0421347
31.0453	4.79643			31.2003	5.5954					38.494	8.31018					25.6135	0.256427					38.3989	0.0417157
31.0581	4.79173			31.2132	5.68145					38.5128	8.15567					25.6219	0.242279					38.4175	0.041259
31.0709	4.78972			31.2261	5.76749					38.5315	7.98582					25.6304	0.228652					38.4362	0.0407837
31.0837	4.7905			31.239	5.85328					38.5503	7.80004					25.6389	0.215572					38.4548	0.0403083
31.0965	4.79416			31.2519	5.93848					38.569	7.5986					25.6473	0.203058					38.4735	0.0398503
31.1092	4.80071			31.2648	6.02273					38.5878	7.38272					25.6558	0.191127					38.4921	0.0394252
31.122	4.81009			31.2777	6.10561					38.6065	7.15469					25.6642	0.179793					38.5108	0.0390467
31.1348	4.82217			31.2906	6.18664					38.6253	6.91784					25.6727	0.169066					38.5294	0.0387259
31.1476	4.83672			31.3036	6.26533					38.644	6.67649					25.6812	0.158952					38.5481	0.0384708
31.1604	4.85346			31.3165	6.34112					38.6628	6.43584					25.6896	0.149453					38.5667	0.0382864
31.1732	4.87202			31.3294	6.41346					38.6815	6.20186					25.6981	0.140571					38.5854	0.0381742
31.186	4.89199			31.3423	6.48178					38.7003	5.98108					25.7065	0.132303					38.604	0.0381318
31.1988	4.91289			31.3552	6.54552					38.719	5.78033					25.715	0.124643					38.6227	0.0381535
31.2116	4.93422			31.3681	6.60416					38.7378	5.60656					25.7235	0.117584					38.6413	0.0382302
31.2244	4.95544			31.381	6.65719					38.7565	5.46647					25.7319	0.111116					38.66	0.0383493
31.2371	4.97602			31.3939	6.70419					38.7753	5.3663					25.7404	0.105228					38.6786	0.0384961
31.2499	4.99544			31.4068	6.74478					38.794	5.31153					25.7488	0.099905					38.6972	0.0386536
31.2627	5.01321			31.4197	6.77867					38.8128	5.3066					25.7573	0.095133					38.7159	0.0388038
31.2755	5.02886			31.4326	6.80567					38.8315	5.35465					25.7658	0.090896					38.7345	0.0389284
31.2883	5.04202			31.4456	6.82569					38.8503	5.45736					25.7742	0.087176					38.7532	0.03901
31.3011	5.05236			31.4585	6.83872					38.869	5.61474					25.7827	0.083955					38.7719	0.0390328
31.3139	5.05964			31.4714	6.84487					38.8878	5.82505					25.7911	0.081214					38.7905	0.0389835
31.3267	5.06371			31.4843	6.84435					38.9065	6.08476					25.7996	0.078933					38.8092	0.0388521
31.3394	5.06453			31.4972	6.83746					38.9253	6.38858					25.8081	0.077093					38.8278	0.0386325
31.3522	5.06213			31.5101	6.82459					38.944	6.7296					25.8165	0.075672					38.8464	0.0383228
31.365	5.05666			31.523	6.80621					38.9628	7.09946					25.825	0.074652					38.8651	0.0379254
31.3778	5.04836			31.5359	6.78284					38.9815	7.48862					25.8334	0.07401					38.8837	0.0374469
31.3906	5.03756			31.5488	6.75505					39.0003	7.88669					25.8419	0.073726					38.9024	0.0368978
31.4034	5.02466			31.5617	6.72346					39.019	8.28282					25.8504	0.07378					38.921	0.0362916
31.4162	5.01014			31.5746	6.6887					39.0378	8.66608					25.8588	0.074153					38.9397	0.0356447
31.429	4.99456			31.5876	6.65139					39.0565	9.02588					25.8673	0.074823					38.9583	0.0349751
31.4418	4.97851			31.6005	6.61217					39.0752	9.35237					25.8757	0.075771					38.977	0.0343017
31.4546	4.9626			31.6134	6.57162					39.094	9.63681					25.8842	0.076977					38.9956	0.0336432
31.4673	4.94749			31.6263	6.53032					39.1127	9.87184					25.8927	0.078423					39.0143	0.0330176
31.4801	4.93382			31.6392	6.48877					39.1315	10.0518					25.9011	0.08009					39.0329	0.032441
31.4929	4.92221			31.6521	6.44745					39.1502	10.1726					25.9096	0.081959					39.0516	0.0319271
31.5057	4.91327			31.665	6.40676					39.169	10.2323					25.918	0.084013					39.0702	0.0314866
31.5185	4.90754			31.6779	6.36704					39.1878	10.2306					25.9265	0.086234					39.0889	0.0311268
31.5313	4.9055			31.6908	6.32857					39.2065	10.169					25.935	0.088604					39.1075	0.0308516
31.5441	4.90754			31.7037	6.29155					39.2253	10.0506					25.9434	0.091108					39.1262	0.0306614
31.5569	4.91398			31.7167	6.25613					39.244	9.87963					25.9519	0.093729					39.1448	0.0305529
31.5697	4.925			31.7296	6.22239					39.2627	9.66177					25.9603	0.096451					39.1635	0.0305204
31.5825	4.94067			31.7425	6.19034					39.2815	9.40335					25.9688	0.099259					39.1821	0.0305554
31.5952	4.96094			31.7554	6.15993					39.3002	9.11139					25.9773	0.102139					39.2008	0.0306479
31.608	4.98562			31.7683	6.13108					39.319	8.79321					25.9857	0.105077					39.2194	0.0307868
31.6208	5.0144			31.7812	6.10362					39.3377	8.45631					25.9942	0.108059					39.2381	0.030961
31.6336	5.04682			31.7941	6.07735					39.3565	8.1081					26.0026	0.111071					39.2567	0.0311596
31.6464	5.0823			31.807	6.05205					39.3752	7.75578					26.0111	0.114102					39.2754	0.0313734
31.6592	5.12016			31.8199	6.02742					39.394	7.40617					26.0196	0.117141					39.294	0.0315947
31.672	5.15959			31.8328	6.00315					39.4127	7.06562					26.028	0.120175					39.3127	0.0318183
31.6848	5.1997			31.8457	5.97889					39.4315	6.73989					26.0365	0.123195					39.3313	0.0320416
31.6976	5.23956			31.8587	5.95427					39.4502	6.43411					26.0449	0.126191					39.35	0.0322643
31.7103	5.27815			31.8716	5.9289					39.469	6.15263					26.0534	0.129154					39.3686	0.0324891
31.7231	5.31447			31.8845	5.90237					39.4877	5.89901					26.0619	0.132076					39.3873	0.0327206
31.7359	5.34752			31.8974	5.87427					39.5065	5.67596					26.0703	0.13495					39.4059	0.0329653
31.7487	5.37631			31.9103	5.8442					39.5252	5.48522					26.0788	0.137768					39.4246	0.0332309
31.7615	5.39992			31.9232	5.81173					39.544	5.3276					26.0872	0.140526					39.4432	0.0335254
31.7743	5.41753			31.9361	5.77649					39.5627	5.2029					26.0957	0.143217					39.4619	0.0338568
31.7871	5.4284			31.949	5.7381					39.5815	5.10993					26.1042	0.145838					39.4805	0.0342319
31.7999	5.43194			31.9619	5.69622					39.6002	5.04655					26.1126	0.148384					39.4992	0.0346557
31.8127	5.42768			31.9748	5.65056					39.619	5.00971					26.1211	0.150852					39.5178	0.0351311
31.8255	5.41533			31.9877	5.60086					39.6377	4.99563					26.1295	0.15324					39.5365	0.0356577
31.8382	5.39475			32.0007	5.54693					39.6565	4.99985					26.138	0.155547					39.5551	0.0362324
31.851	5.36595			32.0136	5.48862					39.6752	5.01748					26.1465	0.15777					39.5738	0.0368481
31.8638	5.32914			32.0265	5.42586					39.694	5.04341					26.1549	0.15991					39.5924	0.0374945
31.8766	5.28465			32.0394	5.35863					39.7127	5.0725					26.1634	0.161965					39.6111	0.0381581
31.8894	5.23297			32.0523	5.28701					39.7315	5.09983					26.1718	0.163936					39.6297	0.0388224
31.9022	5.17474			32.0652	5.21112					39.7502	5.12092					26.1803	0.165823					39.6484	0.0394686
31.915	5.11068			32.0781	5.13116					39.769	5.13191					26.1888	0.167627					39.667	0.0400763
31.9278	5.04162			32.091	5.0474					39.7877	5.12974					26.1972	0.169349					39.6857	0.0406242
31.9406	4.96845			32.1039	4.96015					39.8065	5.11223					26.2057	0.17099					39.7043	0.0410911
31.9533	4.89211			32.1168	4.86979					39.8252	5.07813					26.2141	0.172551					39.723	0.0414571
31.9661	4.81355			32.1298	4.77676					39.844	5.02715					26.2226	0.174034					39.7416	0.0417041
31.9789	4.73372			32.1427	4.68151					39.8627	4.95983					26.2311	0.175439					39.7603	0.0418167
31.9917	4.65353			32.1556	4.58453					39.8815	4.87751					26.2395	0.176769					39.7789	0.0417834
32.0045	4.57383			32.1685	4.48633					39.9002	4.78207					26.248	0.178023					39.7976	0.0415968
32.0173	4.49543			32.1814	4.38743					39.919	4.67586					26.2564	0.179204					39.8162	0.0412541
32.0301	4.41902			32.1943	4.28835					39.9377	4.56142					26.2649	0.180311					39.8349	0.0407574
32.0429	4.3452			32.2072	4.1896					39.9565	4.44136					26.2734	0.181346					39.8535	0.0401137
32.0557	4.27446			32.2201	4.09167					39.9752	4.31816					26.2818	0.18231					39.8721	0.0393341
32.0684	4.20718			32.233	3.99502					39.994	4.19406					26.2903	0.183201					39.8908	0.0384343
32.0812	4.14362			32.2459	3.90009					40.0127	4.07098					26.2987	0.184022					39.9094	0.0374328
32.094	4.08393			32.2588	3.80728											26.3072	0.18477					39.9281	0.0363509
32.1068	4.02814			32.2717	3.71694											26.3157	0.185446					39.9468	0.0352116
32.1196	3.97619			32.2847	3.62938											26.3241	0.186049					39.9654	0.0340383
32.1324	3.92794			32.2976	3.54487											26.3326	0.186579					39.9841	0.0328542
32.1452	3.88316			32.3105	3.46364											26.341	0.187035					40.0027	0.0316815
32.158	3.84157			32.3234	3.38585											26.3495	0.187415
32.1708	3.80286			32.3363	3.31165											26.358	0.187718
32.1835	3.76668			32.3492	3.24113											26.3664	0.187944
32.1963	3.73267			32.3621	3.17435											26.3749	0.188091
32.2091	3.70049			32.375	3.11132											26.3833	0.188158
32.2219	3.66981			32.3879	3.05205											26.3918	0.188143
32.2347	3.64035			32.4008	2.99649											26.4003	0.188047
32.2475	3.61186			32.4138	2.94458											26.4087	0.187868
32.2603	3.58415			32.4267	2.89625											26.4172	0.187606
32.2731	3.5571			32.4396	2.85139											26.4256	0.18726
32.2859	3.53062			32.4525	2.80989											26.4341	0.18683
32.2987	3.50471			32.4654	2.77163											26.4426	0.186317
32.3115	3.47944			32.4783	2.73646											26.451	0.185721
32.3242	3.45489			32.4912	2.70424											26.4595	0.185043
32.337	3.43123			32.5041	2.67481											26.4679	0.184284
32.3498	3.40866			32.517	2.64802											26.4764	0.183446
32.3626	3.38739			32.5299	2.6237											26.4849	0.182532
32.3754	3.36767			32.5429	2.60167											26.4933	0.181543
32.3882	3.34975			32.5558	2.58178											26.5018	0.180482
32.401	3.33389			32.5687	2.56384											26.5102	0.179354
32.4138	3.32031			32.5816	2.54769											26.5187	0.178161
32.4265	3.30924			32.5945	2.53316											26.5272	0.176907
32.4393	3.30086			32.6074	2.52009											26.5356	0.175597
32.4521	3.29531			32.6203	2.50832											26.5441	0.174236
32.4649	3.29269			32.6332	2.49771											26.5525	0.172828
32.4777	3.29305			32.6461	2.48812											26.561	0.171379
32.4905	3.29641			32.659	2.47943											26.5695	0.169894
32.5033	3.30269			32.6719	2.47153											26.5779	0.168379
32.5161	3.3118			32.6848	2.46432											26.5864	0.166839
32.5289	3.32357			32.6978	2.45774											26.5948	0.16528
32.5416	3.33781			32.7107	2.45173											26.6033	0.163709
32.5544	3.35425			32.7236	2.44625											26.6118	0.162131
32.5672	3.37261			32.7365	2.44129											26.6202	0.160552
32.58	3.39255			32.7494	2.43686											26.6287	0.158977
32.5928	3.41371			32.7623	2.43296											26.6371	0.157413
32.6056	3.43573			32.7752	2.42964											26.6456	0.155865
32.6184	3.45819			32.7881	2.42696											26.6541	0.154339
32.6312	3.4807			32.801	2.42498											26.6625	0.152838
32.644	3.50286			32.8139	2.42376											26.671	0.151369
32.6568	3.52428			32.8269	2.42338											26.6794	0.149937
32.6696	3.54459			32.8398	2.42393											26.6879	0.148544
32.6823	3.56343			32.8527	2.42547											26.6964	0.147196
32.6951	3.5805			32.8656	2.42807											26.7048	0.145896
32.7079	3.59552			32.8785	2.43179											26.7133	0.144647
32.7207	3.60828			32.8914	2.43665											26.7217	0.143453
32.7335	3.61859			32.9043	2.44269											26.7302	0.142315
32.7463	3.62635			32.9172	2.4499											26.7387	0.141237
32.7591	3.6315			32.9301	2.45824											26.7471	0.14022
32.7719	3.63407			32.943	2.46766											26.7556	0.139266
32.7846	3.63411			32.956	2.47807											26.764	0.138375
32.7974	3.63178			32.9689	2.48936											26.7725	0.137549
32.8102	3.62726			32.9818	2.50138											26.781	0.136789
32.823	3.6208			32.9947	2.51397											26.7894	0.136093
32.8358	3.6127			33.0076	2.52692											26.7979	0.135463
32.8486	3.6033			33.0205	2.54004											26.8063	0.134898
32.8614	3.59294			33.0334	2.55308											26.8148	0.134396
32.8742	3.58203			33.0463	2.56579											26.8233	0.133958
32.887	3.57095			33.0592	2.57793											26.8317	0.133582
32.8998	3.56008			33.0721	2.58925											26.8402	0.133267
32.9126	3.54981			33.085	2.59948											26.8486	0.133011
32.9253	3.54048			33.0979	2.60838											26.8571	0.132813
32.9381	3.53242			33.1109	2.61574											26.8656	0.132672
32.9509	3.52589			33.1238	2.62133											26.874	0.132585
32.9637	3.52114			33.1367	2.62497											26.8825	0.13255
32.9765	3.51832			33.1496	2.62651											26.8909	0.132567
32.9893	3.51755			33.1625	2.62582											26.8994	0.132633
33.0021	3.51889			33.1754	2.62281											26.9079	0.132747
33.0149	3.52232			33.1883	2.61743											26.9163	0.132906
33.0277	3.52778			33.2012	2.60967											26.9248	0.133111
33.0404	3.53514			33.2141	2.59955											26.9332	0.133358
33.0532	3.54421			33.227	2.58715											26.9417	0.133647
33.066	3.55477			33.24	2.57258											26.9502	0.133977
33.0788	3.56654			33.2529	2.55599											26.9586	0.134346
33.0916	3.57923			33.2658	2.53758											26.9671	0.134753
33.1044	3.5925			33.2787	2.51757											26.9755	0.135198
33.1172	3.60601			33.2916	2.49625											26.984	0.135679
33.13	3.61939			33.3045	2.4739											26.9925	0.136195
33.1427	3.63231			33.3174	2.45086											27.0009	0.136746
33.1555	3.64439			33.3303	2.4275											27.0094	0.137331
33.1683	3.65533			33.3432	2.40418											27.0178	0.137949
33.1811	3.66482			33.3561	2.3813											27.0263	0.138599
33.1939	3.67258			33.3691	2.35927											27.0348	0.139279
33.2067	3.67837			33.382	2.33849											27.0432	0.139988
33.2195	3.68202			33.3949	2.31938											27.0517	0.140725
33.2323	3.68339			33.4078	2.30232											27.0601	0.141488
33.2451	3.68239			33.4207	2.28768											27.0686	0.142275
33.2579	3.67899			33.4336	2.27582											27.0771	0.143084
33.2707	3.67322			33.4465	2.26704											27.0855	0.14391
33.2834	3.66519			33.4594	2.26162											27.094	0.144752
33.2962	3.65502			33.4723	2.25978											27.1024	0.145606
33.309	3.64291			33.4852	2.26169											27.1109	0.146468
33.3218	3.62913			33.4981	2.26747											27.1194	0.147332
33.3346	3.61395			33.511	2.27717											27.1278	0.148194
33.3474	3.59771			33.524	2.29077											27.1363	0.14905
33.3602	3.58076			33.5369	2.30822											27.1447	0.149891
33.373	3.56347			33.5498	2.32939											27.1532	0.150714
33.3858	3.54622			33.5627	2.35409											27.1617	0.151511
33.3985	3.52938			33.5756	2.3821											27.1701	0.152275
33.4113	3.51329			33.5885	2.41316											27.1786	0.152999
33.4241	3.49829			33.6014	2.44696											27.187	0.153676
33.4369	3.48465			33.6143	2.48319											27.1955	0.154299
33.4497	3.4726			33.6272	2.52152											27.204	0.15486
33.4625	3.46231			33.6401	2.56161											27.2124	0.155352
33.4753	3.45389			33.6531	2.60315											27.2209	0.155768
33.4881	3.44735			33.666	2.64584											27.2293	0.1561
33.5009	3.44266			33.6789	2.6894											27.2378	0.156343
33.5136	3.43969			33.6918	2.73359											27.2463	0.156491
33.5264	3.43825			33.7047	2.77822											27.2547	0.156537
33.5392	3.43808			33.7176	2.82314											27.2632	0.156476
33.552	3.43887			33.7305	2.86823											27.2716	0.156305
33.5648	3.44025			33.7434	2.91343											27.2801	0.15602
33.5776	3.44181			33.7563	2.95873											27.2886	0.155618
33.5904	3.44314			33.7692	3.00414											27.297	0.155098
33.6032	3.44381			33.7821	3.04972											27.3055	0.154458
33.616	3.4434			33.7951	3.09554											27.3139	0.153698
33.6287	3.44152			33.808	3.14169											27.3224	0.15282
33.6415	3.43781			33.8209	3.18828											27.3309	0.151824
33.6543	3.43198			33.8338	3.2354											27.3393	0.150715
33.6671	3.42378			33.8467	3.28315											27.3478	0.149495
33.6799	3.41306			33.8596	3.3316											27.3562	0.148168
33.6927	3.39974			33.8725	3.38079											27.3647	0.146742
33.7055	3.38382			33.8854	3.43076											27.3732	0.14522
33.7183	3.36542			33.8983	3.48147											27.3816	0.143611
33.7311	3.3447			33.9112	3.53287											27.3901	0.14192
33.7439	3.32194			33.9241	3.58488											27.3985	0.140157
33.7566	3.29749			33.9371	3.63736											27.407	0.138328
33.7694	3.27175			33.95	3.69015											27.4155	0.136442
33.7822	3.24519			33.9629	3.74306											27.4239	0.134508
33.795	3.21832			33.9758	3.79586											27.4324	0.132535
33.8078	3.19168			33.9887	3.84831											27.4408	0.13053
33.8206	3.16581			34.0016	3.90018											27.4493	0.128503
33.8334	3.14127			34.0145	3.95121											27.4578	0.126461
33.8462	3.11859			34.0274	4.00116											27.4662	0.124413
33.859	3.09828			34.0403	4.04981											27.4747	0.122366
33.8717	3.08078			34.0532	4.09695											27.4831	0.120328
33.8845	3.0665			34.0662	4.14241											27.4916	0.118305
33.8973	3.05578			34.0791	4.18605											27.5001	0.116304
33.9101	3.04888			34.092	4.22779											27.5085	0.114331
33.9229	3.04597			34.1049	4.26758											27.517	0.112392
33.9357	3.04716			34.1178	4.3054											27.5254	0.110491
33.9485	3.05244			34.1307	4.34132											27.5339	0.108633
33.9613	3.06175			34.1436	4.37542											27.5424	0.106824
33.9741	3.07491			34.1565	4.40784											27.5508	0.105066
33.9868	3.09167			34.1694	4.43876											27.5593	0.103363
33.9996	3.11172			34.1823	4.46838											27.5677	0.101719
34.0124	3.13467			34.1952	4.49695											27.5762	0.100137
34.0252	3.16006			34.2082	4.5247											27.5847	0.098621
34.038	3.1874			34.2211	4.55192											27.5931	0.097173
34.0508	3.21615			34.234	4.57887											27.6016	0.095798
34.0636	3.24575			34.2469	4.6058											27.61	0.094498
34.0764	3.27562			34.2598	4.63295											27.6185	0.093277
34.0892	3.30518			34.2727	4.66056											27.627	0.09214
34.102	3.33387			34.2856	4.6888											27.6354	0.09109
34.1148	3.36114			34.2985	4.71782											27.6439	0.090132
34.1275	3.38649			34.3114	4.74773											27.6523	0.089271
34.1403	3.40946			34.3243	4.77858											27.6608	0.088512
34.1531	3.42965			34.3372	4.81038											27.6693	0.087862
34.1659	3.44673			34.3501	4.84307											27.6777	0.087326
34.1787	3.46044			34.3631	4.87654											27.6862	0.086911
34.1915	3.4706			34.376	4.91063											27.6946	0.086624
34.2043	3.47712			34.3889	4.94513											27.7031	0.086471
34.2171	3.47999			34.4018	4.97978											27.7116	0.086461
34.2298	3.47929			34.4147	5.01428											27.72	0.086599
34.2426	3.4752			34.4276	5.04827											27.7285	0.086894
34.2554	3.46795			34.4405	5.08139											27.7369	0.087353
34.2682	3.45787			34.4534	5.11325											27.7454	0.087983
34.281	3.44535			34.4663	5.14343											27.7539	0.08879
34.2938	3.43085			34.4793	5.17153											27.7623	0.08978
34.3066	3.41484			34.4922	5.19714											27.7708	0.090959
34.3194	3.39788			34.5051	5.21987											27.7792	0.092332
34.3322	3.38049			34.518	5.23935											27.7877	0.093902
34.3449	3.36325			34.5309	5.25526											27.7962	0.095672
34.3577	3.3467			34.5438	5.26731											27.8046	0.097644
34.3705	3.33137			34.5567	5.27526											27.8131	0.099818
34.3833	3.31774			34.5696	5.27894											27.8215	0.102193
34.3961	3.30627			34.5825	5.27821											27.83	0.104768
34.4089	3.29733			34.5954	5.27304											27.8385	0.107538
34.4217	3.29123			34.6083	5.26342											27.8469	0.110498
34.4345	3.2882			34.6213	5.24945											27.8554	0.113642
34.4473	3.28838			34.6342	5.23127											27.8638	0.116961
34.4601	3.29183			34.6471	5.20908											27.8723	0.120445
34.4729	3.29849			34.66	5.18315											27.8808	0.124084
34.4856	3.30822			34.6729	5.1538											27.8892	0.127865
34.4984	3.32079			34.6858	5.12138											27.8977	0.131773
34.5112	3.33589			34.6987	5.08629											27.9061	0.135795
34.524	3.3531			34.7116	5.04896											27.9146	0.139914
34.5368	3.37197			34.7245	5.00982											27.9231	0.144114
34.5496	3.39195			34.7374	4.96933											27.9315	0.148377
34.5624	3.41249			34.7503	4.92793											27.94	0.152685
34.5752	3.43297			34.7632	4.88608											27.9484	0.157019
34.5879	3.45277			34.7762	4.8442											27.9569	0.161363
34.6007	3.47129			34.7891	4.80269											27.9654	0.165697
34.6135	3.48793			34.802	4.76195											27.9738	0.170004
34.6263	3.50212			34.8149	4.72232											27.9823	0.174267
34.6391	3.51338			34.8278	4.68411											27.9907	0.178468
34.6519	3.52126			34.8407	4.64762											27.9992	0.182593
34.6647	3.52541			34.8536	4.61308											28.0077	0.186628
34.6775	3.52556			34.8665	4.5807											28.0161	0.190559
34.6903	3.52154			34.8794	4.55063											28.0246	0.194374
34.7031	3.51329			34.8924	4.52299											28.033	0.198064
34.7158	3.50087			34.9053	4.49789											28.0415	0.20162
34.7286	3.48442			34.9182	4.47535											28.05	0.205036
34.7414	3.46421			34.9311	4.4554											28.0584	0.208307
34.7542	3.44059			34.944	4.438											28.0669	0.21143
34.767	3.414			34.9569	4.4231											28.0753	0.214403
34.7798	3.38498			34.9698	4.41061											28.0838	0.217227
34.7926	3.35411			34.9827	4.4004											28.0923	0.219904
34.8054	3.32203			34.9956	4.39235											28.1007	0.222437
34.8182	3.28941			35.0085	4.38627											28.1092	0.224832
34.831	3.25694			35.0214	4.38199											28.1176	0.227094
34.8437	3.22533			35.0344	4.3793											28.1261	0.229231
34.8565	3.19525			35.0473	4.37801											28.1346	0.231251
34.8693	3.16734			35.0602	4.37789											28.143	0.233163
34.8821	3.14221			35.0731	4.37874											28.1515	0.234975
34.8949	3.12041			35.086	4.38037											28.1599	0.236698
34.9077	3.10243			35.0989	4.38259											28.1684	0.23834
34.9205	3.08865			35.1118	4.38526											28.1769	0.239912
34.9333	3.07942			35.1247	4.38824											28.1853	0.241421
34.946	3.07495			35.1376	4.39145											28.1938	0.242876
34.9588	3.07539			35.1505	4.39485											28.2022	0.244284
34.9716	3.08081			35.1634	4.39842											28.2107	0.245652
34.9844	3.09116			35.1763	4.40223											28.2192	0.246985
34.9972	3.10633			35.1893	4.40637											28.2276	0.248288
35.01	3.12612			35.2022	4.41098											28.2361	0.249563
35.0228	3.15025			35.2151	4.41626											28.2445	0.250811
35.0356	3.1784			35.228	4.42246											28.253	0.252034
35.0484	3.21017			35.2409	4.42984											28.2615	0.253231
35.0612	3.24514			35.2538	4.43873											28.2699	0.254398
35.074	3.28282			35.2667	4.44946											28.2784	0.255532
35.0867	3.32274			35.2796	4.46239											28.2868	0.256629
35.0995	3.36438			35.2925	4.47788											28.2953	0.257683
35.1123	3.40725			35.3055	4.4963											28.3038	0.258688
35.1251	3.45084			35.3184	4.518											28.3122	0.259636
35.1379	3.49467			35.3313	4.54332											28.3207	0.260519
35.1507	3.53831			35.3442	4.57256											28.3291	0.26133
35.1635	3.58134			35.3571	4.60599											28.3376	0.26206
35.1763	3.6234			35.37	4.64385											28.3461	0.262702
35.1891	3.66417			35.3829	4.6863											28.3545	0.263248
35.2018	3.7034			35.3958	4.73348											28.363	0.26369
35.2146	3.74088			35.4087	4.78544											28.3714	0.264023
35.2274	3.77646			35.4216	4.84218											28.3799	0.264241
35.2402	3.81007			35.4345	4.90363											28.3884	0.264339
35.253	3.84167			35.4475	4.96965											28.3968	0.264315
35.2658	3.87128			35.4604	5.04003											28.4053	0.264167
35.2786	3.89898			35.4733	5.11449											28.4137	0.263894
35.2914	3.92485			35.4862	5.19267											28.4222	0.263498
35.3042	3.94906			35.4991	5.27417											28.4307	0.262983
35.3169	3.97176			35.512	5.3585											28.4391	0.262352
35.3297	3.99313			35.5249	5.44511											28.4476	0.261611
35.3425	4.01338			35.5378	5.53343											28.456	0.26077
35.3553	4.0327			35.5507	5.62278											28.4645	0.259836
35.3681	4.05128			35.5636	5.71251											28.473	0.258821
35.3809	4.0693			35.5765	5.80188											28.4814	0.257737
35.3937	4.08694			35.5894	5.89016											28.4899	0.256597
35.4065	4.10433			35.6024	5.9766											28.4983	0.255415
35.4193	4.1216			35.6153	6.06044											28.5068	0.254205
35.432	4.13886			35.6282	6.14096											28.5153	0.252984
35.4448	4.15618			35.6411	6.21742											28.5237	0.251766
35.4576	4.17362			35.654	6.28916											28.5322	0.250568
35.4704	4.1912			35.6669	6.35554											28.5406	0.249405
35.4832	4.20895			35.6798	6.41598											28.5491	0.248293
35.496	4.22685			35.6927	6.46997											28.5576	0.247245
35.5088	4.24488			35.7056	6.51708											28.566	0.246275
35.5216	4.263			35.7185	6.55695											28.5745	0.245396
35.5344	4.28117			35.7315	6.58931											28.5829	0.24462
35.5472	4.29934			35.7444	6.61397											28.5914	0.243955
35.5599	4.31743			35.7573	6.63084											28.5999	0.243411
35.5727	4.33538			35.7702	6.63991											28.6083	0.242993
35.5855	4.35311			35.7831	6.64125											28.6168	0.242706
35.5983	4.37054			35.796	6.635											28.6252	0.242552
35.6111	4.38758			35.8089	6.62139											28.6337	0.242531
35.6239	4.40415			35.8218	6.60069											28.6422	0.242643
35.6367	4.42014			35.8347	6.57325											28.6506	0.242883
35.6495	4.43546			35.8476	6.53944											28.6591	0.243246
35.6623	4.45001			35.8606	6.49967											28.6675	0.243724
35.675	4.46371			35.8735	6.45439											28.676	0.244308
35.6878	4.47645			35.8864	6.40406											28.6845	0.244987
35.7006	4.48816			35.8993	6.34916											28.6929	0.245748
35.7134	4.49878			35.9122	6.29015											28.7014	0.246577
35.7262	4.50824			35.9251	6.22751											28.7098	0.24746
35.739	4.51654			35.938	6.1617											28.7183	0.24838
35.7518	4.52367			35.9509	6.09317											28.7268	0.24932
35.7646	4.52968			35.9638	6.02235											28.7352	0.250263
35.7774	4.53463			35.9767	5.94965											28.7437	0.251192
35.7901	4.53864			35.9896	5.87547											28.7521	0.25209
35.8029	4.54187			36.0025	5.80018											28.7606	0.252939
35.8157	4.54451			36.0155	5.72411											28.7691	0.253723
35.8285	4.54681			36.0284	5.6476											28.7775	0.254426
35.8413	4.54901			36.0413	5.57094											28.786	0.255034
35.8541	4.55142			36.0542	5.49441											28.7944	0.255533
35.8669	4.55435			36.0671	5.41824											28.8029	0.25591
35.8797	4.55812			36.08	5.34267											28.8114	0.256155
35.8925	4.56303			36.0929	5.26789											28.8198	0.256258
35.9053	4.56938			36.1058	5.19407											28.8283	0.256213
35.918	4.57742			36.1187	5.12136											28.8367	0.256013
35.9308	4.58738			36.1316	5.04989											28.8452	0.255656
35.9436	4.5994			36.1446	4.97973											28.8537	0.255139
35.9564	4.61357			36.1575	4.91098											28.8621	0.254463
35.9692	4.62989			36.1704	4.84365											28.8706	0.253629
35.982	4.64827			36.1833	4.77778											28.879	0.252642
35.9948	4.66852			36.1962	4.71335											28.8875	0.251506
36.0076	4.69037			36.2091	4.65033											28.896	0.250229
36.0204	4.71345			36.222	4.58867											28.9044	0.24882
36.0331	4.73731			36.2349	4.52831											28.9129	0.247289
36.0459	4.7614			36.2478	4.46915											28.9213	0.245646
36.0587	4.78514			36.2607	4.4111											28.9298	0.243904
36.0715	4.80788			36.2737	4.35406											28.9383	0.242075
36.0843	4.82894			36.2866	4.29791											28.9467	0.240172
36.0971	4.84764			36.2995	4.24256											28.9552	0.238211
36.1099	4.86332			36.3124	4.18788											28.9636	0.236205
36.1227	4.87533			36.3253	4.13379											28.9721	0.234168
36.1355	4.88309			36.3382	4.08021											28.9806	0.232115
36.1482	4.88612			36.3511	4.02705											28.989	0.230059
36.161	4.88399			36.364	3.97427											28.9975	0.228015
36.1738	4.87644			36.3769	3.92184											29.0059	0.225994
36.1866	4.86327			36.3898	3.86975											29.0144	0.22401
36.1994	4.84448			36.4027	3.81801											29.0229	0.222074
36.2122	4.82016			36.4156	3.76667											29.0313	0.220198
36.225	4.79055			36.4286	3.71578											29.0398	0.218391
36.2378	4.75606			36.4415	3.66543											29.0482	0.216662
36.2506	4.71717			36.4544	3.61572											29.0567	0.215021
36.2634	4.67453			36.4673	3.56677											29.0652	0.213475
36.2762	4.62886			36.4802	3.51872											29.0736	0.21203
36.2889	4.58096			36.4931	3.47172											29.0821	0.210693
36.3017	4.5317			36.506	3.42593											29.0905	0.209469
36.3145	4.482			36.5189	3.3815											29.099	0.208363
36.3273	4.43275			36.5318	3.33861											29.1075	0.207378
36.3401	4.38488			36.5447	3.2974											29.1159	0.206518
36.3529	4.33925			36.5577	3.25805											29.1244	0.205788
36.3657	4.29667			36.5706	3.2207											29.1328	0.205189
36.3785	4.25787			36.5835	3.18546											29.1413	0.204725
36.3912	4.22349			36.5964	3.15247											29.1498	0.204399
36.404	4.19404			36.6093	3.12181											29.1582	0.204215
36.4168	4.16991			36.6222	3.09357											29.1667	0.204175
36.4296	4.15135			36.6351	3.06778											29.1751	0.204284
36.4424	4.13846			36.648	3.04447											29.1836	0.204545
36.4552	4.13121			36.6609	3.02364											29.1921	0.204964
36.468	4.1294			36.6738	3.00525											29.2005	0.205546
36.4808	4.13272			36.6867	2.98922											29.209	0.206298
36.4936	4.1407			36.6996	2.97548											29.2174	0.207226
36.5063	4.15277			36.7126	2.96388											29.2259	0.208339
36.5191	4.16826			36.7255	2.95428											29.2344	0.209646
36.5319	4.1864			36.7384	2.94649											29.2428	0.211156
36.5447	4.20635			36.7513	2.9403											29.2513	0.212881
36.5575	4.22726			36.7642	2.93549											29.2597	0.214832
36.5703	4.24821			36.7771	2.93181											29.2682	0.217022
36.5831	4.26833			36.79	2.929											29.2767	0.219466
36.5959	4.28674			36.8029	2.92679											29.2851	0.222179
36.6087	4.30263			36.8158	2.9249											29.2936	0.225176
36.6215	4.31525			36.8287	2.92306											29.302	0.228473
36.6343	4.32395			36.8417	2.92102											29.3105	0.232089
36.647	4.32817			36.8546	2.91852											29.319	0.236042
36.6598	4.32749			36.8675	2.91532											29.3274	0.240349
36.6726	4.32163			36.8804	2.91121											29.3359	0.245031
36.6854	4.31043			36.8933	2.90602											29.3443	0.250105
36.6982	4.29388			36.9062	2.89958											29.3528	0.255593
36.711	4.27214			36.9191	2.89178											29.3613	0.261511
36.7238	4.24549			36.932	2.88254											29.3697	0.26788
36.7366	4.21435			36.9449	2.87181											29.3782	0.274716
36.7493	4.17927			36.9578	2.85956											29.3866	0.282038
36.7621	4.1409			36.9708	2.84582											29.3951	0.28986
36.7749	4.09999			36.9837	2.83063											29.4036	0.298197
36.7877	4.05738			36.9966	2.81406											29.412	0.307061
36.8005	4.01391			37.0095	2.79622											29.4205	0.316463
36.8133	3.9705			37.0224	2.77721											29.4289	0.32641
36.8261	3.92804			37.0353	2.75715											29.4374	0.336906
36.8389	3.88744			37.0482	2.73617											29.4459	0.347954
36.8517	3.84952			37.0611	2.71441											29.4543	0.359551
36.8645	3.81508			37.074	2.69198											29.4628	0.371691
36.8772	3.78482			37.0869	2.66902											29.4712	0.384363
36.89	3.75936			37.0998	2.64564											29.4797	0.397553
36.9028	3.73919			37.1127	2.62192											29.4882	0.411241
36.9156	3.72468			37.1257	2.59796											29.4966	0.425402
36.9284	3.7161			37.1386	2.57383											29.5051	0.440005
36.9412	3.71354			37.1515	2.54957											29.5135	0.455014
36.954	3.71701			37.1644	2.52523											29.522	0.470388
36.9668	3.72634			37.1773	2.50085											29.5305	0.48608
36.9796	3.74126			37.1902	2.47644											29.5389	0.502035
36.9924	3.76137			37.2031	2.45203											29.5474	0.518196
37.0051	3.78616			37.216	2.42762											29.5558	0.534498
37.0179	3.81502			37.2289	2.40324											29.5643	0.550871
37.0307	3.84726			37.2418	2.3789											29.5728	0.567242
37.0435	3.88212			37.2548	2.35463											29.5812	0.58353
37.0563	3.91878			37.2677	2.33048											29.5897	0.599653
37.0691	3.95639			37.2806	2.30649											29.5981	0.615523
37.0819	3.99407			37.2935	2.28272											29.6066	0.631051
37.0947	4.03097			37.3064	2.25924											29.6151	0.646146
37.1075	4.06621			37.3193	2.23615											29.6235	0.660713
37.1202	4.09899			37.3322	2.21354											29.632	0.674658
37.133	4.12852			37.3451	2.19153											29.6404	0.687888
37.1458	4.1541			37.358	2.17022											29.6489	0.70031
37.1586	4.17511			37.3709	2.14976											29.6574	0.711834
37.1714	4.191			37.3839	2.13025											29.6658	0.722372
37.1842	4.20135			37.3968	2.11185											29.6743	0.73184
37.197	4.20585			37.4097	2.09466											29.6827	0.740161
37.2098	4.20429			37.4226	2.07881											29.6912	0.747261
37.2226	4.1966			37.4355	2.06442											29.6997	0.753075
37.2353	4.18283			37.4484	2.0516											29.7081	0.757545
37.2481	4.16317			37.4613	2.04042											29.7166	0.76062
37.2609	4.13792			37.4742	2.03098											29.725	0.762259
37.2737	4.1075			37.4871	2.02332											29.7335	0.762432
37.2865	4.07245			37.5	2.01751											29.742	0.761115
37.2993	4.03339			37.5129	2.01356											29.7504	0.758299
37.3121	3.99103			37.5258	2.01149											29.7589	0.753982
37.3249	3.94616			37.5388	2.01129											29.7673	0.748175
37.3377	3.89962			37.5517	2.01294											29.7758	0.740897
37.3505	3.85229			37.5646	2.01642											29.7843	0.73218
37.3632	3.80506			37.5775	2.02167											29.7927	0.722065
37.376	3.75883			37.5904	2.02864											29.8012	0.710603
37.3888	3.71446			37.6033	2.03726											29.8096	0.697854
37.4016	3.6728			37.6162	2.04748											29.8181	0.683886
37.4144	3.63464			37.6291	2.0592											29.8266	0.668777
37.4272	3.60067			37.642	2.07237											29.835	0.65261
37.44	3.57154			37.6549	2.08691											29.8435	0.635475
37.4528	3.54778			37.6679	2.10275											29.8519	0.617466
37.4656	3.52981			37.6808	2.11982											29.8604	0.598684
37.4783	3.51796			37.6937	2.13806											29.8689	0.57923
37.4911	3.51241			37.7066	2.15742											29.8773	0.559209
37.5039	3.51326			37.7195	2.17785											29.8858	0.538728
37.5167	3.52044			37.7324	2.19931											29.8942	0.517892
37.5295	3.5338			37.7453	2.22175											29.9027	0.496806
37.5423	3.55304			37.7582	2.24515											29.9112	0.475573
37.5551	3.57777			37.7711	2.26947											29.9196	0.454294
37.5679	3.60751			37.784	2.29467											29.9281	0.433066
37.5807	3.64164			37.797	2.32073											29.9365	0.411981
37.5934	3.67949			37.8099	2.34761											29.945	0.391128
37.6062	3.72032			37.8228	2.37524											29.9535	0.370587
37.619	3.76331			37.8357	2.40358											29.9619	0.350436
37.6318	3.80763			37.8486	2.43254											29.9704	0.330744
37.6446	3.85238			37.8615	2.46205											29.9788	0.311573
37.6574	3.89669			37.8744	2.49199											29.9873	0.292979
37.6702	3.93967			37.8873	2.52225											29.9958	0.275012
37.683	3.98046			37.9002	2.55269											30.0042	0.257712
37.6958	4.01826			37.9131	2.58315											30.0127	0.241115
37.7086	4.0523			37.926	2.61345											30.0211	0.225247
37.7213	4.0819			37.9389	2.64341											30.0296	0.210131
37.7341	4.10649			37.9519	2.67282											30.0381	0.195779
37.7469	4.12557			37.9648	2.70148											30.0465	0.1822
37.7597	4.13878			37.9777	2.72916											30.055	0.169398
37.7725	4.14589			37.9906	2.75565											30.0634	0.157368
37.7853	4.14679			38.0035	2.78073											30.0719	0.146103
37.7981	4.14154			38.0164	2.80417											30.0804	0.13559
37.8109	4.1303			38.0293	2.82577											30.0888	0.125814
37.8237	4.1134			38.0422	2.84533											30.0973	0.116754
37.8364	4.09129			38.0551	2.86267											30.1057	0.108387
37.8492	4.06454			38.068	2.87763											30.1142	0.100688
37.862	4.03383			38.081	2.89006											30.1227	0.09363
37.8748	3.99993			38.0939	2.89983											30.1311	0.087181
37.8876	3.96368			38.1068	2.90685											30.1396	0.081313
37.9004	3.92598			38.1197	2.91102											30.148	0.075994
37.9132	3.88773			38.1326	2.91231											30.1565	0.071191
37.926	3.84988			38.1455	2.91067											30.165	0.066873
37.9388	3.8133			38.1584	2.90609											30.1734	0.063007
37.9515	3.77886			38.1713	2.8986											30.1819	0.059562
37.9643	3.74735			38.1842	2.88822											30.1903	0.056508
37.9771	3.71944			38.1971	2.87503											30.1988	0.053814
37.9899	3.69574			38.2101	2.85909											30.2073	0.051452
38.0027	3.67671			38.223	2.84052											30.2157	0.049394
38.0155	3.66266			38.2359	2.81944											30.2242	0.047614
38.0283	3.6538			38.2488	2.79599											30.2326	0.046087
38.0411	3.65016			38.2617	2.77035											30.2411	0.044791
38.0539	3.65163			38.2746	2.74271											30.2496	0.043703
38.0667	3.65796			38.2875	2.71327											30.258	0.042805
38.0795	3.66879			38.3004	2.68227											30.2665	0.042077
38.0922	3.68359			38.3133	2.64995											30.2749	0.041505
38.105	3.70178			38.3262	2.61658											30.2834	0.041072
38.1178	3.72264			38.3391	2.58243											30.2919	0.040765
38.1306	3.74541			38.352	2.54779											30.3003	0.040573
38.1434	3.76927			38.365	2.51296											30.3088	0.040486
38.1562	3.79338			38.3779	2.47823											30.3172	0.040495
38.169	3.81689			38.3908	2.44391											30.3257	0.040593
38.1818	3.83896			38.4037	2.41029											30.3342	0.040772
38.1945	3.85879			38.4166	2.37764											30.3426	0.041029
38.2073	3.87565			38.4295	2.34624											30.3511	0.041358
38.2201	3.88886			38.4424	2.31632											30.3595	0.041758
38.2329	3.89784			38.4553	2.28811											30.368	0.042224
38.2457	3.90212			38.4682	2.26179											30.3765	0.042756
38.2585	3.90131			38.4811	2.23753											30.3849	0.043353
38.2713	3.89517			38.4941	2.21545											30.3934	0.044014
38.2841	3.88357			38.507	2.19565											30.4018	0.044738
38.2969	3.86649			38.5199	2.17817											30.4103	0.045524
38.3096	3.84407			38.5328	2.16306											30.4188	0.046374
38.3224	3.81651			38.5457	2.1503											30.4272	0.047287
38.3352	3.78417			38.5586	2.13985											30.4357	0.048263
38.348	3.74749			38.5715	2.13167											30.4441	0.0493
38.3608	3.70699			38.5844	2.12566											30.4526	0.050399
38.3736	3.6633			38.5973	2.12174											30.4611	0.051559
38.3864	3.61707			38.6102	2.11981											30.4695	0.052777
38.3992	3.56903			38.6232	2.11974											30.478	0.054051
38.412	3.51994			38.636	2.12143											30.4864	0.05538
38.4248	3.47057			38.649	2.12476											30.4949	0.056759
38.4376	3.42167			38.6619	2.12963											30.5034	0.058186
38.4503	3.37401			38.6748	2.13593											30.5118	0.059654
38.4631	3.32831			38.6877	2.14358											30.5203	0.061161
38.4759	3.28524			38.7006	2.15248											30.5287	0.062698
38.4887	3.24543			38.7135	2.16257											30.5372	0.064262
38.5015	3.20942			38.7264	2.17378											30.5457	0.065843
38.5143	3.17768			38.7393	2.18605											30.5541	0.067436
38.5271	3.15059			38.7522	2.19934											30.5626	0.069033
38.5399	3.12843			38.7651	2.21361											30.571	0.070625
38.5526	3.11138			38.7781	2.22881											30.5795	0.072204
38.5654	3.09951			38.791	2.24491											30.588	0.073762
38.5782	3.0928			38.8039	2.26188											30.5964	0.075289
38.591	3.09111			38.8168	2.27969											30.6049	0.076778
38.6038	3.0942			38.8297	2.29831											30.6133	0.078219
38.6166	3.10173			38.8426	2.3177											30.6218	0.079605
38.6294	3.11327			38.8555	2.33783											30.6303	0.080926
38.6422	3.12831			38.8684	2.35867											30.6387	0.082176
38.655	3.14625			38.8813	2.38019											30.6472	0.083347
38.6678	3.16647			38.8942	2.40236											30.6556	0.084433
38.6805	3.18824			38.9072	2.42514											30.6641	0.085427
38.6933	3.21084			38.9201	2.44851											30.6726	0.086323
38.7061	3.23353			38.933	2.47244											30.681	0.087119
38.7189	3.25552			38.9459	2.4969											30.6895	0.087808
38.7317	3.27609			38.9588	2.52188											30.6979	0.08839
38.7445	3.2945			38.9717	2.54734											30.7064	0.088861
38.7573	3.31008			38.9846	2.57326											30.7149	0.08922
38.7701	3.32221			38.9975	2.59962											30.7233	0.089468
38.7829	3.33033			39.0104	2.62638											30.7318	0.089605
38.7957	3.33399			39.0233	2.65353											30.7402	0.089631
38.8084	3.33281			39.0362	2.68101											30.7487	0.089551
38.8212	3.32653			39.0491	2.7088											30.7572	0.089366
38.834	3.315			39.0621	2.73684											30.7656	0.08908
38.8468	3.29817			39.075	2.76508											30.7741	0.088699
38.8596	3.27613			39.0879	2.79346											30.7825	0.088228
38.8724	3.24906			39.1008	2.82192											30.791	0.087672
38.8852	3.21726			39.1137	2.85037											30.7995	0.087037
38.898	3.18114			39.1266	2.87873											30.8079	0.086331
38.9108	3.14119			39.1395	2.90692											30.8164	0.08556
38.9235	3.09799			39.1524	2.93485											30.8248	0.084732
38.9363	3.05217			39.1653	2.96242											30.8333	0.083854
38.9491	3.00443			39.1782	2.98953											30.8418	0.082934
38.9619	2.95551			39.1912	3.01609											30.8502	0.08198
38.9747	2.90612			39.2041	3.04202											30.8587	0.080999
38.9875	2.85704			39.217	3.0672											30.8671	0.079999
39.0003	2.80896			39.2299	3.09158											30.8756	0.078987
39.0131	2.76259			39.2428	3.11505											30.8841	0.077971
39.0259	2.71856			39.2557	3.13757											30.8925	0.076958
39.0386	2.67746			39.2686	3.15907											30.901	0.075955
39.0514	2.63977			39.2815	3.17951											30.9094	0.074967
39.0642	2.60593			39.2944	3.19885											30.9179	0.074001
39.077	2.57626			39.3073	3.21708											30.9264	0.073063
39.0898	2.551			39.3203	3.23421											30.9348	0.072158
39.1026	2.53029			39.3332	3.25024											30.9433	0.071292
39.1154	2.51417			39.3461	3.26523											30.9517	0.070468
39.1282	2.5026			39.359	3.27923											30.9602	0.069692
39.141	2.49543			39.3719	3.29232											30.9687	0.068966
39.1538	2.49246			39.3848	3.30462											30.9771	0.068295
39.1665	2.49338			39.3977	3.31624											30.9856	0.067681
39.1793	2.49785			39.4106	3.32733											30.994	0.067127
39.1921	2.50544			39.4235	3.33806											31.0025	0.066636
39.2049	2.51572			39.4364	3.34861											31.011	0.06621
39.2177	2.52817			39.4493	3.35916											31.0194	0.06585
39.2305	2.54228			39.4622	3.36992											31.0279	0.065559
39.2433	2.55752			39.4752	3.38108											31.0363	0.065336
39.2561	2.57335			39.4881	3.39284											31.0448	0.065184
39.2689	2.58924			39.501	3.40538											31.0533	0.065102
39.2816	2.60465			39.5139	3.41886											31.0617	0.065092
39.2944	2.6191			39.5268	3.43343											31.0702	0.065152
39.3072	2.6321			39.5397	3.44919											31.0786	0.065283
39.32	2.64322			39.5526	3.46621											31.0871	0.065485
39.3328	2.65206			39.5655	3.4845											31.0956	0.065757
39.3456	2.65828			39.5784	3.50405											31.104	0.066098
39.3584	2.66156			39.5913	3.52478											31.1125	0.066507
39.3712	2.66168			39.6043	3.54656											31.1209	0.066982
39.384	2.65845			39.6172	3.56921											31.1294	0.067523
39.3967	2.65175			39.6301	3.59249											31.1379	0.068127
39.4095	2.64153			39.643	3.61614											31.1463	0.068791
39.4223	2.6278			39.6559	3.63985											31.1548	0.069515
39.4351	2.61065			39.6688	3.66327											31.1632	0.070295
39.4479	2.59021			39.6817	3.68603											31.1717	0.071129
39.4607	2.5667			39.6946	3.70778											31.1802	0.072014
39.4735	2.54037			39.7075	3.72812											31.1886	0.072947
39.4863	2.51156			39.7204	3.7467											31.1971	0.073925
39.4991	2.48063			39.7334	3.76318											31.2055	0.074944
39.5119	2.44799			39.7463	3.77725											31.214	0.076
39.5246	2.4141			39.7592	3.78865											31.2225	0.077091
39.5374	2.37943			39.7721	3.79716											31.2309	0.078212
39.5502	2.34448			39.785	3.80263											31.2394	0.079359
39.563	2.30973			39.7979	3.80496											31.2478	0.080528
39.5758	2.2757			39.8108	3.80411											31.2563	0.081716
39.5886	2.24287			39.8237	3.80013											31.2648	0.082917
39.6014	2.2117			39.8366	3.79311											31.2732	0.084129
39.6142	2.18262			39.8495	3.78322											31.2817	0.085347
39.627	2.15605			39.8624	3.77065											31.2901	0.086566
39.6397	2.13232			39.8753	3.75568											31.2986	0.087782
39.6525	2.11175			39.8883	3.73861											31.3071	0.088992
39.6653	2.09457			39.9012	3.71977											31.3155	0.090192
39.6781	2.08098			39.9141	3.69951											31.324	0.091377
39.6909	2.07109			39.927	3.67822											31.3324	0.092544
39.7037	2.06496			39.9399	3.65626											31.3409	0.093689
39.7165	2.06261			39.9528	3.63399											31.3494	0.094808
39.7293	2.06396			39.9657	3.61177											31.3578	0.095898
39.7421	2.0689			39.9786	3.58994											31.3663	0.096955
39.7548	2.07725			39.9915	3.56878											31.3747	0.097977
39.7676	2.08878			40.0044	3.54856											31.3832	0.098961
39.7804	2.10325															31.3917	0.099903
39.7932	2.12032															31.4001	0.1008
39.806	2.13968															31.4086	0.101651
39.8188	2.16094															31.417	0.102453
39.8316	2.18372															31.4255	0.103204
39.8444	2.20761															31.434	0.103902
39.8572	2.23221															31.4424	0.104545
39.87	2.25708															31.4509	0.105132
39.8828	2.28182															31.4593	0.105661
39.8955	2.30603															31.4678	0.106131
39.9083	2.32931															31.4763	0.106542
39.9211	2.35128															31.4847	0.106893
39.9339	2.37161															31.4932	0.107183
39.9467	2.38997															31.5016	0.107413
39.9595	2.4061															31.5101	0.107582
39.9723	2.41976															31.5186	0.10769
39.9851	2.43075															31.527	0.107738
39.9978	2.43894															31.5355	0.107727
40.0106	2.44425															31.5439	0.107659
																31.5524	0.107533
																31.5609	0.107351
																31.5693	0.107116
																31.5778	0.10683
																31.5862	0.106493
																31.5947	0.106109
																31.6032	0.10568
																31.6116	0.105209
																31.6201	0.104698
																31.6285	0.104151
																31.637	0.103571
																31.6455	0.102961
																31.6539	0.102324
																31.6624	0.101665
																31.6708	0.100985
																31.6793	0.10029
																31.6878	0.099582
																31.6962	0.098866
																31.7047	0.098145
																31.7131	0.097422
																31.7216	0.096701
																31.7301	0.095987
																31.7385	0.095282
																31.747	0.09459
																31.7554	0.093914
																31.7639	0.093258
																31.7724	0.092625
																31.7808	0.092019
																31.7893	0.091441
																31.7977	0.090896
																31.8062	0.090386
																31.8147	0.089913
																31.8231	0.08948
																31.8316	0.089089
																31.84	0.088742
																31.8485	0.088442
																31.857	0.088188
																31.8654	0.087984
																31.8739	0.087828
																31.8823	0.087723
																31.8908	0.087669
[truncated: 959 more rows]
